# Supplementary material for: The global RNA–RNA interactome of Klebsiella pneumoniae unveils a small RNA regulator of cell division
Source: Proc Natl Acad Sci U S A. 2024 Feb 20;121(9):e2317322121. doi: 10.1073/pnas.2317322121 (PMC10907235; doi:10.1073/pnas.2317322121)
Supplement: Supplementary file 2 — Dataset S01 (XLSX) [file pnas.2317322121.sd01.xlsx]

## Sheet: Description
Dataset S1: Transcriptional start site annotation
K. pneumoniae MGH 78578 was cultivated in rich LB medium at 37°C, and total RNA from samples harvested at OD600 of 0.25 (MEP) and 2.0 (ESP) were subjected to dRNA-seq. Detected TSSs were classified as proximal (closest TSS of a gene), distal (alternative TSS, upstream of a proximal TSS), internal (within an open reading frame (ORF)), antisense (expressed from the complementary strand of an annota…

## Sheet: TSS Kpn MGH 78578
Dataset S1: Transcriptional start site annotation
reference genome	position	strand	MEP (OD 0.25)	ESP (OD 2.0)	classification	associated gene
NC_009648.1	149	+	x	x	proximal	KPN_RS00010
NC_009648.1	2603	+	x	x	proximal-internal	KPN_RS00015
NC_009648.1	8142	-	x	x	proximal	KPN_RS00035
NC_009648.1	8219	+	x	x	proximal	KPN_RS00040
NC_009648.1	9290	+	x	x	proximal	KPN_RS00045
NC_009648.1	9937	+	x	x	proximal	KPN_RS00050
NC_009648.1	12013	-	x	nd	proximal	KPN_RS00055
NC_009648.1	12030	+	x	x	orphan
NC_009648.1	13497	+	x	x	proximal	KPN_RS00070
NC_009648.1	13866	-	x	x	orphan-antisense
NC_009648.1	15620	-	x	x	orphan-antisense
NC_009648.1	16894	+	x	x	proximal	KPN_RS00080
NC_009648.1	18030	+	x	nd	proximal-internal	KPN_RS00085
NC_009648.1	19365	+	x	x	proximal-antisense	KPN_RS32305
NC_009648.1	19476	-	x	x	proximal-antisense	KPN_RS00095
NC_009648.1	19567	-	x	x	distal-antisense	KPN_RS00095
NC_009648.1	19742	+	x	x	proximal-internal	KPN_RS00100
NC_009648.1	20093	+	x	x	orphan-internal
NC_009648.1	20585	+	x	nd	proximal-internal	KPN_RS00105
NC_009648.1	23371	+	x	x	proximal-internal	KPN_RS00110
NC_009648.1	25234	+	x	x	orphan-internal
NC_009648.1	25617	+	x	x	proximal	KPN_RS00125
NC_009648.1	27910	+	nd	x	proximal	KPN_RS00140
NC_009648.1	29550	-	x	x	orphan-internal
NC_009648.1	40992	+	x	nd	proximal	KPN_RS00200
NC_009648.1	42254	+	x	x	proximal	KPN_RS00215
NC_009648.1	43198	-	nd	x	orphan-antisense
NC_009648.1	43590	+	x	x	proximal	KPN_RS00220
NC_009648.1	47389	+	x	x	proximal	KPN_RS00230
NC_009648.1	47867	+	nd	x	proximal-internal	KPN_RS00235
NC_009648.1	49959	+	x	x	proximal	KPN_RS00240
NC_009648.1	52290	-	x	x	orphan-internal
NC_009648.1	52375	-	x	x	orphan-internal
NC_009648.1	52928	-	x	x	proximal-internal	KPN_RS00255
NC_009648.1	57498	-	x	x	proximal	KPN_RS00270
NC_009648.1	57582	-	x	x	distal	KPN_RS00270
NC_009648.1	57658	+	x	x	proximal	KPN_RS00275
NC_009648.1	60894	-	x	x	proximal	KPN_RS00285
NC_009648.1	61169	+	nd	x	proximal	KPN_RS00290
NC_009648.1	62572	+	x	nd	distal	KPN_RS00300
NC_009648.1	62665	+	x	x	proximal	KPN_RS00300
NC_009648.1	67026	-	x	x	proximal	KPN_RS00310
NC_009648.1	69500	-	x	x	proximal	KPN_RS00315
NC_009648.1	73878	+	x	x	distal	KPN_RS00340
NC_009648.1	74000	+	nd	x	proximal	KPN_RS00340
NC_009648.1	74995	+	x	nd	proximal	KPN_RS00345
NC_009648.1	79276	-	x	x	proximal	KPN_RS00360
NC_009648.1	81008	-	x	x	proximal	KPN_RS00365
NC_009648.1	81039	+	x	x	proximal	KPN_RS00370
NC_009648.1	81244	+	x	x	proximal	KPN_RS00380
NC_009648.1	95194	+	x	x	orphan
NC_009648.1	95379	-	x	x	proximalproximal	KPN_RS28495
NC_009648.1	97225	+	nd	x	proximal	KPN_RS00445
NC_009648.1	98793	+	x	x	orphan-internal
NC_009648.1	99148	+	x	x	orphan-internal
NC_009648.1	99679	+	x	x	proximal	KPN_RS00455
NC_009648.1	101098	+	x	nd	orphan
NC_009648.1	101328	+	x	x	proximal	KPN_RS00460
NC_009648.1	104365	+	x	x	orphan-internal
NC_009648.1	109137	-	x	x	orphan-antisense
NC_009648.1	110363	+	x	x	orphan-internal
NC_009648.1	110533	-	x	x	orphan-antisense
NC_009648.1	111139	+	x	x	orphan-internal
NC_009648.1	113948	+	x	nd	proximal-internal	KPN_RS00515
NC_009648.1	114527	+	x	x	orphan-internal
NC_009648.1	115644	+	x	x	proximal-internal	KPN_RS00525
NC_009648.1	116022	+	x	x	orphan-internal
NC_009648.1	116402	+	x	x	orphan-internal
NC_009648.1	116777	+	x	x	orphan-internal
NC_009648.1	117040	+	x	x	proximal	KPN_RS00530
NC_009648.1	118273	+	x	x	proximal	KPN_RS00535
NC_009648.1	119451	+	x	x	proximal	KPN_RS00540
NC_009648.1	125124	-	x	x	proximal	KPN_RS00565
NC_009648.1	125196	+	x	x	proximal	KPN_RS00575
NC_009648.1	130454	-	x	x	proximal	KPN_RS00595
NC_009648.1	130479	+	x	x	proximal	KPN_RS00600
NC_009648.1	130791	+	nd	x	orphan-internal
NC_009648.1	131701	+	x	x	orphan-internal
NC_009648.1	133321	-	nd	x	proximal-internal	KPN_RS00610
NC_009648.1	134256	+	x	x	orphan-antisense
NC_009648.1	136345	-	x	x	proximal	KPN_RS00620
NC_009648.1	136704	+	x	x	proximal	KPN_RS00630
NC_009648.1	137630	+	x	nd	proximal	KPN_RS00635
NC_009648.1	139302	-	x	x	orphan-antisense
NC_009648.1	142302	+	x	x	distal	KPN_RS00645
NC_009648.1	142381	+	nd	x	proximal	KPN_RS00645
NC_009648.1	143670	+	x	x	orphan-internal
NC_009648.1	145899	+	x	x	orphan-antisense
NC_009648.1	146863	-	x	nd	proximal	KPN_RS00660
NC_009648.1	147066	+	x	x	proximal	KPN_RS00670
NC_009648.1	149972	+	x	x	proximal	KPN_RS00675
NC_009648.1	152189	-	x	x	proximal	KPN_RS00685
NC_009648.1	153047	+	x	x	orphan-antisense
NC_009648.1	155505	-	x	x	proximal	KPN_RS00700
NC_009648.1	155564	+	nd	x	proximal	KPN_RS00705
NC_009648.1	157978	-	x	x	orphan-internal
NC_009648.1	159737	-	x	x	proximal	KPN_RS00710
NC_009648.1	159834	+	x	nd	proximal-internal	KPN_RS00720
NC_009648.1	160684	-	x	x	orphan-internal
NC_009648.1	161161	+	x	x	proximal-antisense	KPN_RS00730
NC_009648.1	161195	-	x	x	proximal	KPN_RS00725
NC_009648.1	163146	+	x	x	proximal	KPN_RS00740
NC_009648.1	163642	+	x	x	proximal	KPN_RS00745
NC_009648.1	165391	-	x	x	proximal	KPN_RS00750
NC_009648.1	166232	-	x	x	orphan-internal
NC_009648.1	167109	-	x	nd	proximal	KPN_RS00760
NC_009648.1	169127	-	x	x	proximal	KPN_RS00770
NC_009648.1	170580	-	x	x	proximal	KPN_RS00780
NC_009648.1	171989	+	x	x	proximal	KPN_RS00795
NC_009648.1	171989	-	x	x	proximal	KPN_RS00790
NC_009648.1	186223	-	nd	x	proximal-internal	KPN_RS00860
NC_009648.1	186357	+	x	x	proximal	KPN_RS00870
NC_009648.1	191280	+	x	x	orphan
NC_009648.1	191473	+	nd	x	proximal	KPN_RS00895
NC_009648.1	192950	+	x	x	orphan-internal
NC_009648.1	194282	-	x	x	orphan
NC_009648.1	194287	+	x	x	proximal	KPN_RS00900
NC_009648.1	200599	-	x	x	orphan-internal
NC_009648.1	201711	-	x	nd	proximal	KPN_RS00920
NC_009648.1	201727	+	x	nd	distal	KPN_RS00925
NC_009648.1	201825	+	x	x	proximal	KPN_RS00925
NC_009648.1	203223	+	x	x	proximal-internal	KPN_RS00930
NC_009648.1	204539	-	x	x	proximal-internal	KPN_RS00935
NC_009648.1	205954	-	x	x	proximal	KPN_RS00945
NC_009648.1	205971	+	x	x	proximal	KPN_RS00950
NC_009648.1	207615	+	x	nd	proximal	KPN_RS00955
NC_009648.1	209242	+	x	x	proximal	KPN_RS00960
NC_009648.1	210948	-	x	x	proximal	KPN_RS00965
NC_009648.1	211885	-	x	x	proximal-internal	KPN_RS00970
NC_009648.1	211960	+	x	x	orphan-antisense
NC_009648.1	211971	-	x	x	distal-internal	KPN_RS00970
NC_009648.1	215448	-	nd	x	proximal	KPN_RS00980
NC_009648.1	215559	+	x	x	proximal	KPN_RS00985
NC_009648.1	216512	+	x	x	proximal	KPN_RS00990
NC_009648.1	216961	+	x	x	orphan-internal
NC_009648.1	217501	+	x	x	distal	KPN_RS00995
NC_009648.1	217527	+	x	x	proximal	KPN_RS00995
NC_009648.1	218329	+	x	x	proximal	KPN_RS01000
NC_009648.1	219127	+	x	x	proximal	KPN_RS01005
NC_009648.1	219751	+	x	x	orphan-internal
NC_009648.1	220482	+	x	x	proximal	KPN_RS01010
NC_009648.1	221971	+	x	x	orphan-internal
NC_009648.1	222232	+	x	x	proximal-internal	KPN_RS01020
NC_009648.1	222792	+	x	x	orphan-internal
NC_009648.1	222900	+	x	x	orphan-internal
NC_009648.1	223065	+	x	x	orphan-internal
NC_009648.1	225940	+	x	x	orphan-internal
NC_009648.1	226074	+	x	x	proximal-internal	KPN_RS01030
NC_009648.1	226583	+	x	x	proximal-internal	KPN_RS01035
NC_009648.1	227249	+	x	x	orphan-internal
NC_009648.1	227480	+	x	x	orphan-internal
NC_009648.1	227838	+	x	x	proximal	KPN_RS01040
NC_009648.1	230681	+	nd	x	proximal-internal	KPN_RS01060
NC_009648.1	232578	+	x	x	orphan-internal
NC_009648.1	234078	+	x	nd	orphan-internal
NC_009648.1	234164	+	x	nd	proximal-internal	KPN_RS01065
NC_009648.1	235423	+	x	x	proximal	KPN_RS01070
NC_009648.1	236619	-	x	x	orphan-antisense
NC_009648.1	237627	+	x	x	proximal	KPN_RS01075
NC_009648.1	237908	+	x	x	distal-internal	KPN_RS01080
NC_009648.1	238077	+	x	x	proximal-internal	KPN_RS01080
NC_009648.1	239937	-	x	x	proximal	KPN_RS01090
NC_009648.1	240040	+	x	x	proximal	KPN_RS01095
NC_009648.1	240824	+	x	x	proximal-internal	KPN_RS01105
NC_009648.1	244571	-	x	x	proximal	KPN_RS01115
NC_009648.1	245759	-	x	x	proximal	KPN_RS01125
NC_009648.1	246738	-	x	x	proximal-internal	KPN_RS01130
NC_009648.1	248447	-	x	x	proximal	KPN_RS01140
NC_009648.1	248540	+	x	x	proximal	KPN_RS01145
NC_009648.1	249217	+	x	x	orphan
NC_009648.1	249325	+	x	x	orphan
NC_009648.1	249504	+	x	x	orphan
NC_009648.1	251073	+	x	x	orphan
NC_009648.1	251222	+	x	x	orphan
NC_009648.1	251477	+	x	x	orphan
NC_009648.1	251750	+	x	x	orphan
NC_009648.1	254475	+	x	nd	orphan
NC_009648.1	254482	+	x	x	orphan
NC_009648.1	254651	+	x	x	distal	KPN_RS01180
NC_009648.1	254859	+	x	x	proximal	KPN_RS01180
NC_009648.1	255582	+	x	x	orphan-internal
NC_009648.1	257996	+	x	x	proximal	KPN_RS01195
NC_009648.1	261155	-	x	x	proximal	KPN_RS01205
NC_009648.1	261958	+	x	x	proximal	KPN_RS01215
NC_009648.1	263193	+	x	x	proximal	KPN_RS01225
NC_009648.1	263211	-	x	x	proximal	KPN_RS01220
NC_009648.1	264082	+	x	x	orphan
NC_009648.1	265270	+	x	x	orphan-internal
NC_009648.1	266654	-	x	x	proximal	KPN_RS01245
NC_009648.1	268414	+	x	x	orphan-antisense
NC_009648.1	269448	+	x	x	proximal	KPN_RS01255
NC_009648.1	271696	-	x	x	proximal	KPN_RS01265
NC_009648.1	271882	+	nd	x	proximal	KPN_RS01275
NC_009648.1	279304	+	x	x	proximal	KPN_RS01315
NC_009648.1	279997	+	x	x	orphan-internal
NC_009648.1	282423	-	x	x	proximal	KPN_RS01325
NC_009648.1	282536	+	x	x	proximal	KPN_RS01330
NC_009648.1	283133	+	x	x	proximal	KPN_RS01335
NC_009648.1	284441	+	x	x	proximal	KPN_RS01340
NC_009648.1	292568	+	x	x	proximal	KPN_RS01375
NC_009648.1	294013	+	x	x	proximal	KPN_RS01385
NC_009648.1	294560	+	x	x	orphan
NC_009648.1	297558	+	x	x	orphan-antisense
NC_009648.1	298679	+	x	x	orphan-antisense
NC_009648.1	302334	+	x	x	proximal-internal	KPN_RS01425
NC_009648.1	304001	+	nd	x	proximal	KPN_RS01430
NC_009648.1	308189	-	x	x	proximal	KPN_RS01445
NC_009648.1	309361	-	x	x	proximal	KPN_RS01450
NC_009648.1	309759	+	x	x	proximal	KPN_RS01460
NC_009648.1	314281	-	x	x	orphan-antisense
NC_009648.1	316796	-	x	x	orphan
NC_009648.1	317239	-	nd	x	orphan
NC_009648.1	319722	-	x	x	proximal	KPN_RS01505
NC_009648.1	320061	+	nd	x	orphan-internal
NC_009648.1	321669	-	x	x	proximal	KPN_RS01520
NC_009648.1	321817	+	x	x	proximal	KPN_RS30280
NC_009648.1	323033	+	x	nd	orphan-internal
NC_009648.1	328911	+	x	x	orphan
NC_009648.1	347482	-	nd	x	orphan-internal
NC_009648.1	348798	+	x	nd	proximal	KPN_RS01665
NC_009648.1	350230	+	x	x	proximal-internal	KPN_RS01670
NC_009648.1	351432	-	nd	x	orphan
NC_009648.1	357934	-	x	x	proximal	KPN_RS01700
NC_009648.1	359207	-	x	x	proximal	KPN_RS01705
NC_009648.1	359344	+	nd	x	proximal	KPN_RS01710
NC_009648.1	362738	-	nd	x	proximal	KPN_RS01725
NC_009648.1	362900	+	nd	x	proximal	KPN_RS01730
NC_009648.1	364282	-	x	x	proximal	KPN_RS01735
NC_009648.1	364333	+	nd	x	proximal	KPN_RS01740
NC_009648.1	366604	+	x	x	proximal	KPN_RS01750
NC_009648.1	368553	+	x	x	proximal	KPN_RS01760
NC_009648.1	369802	-	x	x	proximal	KPN_RS01765
NC_009648.1	369862	+	x	x	proximal	KPN_RS01770
NC_009648.1	370071	+	x	x	orphan-internal
NC_009648.1	371081	-	x	x	proximal	KPN_RS01775
NC_009648.1	371238	+	x	x	proximal	KPN_RS01780
NC_009648.1	371962	+	x	x	proximal	KPN_RS01785
NC_009648.1	373163	+	x	x	proximal	KPN_RS01795
NC_009648.1	374490	-	x	x	proximal	KPN_RS01800
NC_009648.1	374527	+	x	x	proximal	KPN_RS01805
NC_009648.1	379901	-	x	x	proximal	KPN_RS01815
NC_009648.1	380020	+	x	x	proximal	KPN_RS01820
NC_009648.1	380021	-	x	x	distal	KPN_RS01815
NC_009648.1	382072	-	x	x	orphan
NC_009648.1	382301	+	x	x	proximal	KPN_RS01830
NC_009648.1	383585	+	x	x	orphan-internal
NC_009648.1	383637	+	x	x	proximal-internal	KPN_RS01835
NC_009648.1	384939	+	nd	x	orphan-internal
NC_009648.1	388318	+	nd	x	proximal	KPN_RS01850
NC_009648.1	396774	-	x	x	proximal	KPN_RS01895
NC_009648.1	397673	+	x	x	proximal	KPN_RS01910
NC_009648.1	398743	+	x	x	proximal-internal	KPN_RS01915
NC_009648.1	398888	+	x	x	orphan-internal
NC_009648.1	399511	+	x	x	orphan-internal
NC_009648.1	399850	+	x	x	distal-internal	KPN_RS01920
NC_009648.1	399939	+	x	x	proximal-internal	KPN_RS01920
NC_009648.1	400301	+	x	x	proximal-internal	KPN_RS01925
NC_009648.1	401174	+	x	x	orphan-internal
NC_009648.1	403559	+	x	x	proximal-internal	KPN_RS01940
NC_009648.1	405448	-	x	x	proximal	KPN_RS01945
NC_009648.1	405524	-	x	x	distal	KPN_RS01945
NC_009648.1	405707	-	x	x	orphan-internal
NC_009648.1	406233	-	x	x	proximal	KPN_RS01950
NC_009648.1	406330	+	x	x	proximal	KPN_RS01955
NC_009648.1	407865	+	x	x	distal-internal	KPN_RS01965
NC_009648.1	407967	+	x	x	proximal-internal	KPN_RS01965
NC_009648.1	408416	+	x	x	proximal-internal	KPN_RS01970
NC_009648.1	411497	-	nd	x	proximal	KPN_RS01985
NC_009648.1	413607	-	x	x	proximal-internal	KPN_RS01990
NC_009648.1	414588	-	x	x	proximal	KPN_RS02000
NC_009648.1	414654	+	x	nd	proximal	KPN_RS02005
NC_009648.1	414730	-	x	x	distal	KPN_RS02000
NC_009648.1	418383	+	nd	x	distal	KPN_RS02025
NC_009648.1	418391	-	x	x	proximal	KPN_RS02020
NC_009648.1	418409	+	nd	x	proximal	KPN_RS02025
NC_009648.1	420355	-	x	x	proximal	KPN_RS02030
NC_009648.1	421751	-	nd	x	proximal	KPN_RS02035
NC_009648.1	430169	-	nd	x	proximal	KPN_RS02075
NC_009648.1	434122	-	x	x	orphan-internal
NC_009648.1	435149	-	x	x	proximal	KPN_RS02100
NC_009648.1	435428	-	x	x	orphan
NC_009648.1	435551	+	x	x	orphan
NC_009648.1	437613	+	nd	x	orphan-antisense
NC_009648.1	437722	-	x	x	proximal	KPN_RS02110
NC_009648.1	437740	+	x	x	distal	KPN_RS02115
NC_009648.1	437937	+	x	x	proximal	KPN_RS02115
NC_009648.1	438349	+	x	nd	orphan
NC_009648.1	438508	+	nd	x	proximal	KPN_RS02120
NC_009648.1	438783	+	x	x	orphan-internal
NC_009648.1	440121	+	x	x	proximal	KPN_RS02125
NC_009648.1	440486	+	x	x	orphan-internal
NC_009648.1	440807	+	nd	x	orphan-internal
NC_009648.1	441038	+	x	x	proximal	KPN_RS02130
NC_009648.1	442515	+	x	x	proximal	KPN_RS02135
NC_009648.1	445032	+	x	x	proximal	KPN_RS02140
NC_009648.1	445569	+	x	x	proximal	KPN_RS02145
NC_009648.1	448080	+	nd	x	proximal	KPN_RS02155
NC_009648.1	449382	-	x	x	proximal	KPN_RS02160
NC_009648.1	451235	-	x	x	proximal	KPN_RS02165
NC_009648.1	453377	+	x	x	orphan-internal
NC_009648.1	453720	+	x	x	proximal-internal	KPN_RS02185
NC_009648.1	460185	-	x	x	proximal	KPN_RS02205
NC_009648.1	460292	+	x	x	proximal	KPN_RS02210
NC_009648.1	461226	-	x	x	proximal	KPN_RS02215
NC_009648.1	461723	-	nd	x	proximal	KPN_RS02220
NC_009648.1	461884	+	x	x	orphan	4.5S_RNA
NC_009648.1	462299	+	x	x	proximal	KPN_RS02225
NC_009648.1	464391	-	x	nd	proximal	KPN_RS02235
NC_009648.1	464481	+	x	x	orphan-internal
NC_009648.1	466077	+	x	x	proximal	KPN_RS02250
NC_009648.1	467896	+	x	x	orphan-antisense
NC_009648.1	468024	-	x	x	proximal	KPN_RS02255
NC_009648.1	468218	-	nd	x	distal	KPN_RS02255
NC_009648.1	469456	-	x	x	proximal	KPN_RS02260
NC_009648.1	478493	+	x	x	proximal	KPN_RS02305
NC_009648.1	479675	+	x	nd	proximal	KPN_RS02310
NC_009648.1	480309	-	x	x	orphan-internal
NC_009648.1	480882	+	x	x	proximal	KPN_RS02325
NC_009648.1	481305	+	x	x	orphan-internal
NC_009648.1	483271	-	x	x	orphan-internal
NC_009648.1	483526	-	x	x	proximal	KPN_RS02340
NC_009648.1	484076	-	x	x	proximal-internal	KPN_RS02345
NC_009648.1	484198	-	x	x	orphan-internal
NC_009648.1	484371	-	x	x	proximal	KPN_RS02350
NC_009648.1	484653	-	x	x	orphan
NC_009648.1	485564	-	x	nd	orphan-internal
NC_009648.1	485607	+	x	x	orphan-antisense
NC_009648.1	489202	-	x	x	proximal	KPN_RS02360
NC_009648.1	489220	+	x	x	proximal	KPN_RS02365
NC_009648.1	489243	-	nd	x	distal	KPN_RS02360
NC_009648.1	489483	-	x	x	orphan-antisense
NC_009648.1	489559	+	nd	x	orphan-internal
NC_009648.1	493841	-	x	x	orphan-internal
NC_009648.1	495166	+	x	x	proximal	KPN_RS02390
NC_009648.1	495194	-	x	x	proximal-antisense	KPN_RS02385
NC_009648.1	495618	+	x	x	proximal	KPN_RS02395
NC_009648.1	496325	+	x	x	proximal	KPN_RS02400
NC_009648.1	498087	+	x	x	distal-internal	KPN_RS02405
NC_009648.1	498210	+	x	x	proximal-internal	KPN_RS02405
NC_009648.1	499338	+	x	x	proximal	KPN_RS02415
NC_009648.1	501431	+	x	x	proximal	KPN_RS02420
NC_009648.1	502221	+	x	x	proximal	KPN_RS02425
NC_009648.1	503244	+	x	x	proximal	KPN_RS02430
NC_009648.1	504477	+	x	x	orphan-internal
NC_009648.1	506333	-	x	x	proximal	KPN_RS02435
NC_009648.1	507885	-	x	x	proximal	KPN_RS02450
NC_009648.1	507975	+	x	x	proximal	KPN_RS02455
NC_009648.1	508570	+	x	x	orphan-internal
NC_009648.1	510362	+	x	x	orphan	ChiX
NC_009648.1	510772	-	x	x	orphan-internal
NC_009648.1	511255	-	x	x	proximal	KPN_RS02465
NC_009648.1	513928	-	x	x	proximal	KPN_RS02470
NC_009648.1	513937	+	x	x	proximal	KPN_RS02475
NC_009648.1	515809	-	nd	x	proximal	KPN_RS02485
NC_009648.1	515870	+	x	x	proximal	KPN_RS02490
NC_009648.1	519350	-	x	x	proximal-internal	KPN_RS02505
NC_009648.1	519821	-	x	x	proximal-antisense	KPN_RS02510
NC_009648.1	523329	+	nd	x	orphan-internal
NC_009648.1	525407	-	nd	x	proximal	KPN_RS02535
NC_009648.1	527092	-	x	x	proximal	KPN_RS02545
NC_009648.1	528869	-	x	x	proximal	KPN_RS02560
NC_009648.1	528954	+	x	x	proximal	KPN_RS02565
NC_009648.1	531539	-	x	x	proximal	KPN_RS02575
NC_009648.1	531808	+	x	x	orphan
NC_009648.1	532353	+	nd	x	proximal	KPN_RS02585
NC_009648.1	533038	+	x	x	proximal	KPN_RS02590
NC_009648.1	533736	-	x	x	proximal	KPN_RS02595
NC_009648.1	533996	-	x	nd	orphan
NC_009648.1	534174	+	nd	x	proximal-internal	KPN_RS02605
NC_009648.1	535782	-	x	x	orphan-internal
NC_009648.1	539350	+	x	x	orphan-internal
NC_009648.1	542693	+	x	nd	orphan
NC_009648.1	542747	-	x	x	proximal	KPN_RS02640
NC_009648.1	543027	+	x	x	distal	KPN_RS02645
NC_009648.1	543077	+	x	x	proximal	KPN_RS02645
NC_009648.1	544174	+	x	x	proximal	KPN_RS02650
NC_009648.1	544625	+	nd	x	proximal	KPN_RS02655
NC_009648.1	544792	+	x	x	orphan-internal
NC_009648.1	546637	+	nd	x	proximal	KPN_RS02660
NC_009648.1	551942	-	x	x	orphan
NC_009648.1	551955	+	x	x	distal	KPN_RS02675
NC_009648.1	552050	+	nd	x	proximal	KPN_RS02675
NC_009648.1	553827	-	x	x	orphan-internal
NC_009648.1	554236	-	x	x	proximal	KPN_RS02680
NC_009648.1	566577	-	x	nd	proximal	KPN_RS02735
NC_009648.1	568274	-	x	x	orphan-internal
NC_009648.1	571029	-	nd	x	proximal	KPN_RS02750
NC_009648.1	572249	+	x	x	proximal	KPN_RS02765
NC_009648.1	577644	-	x	nd	proximal	KPN_RS02790
NC_009648.1	577648	+	x	nd	distal	KPN_RS02800
NC_009648.1	577846	+	x	x	proximal	KPN_RS02800
NC_009648.1	581390	+	x	x	proximal	KPN_RS02830
NC_009648.1	591620	-	x	nd	orphan-internal
NC_009648.1	597429	+	x	nd	proximal	KPN_RS02895
NC_009648.1	601055	+	x	x	proximal	KPN_RS02905
NC_009648.1	606561	-	nd	x	proximal	KPN_RS02925
NC_009648.1	606694	+	x	nd	proximal	KPN_RS02930
NC_009648.1	608975	-	x	x	proximal	KPN_RS02935
NC_009648.1	613682	-	x	x	orphan-antisense
NC_009648.1	613701	+	x	x	orphan-internal
NC_009648.1	614650	+	x	nd	orphan-internal
NC_009648.1	614834	-	x	x	orphan-antisense
NC_009648.1	620439	+	nd	x	orphan-antisense
NC_009648.1	621592	-	x	x	proximal	KPN_RS02990
NC_009648.1	622652	-	x	x	proximal	KPN_RS03000
NC_009648.1	622751	+	x	x	proximal	KPN_RS03005
NC_009648.1	624579	-	x	nd	proximal	KPN_RS03015
NC_009648.1	628591	-	x	x	orphan-antisense
NC_009648.1	631364	+	x	x	orphan-internal
NC_009648.1	634271	-	nd	x	proximal	KPN_RS03045
NC_009648.1	640235	-	x	x	orphan
NC_009648.1	642529	-	x	nd	orphan-internal
NC_009648.1	656496	+	x	x	proximal	KPN_RS03150
NC_009648.1	661111	-	x	nd	proximal	KPN_RS03165
NC_009648.1	663774	-	x	x	proximal	KPN_RS03175
NC_009648.1	666208	-	x	nd	proximal	KPN_RS03185
NC_009648.1	666334	+	nd	x	proximal	KPN_RS03190
NC_009648.1	668498	-	nd	x	orphan-internal
NC_009648.1	672060	+	x	x	proximal	KPN_RS03215
NC_009648.1	672770	+	x	x	orphan-internal
NC_009648.1	673371	-	x	x	orphan-internal
NC_009648.1	678589	+	x	x	orphan-antisense
NC_009648.1	679202	-	x	x	proximal-internal	KPN_RS03245
NC_009648.1	681551	-	x	x	proximal	KPN_RS03250
NC_009648.1	689887	-	x	x	proximal	KPN_RS03280
NC_009648.1	689911	+	x	nd	proximal	KPN_RS03285
NC_009648.1	692325	-	x	nd	proximal	KPN_RS03290
NC_009648.1	692428	+	x	nd	proximal	KPN_RS03295
NC_009648.1	694923	-	x	x	orphan-antisense
NC_009648.1	697348	+	nd	x	orphan
NC_009648.1	697482	+	nd	x	orphan
NC_009648.1	697626	+	x	x	orphan
NC_009648.1	697914	+	nd	x	orphan
NC_009648.1	698539	+	nd	x	proximal	KPN_RS03320
NC_009648.1	701207	-	x	nd	orphan-internal
NC_009648.1	702605	-	nd	x	proximal	KPN_RS03340
NC_009648.1	715045	-	nd	x	proximal	KPN_RS03390
NC_009648.1	716155	-	x	x	proximal	KPN_RS03395
NC_009648.1	720336	+	x	nd	proximal	KPN_RS03415
NC_009648.1	723229	-	x	x	orphan-antisense
NC_009648.1	732651	-	x	x	proximal-internal	KPN_RS03460
NC_009648.1	733154	-	x	nd	proximal	KPN_RS03465
NC_009648.1	733188	+	nd	x	proximal	KPN_RS03470
NC_009648.1	738094	+	x	x	orphan-antisense
NC_009648.1	738308	+	x	x	orphan
NC_009648.1	738534	+	x	x	proximal	KPN_RS03495
NC_009648.1	738584	-	x	x	orphan
NC_009648.1	741447	-	nd	x	proximal	KPN_RS03505
NC_009648.1	742088	-	x	x	proximal	KPN_RS03510
NC_009648.1	743026	-	x	x	proximal	KPN_RS03515
NC_009648.1	743661	+	x	x	orphan-antisense
NC_009648.1	744514	-	nd	x	proximal	KPN_RS03520
NC_009648.1	744615	+	x	x	distal	KPN_RS03525
NC_009648.1	744713	+	x	x	proximal	KPN_RS03525
NC_009648.1	744835	-	x	x	orphan-antisense
NC_009648.1	745469	+	x	x	proximal	KPN_RS03530
NC_009648.1	746200	-	x	x	proximal	KPN_RS03535
NC_009648.1	747104	+	x	x	distal	KPN_RS03545
NC_009648.1	747260	+	x	x	proximal	KPN_RS03545
NC_009648.1	748740	-	x	x	proximal	KPN_RS03550
NC_009648.1	749818	-	x	x	proximal	KPN_RS03555
NC_009648.1	750601	-	x	x	proximal	KPN_RS03560
NC_009648.1	750878	-	x	x	orphan-internal
NC_009648.1	751002	-	nd	x	proximal	KPN_RS03565
NC_009648.1	752287	-	x	x	proximal	KPN_RS03570
NC_009648.1	752305	+	x	x	orphan
NC_009648.1	753679	-	x	x	proximal-internal	KPN_RS03575
NC_009648.1	756186	+	x	x	orphan-antisense
NC_009648.1	756302	+	x	x	orphan-antisense
NC_009648.1	757417	-	x	x	proximal	KPN_RS03595
NC_009648.1	757482	-	x	x	distal	KPN_RS03595
NC_009648.1	757567	-	x	x	distal	KPN_RS03595
NC_009648.1	758258	-	x	x	proximal	KPN_RS03600
NC_009648.1	760715	-	nd	x	proximal-internal	KPN_RS03615
NC_009648.1	763228	-	x	x	proximal	KPN_RS03620
NC_009648.1	763364	+	x	x	proximal	KPN_RS03625
NC_009648.1	769205	-	x	x	orphan-internal
NC_009648.1	770127	-	nd	x	proximal-internal	KPN_RS03655
NC_009648.1	770132	+	x	x	orphan-antisense
NC_009648.1	771132	-	x	x	proximal	KPN_RS03660
NC_009648.1	773103	-	x	x	proximal-internal	KPN_RS03665
NC_009648.1	774094	-	x	x	proximal-internal	KPN_RS03670
NC_009648.1	775686	-	x	x	proximal	KPN_RS03680
NC_009648.1	775852	-	x	x	orphan-internal
NC_009648.1	777245	-	x	x	proximal	KPN_RS03685
NC_009648.1	777332	+	x	x	proximal	KPN_RS03690
NC_009648.1	778724	-	x	x	orphan
NC_009648.1	778874	-	x	x	orphan
NC_009648.1	778996	-	x	x	orphan
NC_009648.1	779096	-	x	x	orphan
NC_009648.1	779207	-	x	x	orphan
NC_009648.1	779313	-	x	x	orphan
NC_009648.1	779432	-	x	x	orphan
NC_009648.1	780415	+	nd	x	orphan-antisense
NC_009648.1	781371	-	x	x	proximal	KPN_RS03730
NC_009648.1	781761	-	x	x	orphan-internal
NC_009648.1	782354	-	nd	x	proximal	KPN_RS03735
NC_009648.1	783941	-	x	x	orphan-internal
NC_009648.1	785343	-	x	x	orphan-internal
NC_009648.1	785425	+	x	x	orphan-antisense
NC_009648.1	785426	-	x	nd	orphan-internal
NC_009648.1	785795	-	x	x	proximal	KPN_RS03750
NC_009648.1	785974	+	x	x	proximal	KPN_RS03755
NC_009648.1	788160	+	x	x	proximal	KPN_RS03760
NC_009648.1	790187	+	nd	x	proximal-antisense	KPN_RS03770
NC_009648.1	792776	+	x	x	orphan-antisense
NC_009648.1	793222	-	nd	x	proximal	KPN_RS03785
NC_009648.1	794023	-	x	x	proximal	KPN_RS03790
NC_009648.1	794463	-	x	x	proximal	KPN_RS03795
NC_009648.1	795350	-	x	x	proximal	KPN_RS03800
NC_009648.1	795360	+	x	x	distal	KPN_RS03810
NC_009648.1	795466	+	x	x	proximal	KPN_RS03810
NC_009648.1	795873	+	x	x	proximal-internal	KPN_RS03815
NC_009648.1	799060	-	nd	x	proximal-internal	KPN_RS03825
NC_009648.1	802093	-	x	x	orphan-internal
NC_009648.1	806232	+	x	x	proximal	KPN_RS03850
NC_009648.1	806579	+	nd	x	proximal	KPN_RS03855
NC_009648.1	809686	-	x	nd	proximal	KPN_RS03860
NC_009648.1	809809	+	x	x	proximal	KPN_RS03865
NC_009648.1	814695	+	x	x	proximal-internal	KPN_RS03895
NC_009648.1	817011	-	x	x	orphan-internal
NC_009648.1	817615	-	x	x	proximal	KPN_RS03910
NC_009648.1	817805	-	x	x	orphan
NC_009648.1	818039	+	x	x	proximal	KPN_RS03915
NC_009648.1	818552	+	x	x	proximal-internal	KPN_RS03920
NC_009648.1	821073	+	x	x	orphan-internal
NC_009648.1	821539	+	nd	x	orphan
NC_009648.1	821695	+	x	x	proximal	KPN_RS03935
NC_009648.1	822329	+	x	x	orphan-internal
NC_009648.1	823551	+	nd	x	orphan-internal
NC_009648.1	824091	+	x	x	orphan-internal
NC_009648.1	824299	+	x	x	orphan-internal
NC_009648.1	824406	+	x	x	proximal-internal	KPN_RS03940
NC_009648.1	825422	+	x	x	orphan-internal
NC_009648.1	825940	+	x	x	proximal	KPN_RS03945
NC_009648.1	827512	+	x	x	orphan-internal
NC_009648.1	828540	+	x	x	orphan
NC_009648.1	828655	+	nd	x	proximal	KPN_RS03960
NC_009648.1	832080	+	x	x	proximal	KPN_RS03980
NC_009648.1	832474	+	x	nd	proximal-internal	KPN_RS03985
NC_009648.1	835151	+	nd	x	proximal	KPN_RS04000
NC_009648.1	835726	+	x	x	orphan-internal
NC_009648.1	836872	+	x	x	proximal-internal	KPN_RS04010
NC_009648.1	837964	+	x	x	orphan
NC_009648.1	838179	+	x	x	orphan
NC_009648.1	838221	+	x	x	orphan
NC_009648.1	838524	+	x	x	orphan
NC_009648.1	839562	+	x	x	proximal-antisense	KPN_RS04055
NC_009648.1	840685	+	nd	x	proximal-internal	KPN_RS04060
NC_009648.1	842417	-	x	x	proximal	KPN_RS04065
NC_009648.1	843011	-	x	x	proximal	KPN_RS04070
NC_009648.1	843141	+	x	x	proximal	KPN_RS04075
NC_009648.1	844848	-	x	x	orphan-internal
NC_009648.1	855124	-	nd	x	proximal	KPN_RS04125
NC_009648.1	859276	+	x	x	orphan-antisense
NC_009648.1	859583	-	x	x	proximal	KPN_RS04145
NC_009648.1	862221	+	x	x	proximal	KPN_RS04165
NC_009648.1	862509	+	x	x	proximal	KPN_RS04170
NC_009648.1	865729	+	x	x	orphan-antisense	KpnR_017
NC_009648.1	865925	+	x	x	distal	KPN_RS04190
NC_009648.1	865938	-	x	x	proximal	KPN_RS04185
NC_009648.1	866053	+	x	x	proximal	KPN_RS04190
NC_009648.1	867570	+	x	x	orphan-antisense
NC_009648.1	868238	-	nd	x	proximal	KPN_RS04205
NC_009648.1	868460	+	nd	x	proximal	KPN_RS04210
NC_009648.1	869828	+	x	x	proximal	KPN_RS04215
NC_009648.1	871693	-	x	x	proximal	KPN_RS04225
NC_009648.1	872136	+	x	x	proximal	KPN_RS04235
NC_009648.1	877853	-	x	x	orphan-internal
NC_009648.1	878158	-	nd	x	orphan
NC_009648.1	878335	+	nd	x	proximal	KPN_RS04255
NC_009648.1	883231	-	x	x	proximal	KPN_RS04265
NC_009648.1	883394	+	x	x	orphan-internal
NC_009648.1	885609	+	x	nd	proximal	KPN_RS04280
NC_009648.1	886486	+	x	x	proximal	KPN_RS32330
NC_009648.1	888103	+	nd	x	proximal-internal	KPN_RS04290
NC_009648.1	889557	+	nd	x	orphan-internal
NC_009648.1	892419	-	nd	x	proximal	KPN_RS04300
NC_009648.1	898954	+	x	x	proximal	KPN_RS04345
NC_009648.1	899277	+	nd	x	orphan-internal
NC_009648.1	901166	+	x	x	orphan
NC_009648.1	903489	-	x	x	orphan-internal
NC_009648.1	904693	-	x	nd	proximal	KPN_RS04360
NC_009648.1	905704	-	x	x	proximal	KPN_RS04365
NC_009648.1	905891	+	x	x	proximal	KPN_RS04370
NC_009648.1	907081	+	nd	x	orphan-internal
NC_009648.1	908036	+	nd	x	proximal-internal	KPN_RS04390
NC_009648.1	908745	+	x	x	proximal	KPN_RS04395
NC_009648.1	912527	-	x	x	orphan-internal
NC_009648.1	912650	-	nd	x	proximal	KPN_RS04410
NC_009648.1	912717	+	nd	x	proximal	KPN_RS04415
NC_009648.1	919025	-	x	x	proximal	KPN_RS04440
NC_009648.1	924517	+	x	x	proximal	KPN_RS04475
NC_009648.1	926126	+	x	x	proximal	KPN_RS04480
NC_009648.1	928208	+	x	x	proximal-internal	KPN_RS04485
NC_009648.1	929724	-	x	x	proximal	KPN_RS04490
NC_009648.1	930251	-	nd	x	proximal-internal	KPN_RS04495
NC_009648.1	930538	-	nd	x	proximal	KPN_RS04500
NC_009648.1	931287	-	x	x	proximal	KPN_RS04505
NC_009648.1	931342	+	x	x	proximal	KPN_RS04510
NC_009648.1	934494	-	nd	x	proximal	KPN_RS04515
NC_009648.1	936474	-	nd	x	orphan-internal
NC_009648.1	936875	-	x	x	proximal	KPN_RS04530
NC_009648.1	937025	-	x	x	distal	KPN_RS04530
NC_009648.1	937822	-	x	x	proximal	KPN_RS04535
NC_009648.1	938458	-	x	x	orphan-internal
NC_009648.1	938906	-	x	nd	proximal	KPN_RS04540
NC_009648.1	939189	+	x	x	proximal	KPN_RS04550
NC_009648.1	941510	-	x	x	proximal	KPN_RS04555
NC_009648.1	941851	-	x	x	proximal	KPN_RS04560
NC_009648.1	941941	+	x	x	proximal	KPN_RS04565
NC_009648.1	943396	+	x	x	orphan-internal
NC_009648.1	944887	+	x	x	orphan-internal
NC_009648.1	947022	-	x	x	proximal	KPN_RS04585
NC_009648.1	948084	+	x	x	proximal	KPN_RS04595
NC_009648.1	953538	-	nd	x	orphan-internal
NC_009648.1	956227	-	x	x	proximal	KPN_RS04615
NC_009648.1	957167	-	x	x	proximal	KPN_RS04620
NC_009648.1	962827	-	x	x	proximal	KPN_RS04640
NC_009648.1	962918	+	x	x	proximal	KPN_RS04645
NC_009648.1	966421	+	x	x	orphan-internal
NC_009648.1	969034	+	x	x	orphan-internal
NC_009648.1	971069	-	x	x	proximal	KPN_RS04670
NC_009648.1	972861	+	nd	x	proximal	KPN_RS04680
NC_009648.1	973031	+	x	x	orphan-internal
NC_009648.1	975166	-	x	x	proximal	KPN_RS04690
NC_009648.1	975775	-	x	x	orphan	KpnR_018
NC_009648.1	976417	-	x	x	orphan	KpnR_019
NC_009648.1	977257	+	x	x	distal	KPN_RS04700
NC_009648.1	977374	+	x	nd	proximal	KPN_RS04700
NC_009648.1	979477	-	x	x	proximal	KPN_RS04705
NC_009648.1	980165	-	x	x	proximal	KPN_RS04710
NC_009648.1	980274	-	x	x	distal	KPN_RS04710
NC_009648.1	980435	+	x	x	proximal	KPN_RS04715
NC_009648.1	983769	-	x	x	proximal	KPN_RS04725
NC_009648.1	984505	-	x	x	orphan	RyhB
NC_009648.1	985508	-	x	x	orphan-internal
NC_009648.1	986320	+	x	x	proximal	KPN_RS04745
NC_009648.1	986374	-	x	x	proximal	KPN_RS04740
NC_009648.1	986590	+	nd	x	orphan-internal
NC_009648.1	987207	-	x	x	proximal	KPN_RS04750
NC_009648.1	987323	+	x	x	proximal	KPN_RS04755
NC_009648.1	988388	+	x	x	proximal	KPN_RS04765
NC_009648.1	989441	+	x	x	proximal	KPN_RS04770
NC_009648.1	990161	+	x	x	proximal	KPN_RS04775
NC_009648.1	992526	+	nd	x	proximal-internal	KPN_RS04785
NC_009648.1	994679	+	x	x	orphan-internal
NC_009648.1	995082	+	x	x	proximal	KPN_RS04800
NC_009648.1	999365	-	x	x	proximal	KPN_RS04815
NC_009648.1	1002399	-	x	x	proximal	KPN_RS04835
NC_009648.1	1003169	-	x	x	proximal	KPN_RS04840
NC_009648.1	1003349	-	x	x	distal	KPN_RS04840
NC_009648.1	1003923	-	x	x	orphan
NC_009648.1	1003939	+	x	nd	proximal	KPN_RS04845
NC_009648.1	1004845	+	x	x	orphan-internal
NC_009648.1	1006106	-	nd	x	orphan-internal
NC_009648.1	1007070	-	x	x	proximal	KPN_RS04855
NC_009648.1	1008306	-	x	x	orphan-internal
NC_009648.1	1009570	-	x	x	proximal	KPN_RS04865
NC_009648.1	1011324	-	x	x	proximal	KPN_RS04870
NC_009648.1	1011420	+	nd	x	proximal	KPN_RS04875
NC_009648.1	1015802	-	x	x	proximal	KPN_RS04890
NC_009648.1	1016790	-	x	x	proximal	KPN_RS04895
NC_009648.1	1016968	+	x	x	proximal	KPN_RS04900
NC_009648.1	1018468	+	x	x	orphan-internal
NC_009648.1	1018774	+	x	nd	proximal	KPN_RS04905
NC_009648.1	1020761	+	x	x	orphan-internal
NC_009648.1	1021927	+	x	x	orphan
NC_009648.1	1022245	-	x	x	proximal	KPN_RS04915
NC_009648.1	1022398	+	nd	x	proximal	KPN_RS04920
NC_009648.1	1022644	+	x	x	proximal-internal	KPN_RS04925
NC_009648.1	1023999	+	x	x	orphan-internal
NC_009648.1	1025483	-	x	x	proximal	KPN_RS04930
NC_009648.1	1025754	-	x	x	orphan
NC_009648.1	1026600	-	x	x	proximal-internal	KPN_RS04935
NC_009648.1	1027556	-	x	x	orphan-internal
NC_009648.1	1030072	-	x	x	proximal	KPN_RS04945
NC_009648.1	1031146	-	x	x	proximal	KPN_RS04950
NC_009648.1	1031277	-	x	x	distal	KPN_RS04950
NC_009648.1	1031398	+	x	nd	orphan
NC_009648.1	1031505	+	nd	x	proximal	KPN_RS04960
NC_009648.1	1031689	-	x	x	orphan-antisense
NC_009648.1	1032191	+	x	x	proximal	KPN_RS04965
NC_009648.1	1036570	+	x	x	proximal	KPN_RS04970
NC_009648.1	1038647	+	x	x	proximal	KPN_RS04980
NC_009648.1	1044379	+	x	x	proximal	KPN_RS05005
NC_009648.1	1046501	-	nd	x	proximal	KPN_RS05010
NC_009648.1	1049119	-	nd	x	proximal-internal	KPN_RS05015
NC_009648.1	1049480	-	x	x	orphan-internal
NC_009648.1	1049871	-	x	x	proximal	KPN_RS05020
NC_009648.1	1052016	-	x	x	proximal	KPN_RS05025
NC_009648.1	1052080	+	nd	x	proximal	KPN_RS05030
NC_009648.1	1052923	+	x	x	proximal	KPN_RS05035
NC_009648.1	1055571	+	x	x	proximal	KPN_RS05045
NC_009648.1	1056124	+	x	x	orphan-internal
NC_009648.1	1056268	+	x	x	proximal-internal	KPN_RS05050
NC_009648.1	1056315	-	x	x	orphan
NC_009648.1	1056396	-	x	x	orphan
NC_009648.1	1057445	+	x	x	orphan-internal
NC_009648.1	1061016	+	x	nd	proximal	KPN_RS05065
NC_009648.1	1063718	+	x	x	proximal-internal	KPN_RS05075
NC_009648.1	1065087	+	x	x	proximalproximal	KPN_RS05085
NC_009648.1	1067908	-	x	nd	proximal	KPN_RS05095
NC_009648.1	1067924	+	x	x	proximal	KPN_RS05100
NC_009648.1	1068255	+	x	x	orphan-internal
NC_009648.1	1068451	+	x	x	orphan-internal
NC_009648.1	1069990	+	nd	x	proximal-internal	KPN_RS05110
NC_009648.1	1070760	+	x	nd	orphan-internal
NC_009648.1	1075302	+	x	x	proximal	KPN_RS05120
NC_009648.1	1077323	+	x	x	proximal	KPN_RS05125
NC_009648.1	1077452	-	x	x	orphan
NC_009648.1	1077999	+	x	x	proximal-internal	KPN_RS05130
NC_009648.1	1080002	-	x	x	proximal	KPN_RS05135
NC_009648.1	1081372	+	x	x	proximal	KPN_RS05145
NC_009648.1	1083259	+	nd	x	proximal-internal	KPN_RS05150
NC_009648.1	1084498	+	x	x	distal-internal	KPN_RS05155
NC_009648.1	1084602	+	nd	x	proximal-internal	KPN_RS05155
NC_009648.1	1089501	-	x	x	orphan
NC_009648.1	1091443	-	x	x	proximal	KPN_RS05165
NC_009648.1	1092144	-	x	x	proximal	KPN_RS05170
NC_009648.1	1098783	-	x	x	proximal	KPN_RS05195
NC_009648.1	1098951	+	x	x	proximal	KPN_RS05205
NC_009648.1	1099770	+	nd	x	orphan-internal
NC_009648.1	1106261	+	nd	x	proximal	KPN_RS05235
NC_009648.1	1107372	+	x	x	proximal	KPN_RS05240
NC_009648.1	1109149	-	x	x	proximal	KPN_RS05245
NC_009648.1	1109197	+	x	x	proximal	KPN_RS05250
NC_009648.1	1113037	+	x	x	proximal-internal	KPN_RS05260
NC_009648.1	1115657	+	x	x	orphan-internal
NC_009648.1	1116910	+	nd	x	proximal	KPN_RS05275
NC_009648.1	1117756	-	x	x	proximal	KPN_RS05280
NC_009648.1	1119584	-	x	x	proximal	KPN_RS05285
NC_009648.1	1119716	+	x	x	proximal	KPN_RS05290
NC_009648.1	1120899	-	x	x	orphan-internal
NC_009648.1	1121526	-	x	x	proximal	KPN_RS05295
NC_009648.1	1121631	+	nd	x	orphan
NC_009648.1	1121935	+	x	x	orphan-antisense
NC_009648.1	1122285	-	x	x	proximal	KPN_RS05300
NC_009648.1	1122554	+	x	x	proximal	KPN_RS05305
NC_009648.1	1125127	-	nd	x	orphan-internal
NC_009648.1	1125849	-	x	x	proximal	KPN_RS05315
NC_009648.1	1125912	+	x	x	proximal	KPN_RS05320
NC_009648.1	1126522	+	x	x	orphan-internal
NC_009648.1	1128100	+	x	nd	orphan-antisense
NC_009648.1	1128488	-	x	x	proximal	KPN_RS05325
NC_009648.1	1128601	+	x	nd	proximal	KPN_RS05330
NC_009648.1	1142990	-	x	x	orphan-antisense
NC_009648.1	1149850	-	x	x	orphan-antisense
NC_009648.1	1151082	-	x	x	proximal-internal	KPN_RS05365
NC_009648.1	1151206	-	x	x	distal-internal	KPN_RS05365
NC_009648.1	1152362	-	x	x	proximal	KPN_RS05370
NC_009648.1	1152445	+	x	nd	proximal	KPN_RS05375
NC_009648.1	1152850	+	x	x	proximal-internal	KPN_RS05380
NC_009648.1	1154552	-	x	x	proximal	KPN_RS05390
NC_009648.1	1155303	-	nd	x	proximal	KPN_RS05395
NC_009648.1	1155510	+	nd	x	proximal	KPN_RS05400
NC_009648.1	1157312	+	x	x	orphan
NC_009648.1	1159036	+	x	nd	orphan
NC_009648.1	1165012	-	nd	x	proximal	KPN_RS05440
NC_009648.1	1170059	-	x	x	orphan-internal
NC_009648.1	1170524	-	x	x	proximal	KPN_RS05465
NC_009648.1	1174105	-	x	x	proximal	KPN_RS30320
NC_009648.1	1174212	+	x	x	proximal	KPN_RS05485
NC_009648.1	1175947	-	x	x	proximal	KPN_RS05495
NC_009648.1	1176053	+	nd	x	proximal	KPN_RS05500
NC_009648.1	1176814	+	x	x	orphan-internal
NC_009648.1	1178287	-	x	x	proximal	KPN_RS05510
NC_009648.1	1178608	+	nd	x	proximal	KPN_RS05520
NC_009648.1	1178990	+	x	nd	proximal	KPN_RS05525
NC_009648.1	1186045	+	x	x	proximal	KPN_RS05565
NC_009648.1	1187130	-	x	x	proximal	KPN_RS05570
NC_009648.1	1191284	-	nd	x	proximal	KPN_RS05575
NC_009648.1	1191482	+	x	x	distal	KPN_RS05580
NC_009648.1	1191575	+	x	x	proximal	KPN_RS05580
NC_009648.1	1193284	+	x	x	proximal	KPN_RS05585
NC_009648.1	1194984	-	x	x	proximal	KPN_RS05590
NC_009648.1	1195173	+	x	x	proximal	KPN_RS05595
NC_009648.1	1198613	+	x	x	orphan
NC_009648.1	1198716	+	x	x	orphan
NC_009648.1	1199709	+	nd	x	orphan-internal
NC_009648.1	1200720	-	x	x	orphan
NC_009648.1	1200760	-	x	x	orphan
NC_009648.1	1204234	-	x	x	proximal	KPN_RS05635
NC_009648.1	1205814	-	x	x	orphan
NC_009648.1	1205982	+	x	x	proximal	KPN_RS05650
NC_009648.1	1207060	+	x	x	proximal	KPN_RS05655
NC_009648.1	1208041	+	x	nd	orphan-internal
NC_009648.1	1208499	+	x	x	orphan-internal
NC_009648.1	1209094	+	x	x	proximal	KPN_RS05670
NC_009648.1	1209686	+	x	nd	proximal	KPN_RS05675
NC_009648.1	1211579	+	x	x	distal	KPN_RS05685
NC_009648.1	1211678	-	x	nd	proximal	KPN_RS05680
NC_009648.1	1211727	+	x	x	proximal	KPN_RS05685
NC_009648.1	1216554	-	nd	x	proximal	KPN_RS05700
NC_009648.1	1218954	-	x	x	proximal	KPN_RS05710
NC_009648.1	1219100	+	x	x	proximal	KPN_RS05720
NC_009648.1	1221512	-	x	x	proximal	KPN_RS05730
NC_009648.1	1221934	-	x	x	proximal	KPN_RS05735
NC_009648.1	1222445	-	x	x	proximal	KPN_RS32185
NC_009648.1	1223588	-	x	x	proximal	KPN_RS05745
NC_009648.1	1224264	-	x	x	proximal	KPN_RS05750
NC_009648.1	1225579	-	x	x	proximal	KPN_RS05755
NC_009648.1	1225709	+	x	x	distal	KPN_RS05760
NC_009648.1	1225746	+	x	nd	proximal	KPN_RS05760
NC_009648.1	1228009	+	x	x	proximal	KPN_RS05775
NC_009648.1	1235420	+	x	nd	orphan
NC_009648.1	1235675	-	x	x	orphan
NC_009648.1	1235823	-	x	x	orphan
NC_009648.1	1235887	+	x	x	orphan-internal
NC_009648.1	1237277	+	nd	x	orphan-antisense
NC_009648.1	1237475	+	x	x	distal	KPN_RS05805
NC_009648.1	1237492	-	x	x	proximal	KPN_RS05800
NC_009648.1	1237515	+	x	x	distal	KPN_RS05805
NC_009648.1	1237602	+	x	x	proximal	KPN_RS05805
NC_009648.1	1239414	+	x	x	orphan-internal
NC_009648.1	1240439	+	x	x	proximal-internal	KPN_RS05825
NC_009648.1	1241500	+	x	x	proximal-internal	KPN_RS05830
NC_009648.1	1242422	+	x	x	proximal	KPN_RS05835
NC_009648.1	1242630	+	x	x	distal-internal	KPN_RS05840
NC_009648.1	1242744	+	nd	x	proximal-internal	KPN_RS05840
NC_009648.1	1244199	+	x	nd	proximal	KPN_RS05845
NC_009648.1	1244747	+	x	nd	orphan-internal
NC_009648.1	1248169	+	nd	x	orphan-internal
NC_009648.1	1248686	+	x	x	proximal	KPN_RS05870
NC_009648.1	1250410	+	nd	x	proximal	KPN_RS05875
NC_009648.1	1253546	+	x	x	proximal-internal	KPN_RS05900
NC_009648.1	1253594	-	x	x	orphan-antisense
NC_009648.1	1254510	+	x	nd	proximal	KPN_RS05905
NC_009648.1	1258921	-	x	nd	proximal-antisense	KPN_RS05915
NC_009648.1	1259735	-	x	x	proximal-internal	KPN_RS05925
NC_009648.1	1259892	+	x	x	proximal	KPN_RS05935
NC_009648.1	1261346	-	x	x	proximal	KPN_RS05940
NC_009648.1	1264976	-	x	x	proximal-antisense	KPN_RS05945
NC_009648.1	1265188	+	x	nd	proximal	KPN_RS05955
NC_009648.1	1268083	+	x	x	orphan-internal
NC_009648.1	1268207	+	x	x	proximal-internal	KPN_RS05970
NC_009648.1	1271605	-	x	x	proximal	KPN_RS05985
NC_009648.1	1280571	+	nd	x	proximal	KPN_RS06030
NC_009648.1	1287907	-	x	x	proximal	KPN_RS06055
NC_009648.1	1288069	+	nd	x	proximal	KPN_RS06060
NC_009648.1	1290607	-	x	x	proximal-internal	KPN_RS06065
NC_009648.1	1290752	-	x	x	distal-internal	KPN_RS06065
NC_009648.1	1292839	-	x	x	proximal	KPN_RS06075
NC_009648.1	1292960	-	x	x	distal	KPN_RS06075
NC_009648.1	1293057	+	x	x	proximal	KPN_RS06080
NC_009648.1	1296490	-	x	nd	proximal-internal	KPN_RS06095
NC_009648.1	1297603	-	x	x	proximal	KPN_RS06100
NC_009648.1	1298747	-	x	x	orphan-internal
NC_009648.1	1298812	+	x	x	proximal	KPN_RS06115
NC_009648.1	1299202	+	x	x	orphan-internal
NC_009648.1	1301314	-	x	nd	proximal-internal	KPN_RS06120
NC_009648.1	1302652	-	x	x	proximal	KPN_RS06140
NC_009648.1	1304465	+	nd	x	proximal	KPN_RS06155
NC_009648.1	1306504	+	nd	x	orphan-internal
NC_009648.1	1307098	+	x	x	orphan-internal
NC_009648.1	1310061	+	x	x	proximal	KPN_RS06190
NC_009648.1	1311169	-	x	x	orphan
NC_009648.1	1311301	+	x	x	proximal	KPN_RS06200
NC_009648.1	1313926	+	x	x	proximal	KPN_RS06215
NC_009648.1	1314278	+	x	x	orphan-internal
NC_009648.1	1316483	-	x	x	orphan-internal
NC_009648.1	1316808	-	x	x	proximal-internal	KPN_RS06220
NC_009648.1	1318215	-	nd	x	orphan
NC_009648.1	1318295	-	nd	x	orphan-antisense
NC_009648.1	1319201	+	x	x	orphan-internal
NC_009648.1	1319431	-	x	x	orphan
NC_009648.1	1319837	+	x	x	proximal	KPN_RS06245
NC_009648.1	1320893	+	x	nd	proximal	KPN_RS06250
NC_009648.1	1321506	+	nd	x	distal-internal	KPN_RS06255
NC_009648.1	1321667	+	x	x	proximal-internal	KPN_RS06255
NC_009648.1	1322197	-	x	x	proximal	KPN_RS30330
NC_009648.1	1322464	-	x	x	proximal	KPN_RS30340
NC_009648.1	1323589	-	x	nd	proximal	KPN_RS06270
NC_009648.1	1323787	+	x	x	proximal	KPN_RS06275
NC_009648.1	1323924	+	x	x	orphan-internal
NC_009648.1	1324995	+	x	nd	proximal	KPN_RS06290
NC_009648.1	1326968	-	x	nd	proximal	KPN_RS06295
NC_009648.1	1327021	+	x	x	proximal	KPN_RS06300
NC_009648.1	1328908	-	x	x	proximal	KPN_RS06310
NC_009648.1	1329138	+	x	x	orphan-internal
NC_009648.1	1330706	-	x	x	proximal	KPN_RS06320
NC_009648.1	1330925	+	x	x	orphan
NC_009648.1	1331083	-	x	x	orphan
NC_009648.1	1332835	-	x	x	orphan
NC_009648.1	1338881	+	x	x	proximal	KPN_RS06365
NC_009648.1	1339885	-	x	nd	proximal	KPN_RS06370
NC_009648.1	1342458	-	nd	x	orphan-internal
NC_009648.1	1342804	-	nd	x	orphan-internal
NC_009648.1	1344055	-	nd	x	proximal	KPN_RS06385
NC_009648.1	1344278	+	x	x	proximal	KPN_RS06390
NC_009648.1	1344699	+	x	x	orphan-internal
NC_009648.1	1348163	-	x	x	proximal	KPN_RS06405
NC_009648.1	1348256	-	x	x	distal	KPN_RS06405
NC_009648.1	1348316	+	x	x	proximal	KPN_RS06410
NC_009648.1	1349579	-	x	x	proximal	KPN_RS06420
NC_009648.1	1350999	-	nd	x	proximal	KPN_RS06425
NC_009648.1	1351842	-	x	x	proximal-internal	KPN_RS06430
NC_009648.1	1352804	-	x	x	proximal	KPN_RS06435
NC_009648.1	1354202	-	nd	x	orphan-internal
NC_009648.1	1354822	-	x	x	proximal	KPN_RS06440
NC_009648.1	1355074	-	x	x	orphan-antisense
NC_009648.1	1356800	+	x	x	orphan-antisense
NC_009648.1	1357032	-	x	x	proximal	KPN_RS06450
NC_009648.1	1357174	+	x	x	proximal	KPN_RS06455
NC_009648.1	1360270	+	nd	x	proximal	KPN_RS06465
NC_009648.1	1362805	-	x	x	proximal	KPN_RS06470
NC_009648.1	1363357	-	x	nd	proximal	KPN_RS06480
NC_009648.1	1363375	+	nd	x	proximal	KPN_RS06485
NC_009648.1	1365425	-	nd	x	proximal	KPN_RS06490
NC_009648.1	1369399	-	x	x	proximal-internal	KPN_RS06510
NC_009648.1	1371773	-	x	x	proximal	KPN_RS06525
NC_009648.1	1372125	+	nd	x	proximal	KPN_RS06530
NC_009648.1	1378453	+	nd	x	proximal	KPN_RS06560
NC_009648.1	1380951	-	x	nd	proximal	KPN_RS06570
NC_009648.1	1381032	-	nd	x	distal	KPN_RS06570
NC_009648.1	1381173	+	x	x	proximal	KPN_RS06575
NC_009648.1	1381728	+	x	x	proximal	KPN_RS06580
NC_009648.1	1384045	+	x	x	proximal	KPN_RS06600
NC_009648.1	1389487	-	nd	x	proximal	KPN_RS06615
NC_009648.1	1389605	+	x	x	proximal	KPN_RS06620
NC_009648.1	1391385	-	x	nd	proximal	KPN_RS06625
NC_009648.1	1392082	-	x	nd	proximal-internal	KPN_RS06630
NC_009648.1	1392176	-	nd	x	distal-internal	KPN_RS06630
NC_009648.1	1393773	-	x	x	proximal	KPN_RS06640
NC_009648.1	1393793	+	x	x	proximal	KPN_RS06645
NC_009648.1	1397524	-	nd	x	orphan-internal
NC_009648.1	1397907	-	nd	x	orphan-internal
NC_009648.1	1398807	-	x	x	proximal-internal	KPN_RS06665
NC_009648.1	1399250	-	x	x	proximal	KPN_RS06670
NC_009648.1	1399455	+	x	x	proximal	KPN_RS06675
NC_009648.1	1405646	+	x	nd	proximal	KPN_RS06705
NC_009648.1	1409696	-	x	x	proximal-internal	KPN_RS06720
NC_009648.1	1412937	-	x	x	proximal	KPN_RS06730
NC_009648.1	1412954	+	x	x	proximal	KPN_RS06735
NC_009648.1	1413532	+	x	x	orphan-internal
NC_009648.1	1414175	+	x	x	orphan-internal
NC_009648.1	1419566	+	x	x	proximal-antisense	KPN_RS06775
NC_009648.1	1420285	+	x	nd	orphan-internal
NC_009648.1	1422131	-	x	nd	proximal-antisense	KPN_RS06785
NC_009648.1	1422261	+	x	x	proximal	KPN_RS06795
NC_009648.1	1423656	-	x	x	proximal	KPN_RS06800
NC_009648.1	1423782	+	nd	x	orphan
NC_009648.1	1423875	+	x	x	distal	KPN_RS06810
NC_009648.1	1423974	+	x	x	proximal	KPN_RS06810
NC_009648.1	1426816	+	x	nd	proximal	KPN_RS06815
NC_009648.1	1428171	+	x	x	proximal	KPN_RS06820
NC_009648.1	1428711	+	x	x	proximal	KPN_RS06830
NC_009648.1	1431274	+	x	x	orphan-internal
NC_009648.1	1432122	-	nd	x	proximal	KPN_RS06835
NC_009648.1	1432225	+	x	x	proximal	KPN_RS06840
NC_009648.1	1432648	+	x	x	orphan-internal
NC_009648.1	1433104	+	x	x	proximal	KPN_RS06845
NC_009648.1	1434775	+	x	x	proximal	KPN_RS06855
NC_009648.1	1435481	+	x	x	proximal-internal	KPN_RS06860
NC_009648.1	1436388	-	x	nd	proximal	KPN_RS06865
NC_009648.1	1437541	-	x	x	proximal	KPN_RS06880
NC_009648.1	1439636	-	x	nd	proximal	KPN_RS06885
NC_009648.1	1441909	-	x	x	proximal	KPN_RS06900
NC_009648.1	1441995	-	x	x	distal	KPN_RS06900
NC_009648.1	1442817	+	nd	x	orphan-internal
NC_009648.1	1444109	+	x	x	orphan-internal
NC_009648.1	1446036	-	x	x	orphan-internal
NC_009648.1	1449674	-	x	x	proximal	KPN_RS06935
NC_009648.1	1457505	-	x	x	orphan-internal
NC_009648.1	1457758	-	x	x	proximal	KPN_RS06965
NC_009648.1	1457853	+	x	x	proximal	KPN_RS06970
NC_009648.1	1458382	+	x	x	proximal-internal	KPN_RS06975
NC_009648.1	1462598	+	x	x	orphan-antisense
NC_009648.1	1464565	+	x	x	proximal	KPN_RS07010
NC_009648.1	1466208	+	nd	x	proximal	KPN_RS07015
NC_009648.1	1467895	-	x	x	proximal	KPN_RS07020
NC_009648.1	1467912	+	x	x	proximal	KPN_RS07025
NC_009648.1	1469724	-	x	x	proximal-antisense	KPN_RS07030
NC_009648.1	1469783	+	x	x	proximal-internal	KPN_RS07040
NC_009648.1	1472172	+	x	x	proximal	KPN_RS07050
NC_009648.1	1478593	-	x	x	orphan
NC_009648.1	1482964	-	nd	x	proximal	KPN_RS07100
NC_009648.1	1517643	-	x	x	proximal	KPN_RS07235
NC_009648.1	1517647	+	x	nd	proximal	KPN_RS07240
NC_009648.1	1519178	+	nd	x	proximal	KPN_RS07250
NC_009648.1	1525797	-	x	x	proximal	KPN_RS07285
NC_009648.1	1533438	-	nd	x	proximal	KPN_RS07325
NC_009648.1	1535151	-	x	x	orphan
NC_009648.1	1535314	+	x	nd	proximal	KPN_RS07335
NC_009648.1	1536503	-	nd	x	proximal	KPN_RS07340
NC_009648.1	1537125	-	x	nd	orphan-internal
NC_009648.1	1538380	-	x	x	orphan-internal
NC_009648.1	1538519	-	x	nd	proximal	KPN_RS07350
NC_009648.1	1538629	+	x	x	proximal	KPN_RS07355
NC_009648.1	1539850	+	nd	x	orphan	FnrS
NC_009648.1	1540244	+	x	x	proximal	KPN_RS07360
NC_009648.1	1542846	-	x	x	proximal-internal	KPN_RS07365
NC_009648.1	1549908	+	x	x	orphan
NC_009648.1	1550632	+	x	x	proximal	KPN_RS30885
NC_009648.1	1551825	-	x	x	proximal-internal	KPN_RS30890
NC_009648.1	1551870	+	x	x	orphan-antisense
NC_009648.1	1552314	-	x	x	orphan-internal
NC_009648.1	1552660	-	nd	x	proximal	KPN_RS07430
NC_009648.1	1553156	-	x	x	orphan-internal
NC_009648.1	1553239	+	x	nd	proximal-antisenseproximal-antisense	KPN_RS07445
NC_009648.1	1563302	+	x	x	orphan
NC_009648.1	1564037	-	x	x	proximal	KPN_RS07525
NC_009648.1	1564287	+	x	x	orphan	KpnR_038
NC_009648.1	1566670	-	x	x	orphan
NC_009648.1	1568219	-	x	x	proximal	KPN_RS07560
NC_009648.1	1580772	+	x	x	proximal	KPN_RS07645
NC_009648.1	1585157	+	x	x	proximal	KPN_RS07660
NC_009648.1	1594092	-	x	nd	orphan-antisense
NC_009648.1	1594507	+	x	x	proximal	KPN_RS28800
NC_009648.1	1595119	-	x	x	orphan	KpnR_040
NC_009648.1	1597154	-	x	nd	orphan-antisense
NC_009648.1	1598863	+	x	x	orphan-antisense
NC_009648.1	1600157	-	x	x	proximal	KPN_RS07730
NC_009648.1	1600976	-	nd	x	proximal	KPN_RS07735
NC_009648.1	1601050	+	x	x	orphan
NC_009648.1	1601079	-	nd	x	distal	KPN_RS07735
NC_009648.1	1601467	-	x	x	orphan
NC_009648.1	1602046	-	nd	x	proximal	KPN_RS07740
NC_009648.1	1602226	+	x	x	orphan-antisense
NC_009648.1	1602347	-	x	nd	proximal	KPN_RS07745
NC_009648.1	1602644	-	x	nd	orphan-internal
NC_009648.1	1607568	-	x	x	proximal	KPN_RS07755
NC_009648.1	1607828	+	x	x	proximal	KPN_RS07765
NC_009648.1	1608647	-	x	x	proximal	KPN_RS07770
NC_009648.1	1609813	-	x	nd	proximal	KPN_RS07775
NC_009648.1	1610399	-	x	nd	proximal	KPN_RS07780
NC_009648.1	1610511	+	nd	x	distal	KPN_RS07785
NC_009648.1	1610538	+	x	x	proximal	KPN_RS07785
NC_009648.1	1610980	+	x	nd	orphan-internal
NC_009648.1	1622513	-	x	x	orphan-antisense
NC_009648.1	1628390	+	x	x	orphan-antisense
NC_009648.1	1629377	+	x	x	orphan-antisense
NC_009648.1	1645825	-	x	nd	proximal	KPN_RS07950
NC_009648.1	1645842	+	x	x	proximal	KPN_RS07955
NC_009648.1	1650575	-	nd	x	proximal-internal	KPN_RS07960
NC_009648.1	1650662	-	nd	x	distal-internal	KPN_RS07960
NC_009648.1	1652306	-	x	x	orphan-internal
NC_009648.1	1656180	-	x	nd	proximal	KPN_RS07985
NC_009648.1	1656717	+	x	x	orphan-internal
NC_009648.1	1658752	-	x	x	proximal	KPN_RS07995
NC_009648.1	1659019	+	x	x	proximal-antisense	KPN_RS08005
NC_009648.1	1661324	+	nd	x	proximal-internal	KPN_RS08015
NC_009648.1	1668485	+	nd	x	proximal	KPN_RS08040
NC_009648.1	1672359	+	nd	x	proximal	KPN_RS08060
NC_009648.1	1673077	-	x	nd	proximal	KPN_RS08065
NC_009648.1	1675301	+	x	nd	proximal	KPN_RS08085
NC_009648.1	1676211	-	x	nd	proximal	KPN_RS08090
NC_009648.1	1676393	+	x	x	proximal	KPN_RS08095
NC_009648.1	1683021	-	nd	x	orphan-internal
NC_009648.1	1683129	-	nd	x	proximal-internal	KPN_RS08115
NC_009648.1	1683418	-	x	x	orphan-internal
NC_009648.1	1684331	-	x	x	proximal	KPN_RS08120
NC_009648.1	1684428	+	x	x	proximal	KPN_RS08125
NC_009648.1	1688840	-	x	x	proximal	KPN_RS08135
NC_009648.1	1690296	-	x	x	proximal	KPN_RS08140
NC_009648.1	1691799	-	x	nd	proximal	KPN_RS08150
NC_009648.1	1691862	+	x	x	proximal	KPN_RS08155
NC_009648.1	1693113	-	x	x	proximal-internal	KPN_RS08160
NC_009648.1	1693162	-	x	x	distal-internal	KPN_RS08160
NC_009648.1	1694443	-	x	nd	proximal	KPN_RS08165
NC_009648.1	1695551	-	x	x	proximal-internal	KPN_RS08170
NC_009648.1	1695619	-	x	x	distal-internal	KPN_RS08170
NC_009648.1	1695902	+	x	x	proximal	KPN_RS08190
NC_009648.1	1699068	+	x	x	proximal	KPN_RS08200
NC_009648.1	1700375	-	x	x	proximal	KPN_RS08205
NC_009648.1	1701257	-	x	x	proximal	KPN_RS08210
NC_009648.1	1701970	-	x	x	proximal	KPN_RS08215
NC_009648.1	1702017	+	nd	x	distal	KPN_RS08220
NC_009648.1	1702146	+	nd	x	proximal	KPN_RS08220
NC_009648.1	1706911	-	nd	x	proximal	KPN_RS08235
NC_009648.1	1707981	+	x	x	proximal	KPN_RS08245
NC_009648.1	1724194	+	x	x	orphan-internal
NC_009648.1	1726651	-	x	nd	orphan-internal
NC_009648.1	1727881	-	x	x	proximal	KPN_RS08325
NC_009648.1	1728442	+	nd	x	proximal	KPN_RS08335
NC_009648.1	1729685	+	x	nd	proximal	KPN_RS08340
NC_009648.1	1743034	-	x	x	proximal	KPN_RS08395
NC_009648.1	1743152	+	x	x	orphan
NC_009648.1	1745129	-	nd	x	proximal	KPN_RS08415
NC_009648.1	1745271	-	x	x	distal	KPN_RS08415
NC_009648.1	1745512	+	nd	x	orphan	KpnR_044
NC_009648.1	1745946	+	nd	x	orphan	KpnR_045
NC_009648.1	1748304	+	nd	x	proximal	KPN_RS32390
NC_009648.1	1748591	-	nd	x	orphan-internal
NC_009648.1	1749771	-	x	x	proximal	KPN_RS08440
NC_009648.1	1749817	+	x	x	proximal	KPN_RS08445
NC_009648.1	1752161	+	nd	x	proximal	KPN_RS08455
NC_009648.1	1754184	-	x	x	proximal	KPN_RS08460
NC_009648.1	1755352	-	x	x	orphan-internal
NC_009648.1	1759310	-	x	x	proximal	KPN_RS08485
NC_009648.1	1759364	+	x	x	proximal	KPN_RS08490
NC_009648.1	1761159	-	x	x	proximal	KPN_RS08500
NC_009648.1	1761187	+	x	nd	orphan-internal
NC_009648.1	1764882	+	x	x	proximal	KPN_RS08520
NC_009648.1	1766113	-	x	x	proximal	KPN_RS08525
NC_009648.1	1766969	+	x	x	proximal	KPN_RS08535
NC_009648.1	1767020	-	x	x	proximal	KPN_RS08530
NC_009648.1	1769647	+	x	x	proximal	KPN_RS28855
NC_009648.1	1771186	-	nd	x	proximal	KPN_RS08550
NC_009648.1	1773050	+	x	x	distal	KPN_RS08580
NC_009648.1	1773226	+	x	nd	proximal	KPN_RS08580
NC_009648.1	1773877	+	nd	x	proximal	KPN_RS08585
NC_009648.1	1775827	-	x	x	proximal	KPN_RS08590
NC_009648.1	1777116	+	x	nd	proximal	KPN_RS08600
NC_009648.1	1779325	+	nd	x	orphan-antisense
NC_009648.1	1783267	+	x	nd	proximal	KPN_RS08630
NC_009648.1	1785056	-	nd	x	proximal	KPN_RS08635
NC_009648.1	1785119	+	x	x	proximal	KPN_RS08640
NC_009648.1	1792507	+	x	x	proximal	KPN_RS08665
NC_009648.1	1793450	-	x	x	proximal-internal	KPN_RS08670
NC_009648.1	1794518	-	nd	x	proximal	KPN_RS08675
NC_009648.1	1803863	+	nd	x	proximal	KPN_RS08725
NC_009648.1	1805171	+	x	x	orphan-antisense	KpnR_048
NC_009648.1	1805962	-	x	x	proximal	KPN_RS08740
NC_009648.1	1806112	+	x	x	proximal-internal	KPN_RS08750
NC_009648.1	1808165	-	x	nd	proximal	KPN_RS08755
NC_009648.1	1810463	-	x	x	proximal	KPN_RS08770
NC_009648.1	1811944	-	x	x	proximal	KPN_RS08780
NC_009648.1	1813435	+	x	nd	proximal	KPN_RS08790
NC_009648.1	1814820	+	nd	x	proximal	KPN_RS08800
NC_009648.1	1818669	+	x	x	proximal	KPN_RS08815
NC_009648.1	1819126	+	x	x	orphan-internal
NC_009648.1	1819425	-	x	x	orphan-internal
NC_009648.1	1823452	-	x	x	proximal	KPN_RS08855
NC_009648.1	1824760	-	x	x	proximal	KPN_RS08860
NC_009648.1	1827543	-	x	nd	proximal	KPN_RS08875
NC_009648.1	1828751	-	x	x	orphan-internal
NC_009648.1	1832235	+	x	x	proximal	KPN_RS08905
NC_009648.1	1832762	+	x	x	orphan-internal
NC_009648.1	1833003	+	nd	x	proximal	KPN_RS08915
NC_009648.1	1834770	-	x	x	proximal	KPN_RS08920
NC_009648.1	1843027	+	x	x	proximal	KPN_RS08965
NC_009648.1	1846032	-	x	x	proximal	KPN_RS08975
NC_009648.1	1851318	+	x	x	proximal	KPN_RS09000
NC_009648.1	1852595	-	nd	x	orphan-internal
NC_009648.1	1853451	-	x	x	proximal	KPN_RS09015
NC_009648.1	1853692	+	x	x	proximal	KPN_RS09020
NC_009648.1	1857028	-	nd	x	proximal	KPN_RS09035
NC_009648.1	1859546	-	nd	x	orphan
NC_009648.1	1862398	-	x	x	orphan-internal
NC_009648.1	1865645	+	x	x	proximal	KPN_RS09080
NC_009648.1	1866358	-	x	x	orphan-antisense
NC_009648.1	1866953	+	x	x	orphan-antisense
NC_009648.1	1869699	+	x	x	orphan-antisense
NC_009648.1	1872673	+	x	x	orphan	KpnR_049
NC_009648.1	1881521	-	x	x	orphan-internal
NC_009648.1	1882467	-	nd	x	proximal	KPN_RS09150
NC_009648.1	1884932	+	x	x	proximal-internal	KPN_RS09165
NC_009648.1	1886267	-	nd	x	orphan-internal
NC_009648.1	1889286	+	x	x	orphan-internal
NC_009648.1	1892190	+	x	nd	proximal	KPN_RS09205
NC_009648.1	1893220	+	x	x	orphan-internal
NC_009648.1	1894290	-	x	x	proximal	KPN_RS09210
NC_009648.1	1895295	+	x	x	distal-internal	KPN_RS28880
NC_009648.1	1895489	+	x	x	proximal-internal	KPN_RS28880
NC_009648.1	1898731	+	x	nd	proximal	KPN_RS09240
NC_009648.1	1902901	+	x	x	orphan-antisense
NC_009648.1	1905141	-	nd	x	proximal	KPN_RS09260
NC_009648.1	1907482	-	x	x	proximal	KPN_RS09270
NC_009648.1	1907840	+	nd	x	orphan-internal
NC_009648.1	1909378	-	x	x	orphan-internal
NC_009648.1	1912415	+	nd	x	proximal	KPN_RS09305
NC_009648.1	1913536	+	nd	x	orphan
NC_009648.1	1913647	-	x	x	orphan
NC_009648.1	1918669	+	x	x	proximal	KPN_RS09335
NC_009648.1	1920179	+	x	x	proximal	KPN_RS09345
NC_009648.1	1922055	-	x	x	proximal	KPN_RS09350
NC_009648.1	1923539	-	x	x	orphan-internal
NC_009648.1	1924034	-	x	x	proximal	KPN_RS09360
NC_009648.1	1924484	-	x	x	orphan-internal
NC_009648.1	1929209	+	x	x	proximal	KPN_RS09400
NC_009648.1	1930305	-	x	x	orphan-antisense
NC_009648.1	1933295	+	x	x	proximal	KPN_RS09425
NC_009648.1	1935044	-	nd	x	proximal	KPN_RS09430
NC_009648.1	1941277	-	x	x	proximal	KPN_RS09455
NC_009648.1	1941295	+	x	x	orphan
NC_009648.1	1942251	-	nd	x	proximal	KPN_RS09460
NC_009648.1	1960891	+	x	x	orphan-internal
NC_009648.1	1961207	+	x	x	proximal	KPN_RS09575
NC_009648.1	1963129	-	x	x	orphan-internal
NC_009648.1	1963995	-	x	x	proximal-antisense	KPN_RS09580
NC_009648.1	1965755	+	x	nd	proximal	KPN_RS09595
NC_009648.1	1967272	-	x	x	proximal	KPN_RS28905
NC_009648.1	1967655	+	x	x	orphan
NC_009648.1	1968616	-	x	nd	proximal	KPN_RS09610
NC_009648.1	1972017	-	x	nd	proximal	KPN_RS09630
NC_009648.1	1972989	+	x	nd	orphan-internal
NC_009648.1	1976802	-	x	x	orphan-internal
NC_009648.1	1978786	-	nd	x	proximal	KPN_RS09655
NC_009648.1	1980221	-	x	x	proximal	KPN_RS09660
NC_009648.1	1980323	-	nd	x	distal	KPN_RS09660
NC_009648.1	1981710	+	nd	x	proximal	KPN_RS09670
NC_009648.1	1985261	+	x	x	proximal	KPN_RS09690
NC_009648.1	1988771	+	x	x	proximal	KPN_RS09710
NC_009648.1	1997647	+	x	x	proximal	KPN_RS09745
NC_009648.1	1998576	+	nd	x	orphan-internal
NC_009648.1	1998705	+	nd	x	distal-internal	KPN_RS09750
NC_009648.1	1998845	+	x	x	proximal-internalproximal	KPN_RS09755
NC_009648.1	1999846	+	nd	x	proximal-internal	KPN_RS09760
NC_009648.1	2009417	+	x	x	proximal	KPN_RS09805
NC_009648.1	2012869	-	x	x	proximal	KPN_RS09810
NC_009648.1	2013907	-	x	x	orphan
NC_009648.1	2015728	-	x	x	orphan-internal
NC_009648.1	2017146	-	x	x	proximal	KPN_RS09830
NC_009648.1	2017367	-	x	x	orphan-internal
NC_009648.1	2019697	-	x	x	proximal	KPN_RS09835
NC_009648.1	2020912	-	x	nd	proximal	KPN_RS09840
NC_009648.1	2023757	-	x	x	proximal	KPN_RS09860
NC_009648.1	2024291	-	nd	x	proximal	KPN_RS09865
NC_009648.1	2024973	-	nd	x	proximal	KPN_RS09875
NC_009648.1	2025043	+	nd	x	proximal	KPN_RS09880
NC_009648.1	2029386	-	nd	x	proximal-internal	KPN_RS09900
NC_009648.1	2031148	+	nd	x	proximal	KPN_RS09920
NC_009648.1	2032236	+	x	x	proximal	KPN_RS09925
NC_009648.1	2034890	+	x	x	proximal-antisense	KPN_RS09950
NC_009648.1	2038346	+	x	x	proximal	KPN_RS09965
NC_009648.1	2042261	+	x	x	proximal	KPN_RS09985
NC_009648.1	2051699	-	x	x	orphan-internal
NC_009648.1	2058894	+	x	nd	proximal	KPN_RS10060
NC_009648.1	2066226	+	nd	x	orphan-internal
NC_009648.1	2068592	-	x	x	proximal	KPN_RS10105
NC_009648.1	2068651	+	x	nd	proximal	KPN_RS10110
NC_009648.1	2069334	+	nd	x	proximal	KPN_RS10115
NC_009648.1	2077569	+	x	x	orphan-internal
NC_009648.1	2078869	-	nd	x	proximal	KPN_RS10140
NC_009648.1	2082488	+	x	x	proximal	KPN_RS10160
NC_009648.1	2083495	+	x	x	orphan-antisense
NC_009648.1	2084007	-	nd	x	proximal	KPN_RS10165
NC_009648.1	2090110	-	x	x	proximal	KPN_RS10190
NC_009648.1	2090795	-	nd	x	proximal	KPN_RS10195
NC_009648.1	2099136	-	x	nd	proximal	KPN_RS10240
NC_009648.1	2099252	+	x	nd	proximal	KPN_RS10245
NC_009648.1	2100254	+	x	x	proximal	KPN_RS10250
NC_009648.1	2102130	-	nd	x	proximal	KPN_RS10255
NC_009648.1	2103401	-	x	x	proximal	KPN_RS10260
NC_009648.1	2103543	+	x	x	proximal	KPN_RS10265
NC_009648.1	2108065	-	nd	x	proximal	KPN_RS10275
NC_009648.1	2108239	+	nd	x	proximal-antisense	KPN_RS10285
NC_009648.1	2109284	-	x	x	orphan-internal
NC_009648.1	2110324	-	nd	x	proximal	KPN_RS10290
NC_009648.1	2110371	+	nd	x	orphan-antisense
NC_009648.1	2111077	+	x	x	proximal	KPN_RS10300
NC_009648.1	2112572	-	x	x	orphan-internal
NC_009648.1	2113961	-	x	x	proximal	KPN_RS32425
NC_009648.1	2116422	-	x	x	proximal	KPN_RS10330
NC_009648.1	2116695	-	nd	x	proximal	KPN_RS10335
NC_009648.1	2116833	+	nd	x	proximal	KPN_RS28945
NC_009648.1	2117277	-	x	x	proximal	KPN_RS10340
NC_009648.1	2117687	+	x	x	proximal	KPN_RS30420
NC_009648.1	2117800	+	x	x	orphan-internal
NC_009648.1	2117883	+	nd	x	orphan
NC_009648.1	2118081	-	x	x	orphan	RydB
NC_009648.1	2123703	-	nd	x	proximal	KPN_RS10375
NC_009648.1	2125291	-	x	x	proximal	KPN_RS10380
NC_009648.1	2128987	-	x	x	orphan
NC_009648.1	2131271	-	x	x	proximal-antisense	KPN_RS10410
NC_009648.1	2131408	+	x	x	orphan-internal	KpnR_051
NC_009648.1	2132036	-	x	x	proximal	KPN_RS10420
NC_009648.1	2134238	-	x	x	proximal	KPN_RS10430
NC_009648.1	2136061	-	x	x	proximal	KPN_RS10440
NC_009648.1	2147396	+	x	x	proximal	KPN_RS10495
NC_009648.1	2152279	-	x	x	proximal-internal	KPN_RS10505
NC_009648.1	2152573	-	x	x	proximal	KPN_RS10510
NC_009648.1	2153210	-	x	nd	proximal	KPN_RS10515
NC_009648.1	2153411	+	x	nd	proximal	KPN_RS10520
NC_009648.1	2154032	-	x	x	proximal	KPN_RS10525
NC_009648.1	2154081	+	x	x	orphan
NC_009648.1	2156188	+	x	x	proximal	KPN_RS10540
NC_009648.1	2158282	-	x	x	orphan-internal
NC_009648.1	2158458	+	x	x	proximal	KPN_RS28950
NC_009648.1	2158712	+	x	nd	proximal	KPN_RS10550
NC_009648.1	2160115	+	x	x	distal	KPN_RS10555
NC_009648.1	2160292	+	x	nd	proximal	KPN_RS10555
NC_009648.1	2160496	+	x	x	distal-internal	KPN_RS10560
NC_009648.1	2160577	+	x	x	proximal-internal	KPN_RS10560
NC_009648.1	2161107	+	x	x	proximal	KPN_RS10565
NC_009648.1	2165669	+	x	x	orphan-internal
NC_009648.1	2166322	+	x	nd	orphan-internal
NC_009648.1	2167965	+	x	x	proximal	KPN_RS10605
NC_009648.1	2169652	+	nd	x	proximal	KPN_RS10610
NC_009648.1	2170190	+	x	x	orphan-internal
NC_009648.1	2170560	-	x	nd	orphan-internal
NC_009648.1	2171507	-	nd	x	orphan-internal
NC_009648.1	2172584	-	x	x	proximal	KPN_RS10620
NC_009648.1	2173327	-	x	x	proximal	KPN_RS10625
NC_009648.1	2173735	-	x	x	proximal	KPN_RS10630
NC_009648.1	2174013	-	x	x	orphan-internal
NC_009648.1	2174929	-	x	x	proximal	KPN_RS10635
NC_009648.1	2175067	+	x	x	proximal	KPN_RS10640
NC_009648.1	2177710	-	x	nd	proximal	KPN_RS10650
NC_009648.1	2177805	-	nd	x	distal	KPN_RS10650
NC_009648.1	2177815	+	nd	x	proximal	KPN_RS10655
NC_009648.1	2181567	-	nd	x	proximal	KPN_RS10670
NC_009648.1	2182534	-	x	x	proximal	KPN_RS10675
NC_009648.1	2182823	-	x	x	proximal	KPN_RS10680
NC_009648.1	2182942	+	x	x	orphan-internal
NC_009648.1	2184737	+	x	x	proximal	KPN_RS10695
NC_009648.1	2185291	+	x	x	proximal	KPN_RS10700
NC_009648.1	2186445	-	x	x	proximal	KPN_RS10705
NC_009648.1	2186641	+	x	x	proximal	KPN_RS10710
NC_009648.1	2188372	+	x	x	proximal	KPN_RS10720
NC_009648.1	2190336	-	x	nd	proximal	KPN_RS10725
NC_009648.1	2190584	-	x	x	proximal	KPN_RS30435
NC_009648.1	2190688	+	x	x	proximal	KPN_RS10735
NC_009648.1	2191121	+	nd	x	orphan-internal
NC_009648.1	2192826	-	x	x	proximal	KPN_RS10740
NC_009648.1	2192880	+	x	x	proximal	KPN_RS10745
NC_009648.1	2194178	+	x	x	distal	KPN_RS10750
NC_009648.1	2194353	+	nd	x	proximal	KPN_RS10750
NC_009648.1	2196228	-	x	x	proximal	KPN_RS10755
NC_009648.1	2196245	+	x	x	proximal	KPN_RS10760
NC_009648.1	2196973	+	nd	x	orphan-internal
NC_009648.1	2199023	-	x	x	proximal	KPN_RS10770
NC_009648.1	2199234	+	x	x	orphan
NC_009648.1	2203874	-	x	nd	proximal	KPN_RS10810
NC_009648.1	2205964	+	nd	x	proximal	KPN_RS10830
NC_009648.1	2208478	-	x	x	proximal	KPN_RS10850
NC_009648.1	2208624	+	x	x	proximal	KPN_RS10855
NC_009648.1	2210004	-	x	x	orphan-internal
NC_009648.1	2217295	+	x	x	orphan
NC_009648.1	2217555	+	x	x	proximal	KPN_RS10900
NC_009648.1	2218207	+	x	x	proximal	KPN_RS10905
NC_009648.1	2220800	+	x	x	proximal	KPN_RS10920
NC_009648.1	2223990	-	x	nd	proximal	KPN_RS10930
NC_009648.1	2224015	+	x	x	proximal	KPN_RS28965
NC_009648.1	2229782	-	x	x	proximal	KPN_RS10950
NC_009648.1	2241638	-	x	x	proximal	KPN_RS11020
NC_009648.1	2242030	-	x	nd	orphan-internal
NC_009648.1	2243421	-	x	x	proximal	KPN_RS11030
NC_009648.1	2243979	+	nd	x	proximal	KPN_RS11040
NC_009648.1	2245251	+	x	x	orphan-internal
NC_009648.1	2246327	-	x	x	proximal	KPN_RS11045
NC_009648.1	2246558	+	x	x	proximal	KPN_RS30440
NC_009648.1	2254443	-	x	nd	proximal	KPN_RS11090
NC_009648.1	2258710	-	x	x	orphan-antisense
NC_009648.1	2259518	+	x	x	orphan
NC_009648.1	2264481	+	x	nd	proximal	KPN_RS11135
NC_009648.1	2265638	+	x	x	orphan-internal
NC_009648.1	2266997	+	x	x	proximal	KPN_RS11150
NC_009648.1	2269699	-	nd	x	proximal	KPN_RS11160
NC_009648.1	2271166	-	x	x	orphan-internal
NC_009648.1	2271340	-	x	nd	orphan-internal
NC_009648.1	2272237	-	x	x	proximal	KPN_RS11175
NC_009648.1	2288827	-	nd	x	proximal	KPN_RS11255
NC_009648.1	2289056	+	x	x	proximal	KPN_RS11265
NC_009648.1	2291614	-	x	x	orphan-antisense
NC_009648.1	2293866	-	x	x	proximal	KPN_RS11275
NC_009648.1	2294015	+	nd	x	proximal	KPN_RS11280
NC_009648.1	2295887	+	nd	x	orphan	KpnR_054
NC_009648.1	2296406	-	nd	x	orphan-antisense
NC_009648.1	2298932	-	nd	x	proximal	KPN_RS11300
NC_009648.1	2318977	-	nd	x	proximal	KPN_RS11400
NC_009648.1	2335213	+	x	x	orphan-antisense
NC_009648.1	2335254	+	x	x	distal-antisense	KPN_RS11480
NC_009648.1	2335465	+	x	nd	proximal-antisense	KPN_RS11480
NC_009648.1	2336385	-	x	x	proximal-internal	KPN_RS11485
NC_009648.1	2336503	+	nd	x	orphan
NC_009648.1	2336631	+	x	nd	distal-antisense	KPN_RS11500
NC_009648.1	2336762	+	nd	x	proximal-antisense	KPN_RS11500
NC_009648.1	2337922	+	x	x	orphan-internal
NC_009648.1	2338407	+	x	x	distal	KPN_RS11505
NC_009648.1	2338547	+	x	x	proximal	KPN_RS11505
NC_009648.1	2339959	-	x	x	proximal	KPN_RS11510
NC_009648.1	2345526	-	x	nd	proximal	KPN_RS11540
NC_009648.1	2346205	-	nd	x	proximal-antisense	KPN_RS11545
NC_009648.1	2346474	+	nd	x	proximal	KPN_RS11555
NC_009648.1	2352680	-	x	x	proximal	KPN_RS11570
NC_009648.1	2353835	+	x	x	proximal	KPN_RS11580
NC_009648.1	2354862	+	x	x	proximal	KPN_RS11585
NC_009648.1	2361216	-	nd	x	proximal	KPN_RS11610
NC_009648.1	2361384	+	x	x	orphan
NC_009648.1	2362366	-	x	x	proximal	KPN_RS11620
NC_009648.1	2366071	-	x	x	proximal	KPN_RS11630
NC_009648.1	2366135	+	x	nd	proximal	KPN_RS11635
NC_009648.1	2367518	+	x	x	orphan	RprA
NC_009648.1	2370145	-	x	x	proximal	KPN_RS11640
NC_009648.1	2370388	+	x	x	proximal	KPN_RS11650
NC_009648.1	2371368	+	x	x	proximal	KPN_RS11655
NC_009648.1	2372581	+	x	x	proximal	KPN_RS11660
NC_009648.1	2374880	-	x	x	proximal	KPN_RS11670
NC_009648.1	2376296	-	x	x	proximal	KPN_RS11680
NC_009648.1	2376439	+	x	x	proximal	KPN_RS11685
NC_009648.1	2378314	-	x	x	proximal	KPN_RS11690
NC_009648.1	2379772	-	x	x	orphan-internal
NC_009648.1	2380077	+	x	nd	proximal	KPN_RS11700
NC_009648.1	2382689	-	x	x	orphan-antisense
NC_009648.1	2383214	-	x	x	proximal-internal	KPN_RS11715
NC_009648.1	2386653	-	x	x	proximalproximal	KPN_RS30900
NC_009648.1	2387002	-	x	x	orphan-internal
NC_009648.1	2388164	-	x	x	proximal-internal	KPN_RS11740
NC_009648.1	2390077	-	x	x	proximal	KPN_RS11745
NC_009648.1	2390637	-	x	x	proximal	KPN_RS11750
NC_009648.1	2391766	-	x	x	proximal	KPN_RS11755
NC_009648.1	2391935	+	x	x	proximal	KPN_RS11760
NC_009648.1	2392968	+	nd	x	proximal	KPN_RS11765
NC_009648.1	2393357	+	nd	x	proximal	KPN_RS11770
NC_009648.1	2395069	-	x	x	proximal	KPN_RS11775
NC_009648.1	2395232	+	x	x	proximal	KPN_RS11780
NC_009648.1	2396279	+	nd	x	orphan-internal
NC_009648.1	2397565	-	nd	x	proximal	KPN_RS30470
NC_009648.1	2397656	+	x	x	proximal	KPN_RS11800
NC_009648.1	2398610	+	nd	x	orphan-internal
NC_009648.1	2399155	+	x	x	proximal	KPN_RS11805
NC_009648.1	2405051	-	nd	x	orphan-internal
NC_009648.1	2406281	-	x	x	proximal	KPN_RS11835
NC_009648.1	2406535	-	x	x	orphan
NC_009648.1	2407858	+	x	x	proximal	KPN_RS11855
NC_009648.1	2411380	-	x	x	proximal-antisense	KPN_RS11860
NC_009648.1	2411838	-	x	nd	orphan
NC_009648.1	2411870	+	x	x	proximal	KPN_RS11870
NC_009648.1	2412582	+	x	x	orphan-antisense
NC_009648.1	2413387	-	x	x	proximal	KPN_RS11875
NC_009648.1	2413470	-	x	x	distal	KPN_RS11875
NC_009648.1	2414572	-	x	x	proximal	KPN_RS11880
NC_009648.1	2415610	+	x	x	proximal	KPN_RS11890
NC_009648.1	2415681	-	x	x	proximal-antisense	KPN_RS11885
NC_009648.1	2416019	+	x	nd	proximal-internal	KPN_RS11895
NC_009648.1	2417114	+	x	nd	orphan
NC_009648.1	2417460	+	x	nd	orphan
NC_009648.1	2417942	+	x	nd	orphan
NC_009648.1	2418311	-	x	x	orphan-internal
NC_009648.1	2428354	+	x	x	proximal	KPN_RS11950
NC_009648.1	2428913	+	nd	x	orphan-internal
NC_009648.1	2430875	+	x	x	orphan-antisense
NC_009648.1	2432246	-	x	x	proximal	KPN_RS11960
NC_009648.1	2443440	+	x	nd	proximal	KPN_RS12000
NC_009648.1	2444365	-	x	x	orphan
NC_009648.1	2445265	-	x	x	proximal	KPN_RS12010
NC_009648.1	2445790	+	x	x	proximal	KPN_RS12020
NC_009648.1	2446173	+	nd	x	orphan-internal
NC_009648.1	2448865	-	x	x	proximal-internal	KPN_RS12030
NC_009648.1	2452362	+	nd	x	orphan
NC_009648.1	2452389	-	x	x	proximal	KPN_RS12050
NC_009648.1	2452541	+	x	x	proximal	KPN_RS12055
NC_009648.1	2453084	-	x	x	orphan-antisense
NC_009648.1	2453932	+	x	x	orphan-internal
NC_009648.1	2454184	+	x	nd	proximal	KPN_RS12065
NC_009648.1	2458609	-	x	x	proximal	KPN_RS12080
NC_009648.1	2458806	+	x	nd	proximal	KPN_RS12085
NC_009648.1	2459466	+	x	x	proximal	KPN_RS12090
NC_009648.1	2462098	-	nd	x	proximal	KPN_RS12100
NC_009648.1	2470925	+	nd	x	orphan-antisense
NC_009648.1	2492990	+	x	nd	proximal	KPN_RS12265
NC_009648.1	2493453	+	x	x	proximal	KPN_RS12270
NC_009648.1	2494765	-	x	nd	proximal	KPN_RS12275
NC_009648.1	2494898	+	x	nd	proximal	KPN_RS12280
NC_009648.1	2502114	-	nd	x	proximal	KPN_RS12310
NC_009648.1	2502195	-	x	x	distal	KPN_RS12310
NC_009648.1	2502267	+	x	x	proximal	KPN_RS12315
NC_009648.1	2515618	-	nd	x	proximal	KPN_RS12370
NC_009648.1	2516114	-	x	x	orphan
NC_009648.1	2518531	+	x	x	orphan
NC_009648.1	2519722	-	x	x	orphan-internal
NC_009648.1	2522856	+	nd	x	proximal	KPN_RS12415
NC_009648.1	2524822	+	x	x	proximal	KPN_RS12420
NC_009648.1	2527812	-	x	x	proximal	KPN_RS12425
NC_009648.1	2527828	+	x	x	proximal	KPN_RS12430
NC_009648.1	2528817	+	x	x	proximal	KPN_RS12435
NC_009648.1	2531802	-	nd	x	proximal-internal	KPN_RS12440
NC_009648.1	2533024	-	x	x	proximal	KPN_RS12445
NC_009648.1	2533264	+	nd	x	proximal	KPN_RS12455
NC_009648.1	2535188	-	x	x	orphan-internal
NC_009648.1	2535211	+	x	x	orphan-antisense
NC_009648.1	2535667	-	x	x	proximal	KPN_RS12460
NC_009648.1	2535838	+	x	x	proximal	KPN_RS12465
NC_009648.1	2537539	+	x	x	proximal	KPN_RS12470
NC_009648.1	2538218	+	x	nd	proximal	KPN_RS12475
NC_009648.1	2539068	-	x	nd	proximal	KPN_RS12480
NC_009648.1	2539868	+	x	x	orphan-antisense
NC_009648.1	2540136	-	x	x	proximal	KPN_RS12490
NC_009648.1	2540161	+	x	x	proximal	KPN_RS12500
NC_009648.1	2540657	+	x	x	orphan-internal
NC_009648.1	2540736	+	x	x	proximal-internal	KPN_RS12505
NC_009648.1	2543304	-	x	x	proximal-internal	KPN_RS12515
NC_009648.1	2546625	-	x	x	proximal	KPN_RS12530
NC_009648.1	2548585	-	x	nd	proximal	KPN_RS12535
NC_009648.1	2548665	+	x	x	proximal	KPN_RS12540
NC_009648.1	2549249	-	x	x	proximal	KPN_RS12545
NC_009648.1	2549253	+	x	x	proximal	KPN_RS12550
NC_009648.1	2551266	+	x	x	distal	KPN_RS12560
NC_009648.1	2551365	+	x	x	proximal	KPN_RS12560
NC_009648.1	2552913	+	x	nd	proximal	KPN_RS12570
NC_009648.1	2553537	-	x	x	orphan-antisense
NC_009648.1	2556314	-	x	x	proximal	KPN_RS12575
NC_009648.1	2556474	+	x	x	proximal	KPN_RS12580
NC_009648.1	2557733	+	nd	x	orphan-internal
NC_009648.1	2560003	+	x	x	proximal	KPN_RS12600
NC_009648.1	2561604	-	x	x	proximal	KPN_RS12605
NC_009648.1	2563971	-	x	x	proximalproximal	KPN_RS29035
NC_009648.1	2564150	-	x	x	distal	KPN_RS29035
NC_009648.1	2564846	-	x	x	proximal	KPN_RS12625
NC_009648.1	2565069	-	x	x	distalproximal	KPN_RS29045
NC_009648.1	2565268	+	x	x	orphan-internal
NC_009648.1	2566330	-	x	x	proximal	KPN_RS12640
NC_009648.1	2566434	+	x	nd	proximal	KPN_RS12645
NC_009648.1	2568852	-	x	x	proximal	KPN_RS12650
NC_009648.1	2571144	-	x	x	proximal-internal	KPN_RS12655
NC_009648.1	2571818	-	x	x	proximal	KPN_RS12660
NC_009648.1	2572405	-	nd	x	proximal	KPN_RS12665
NC_009648.1	2572472	+	x	nd	proximal	KPN_RS12670
NC_009648.1	2573524	+	x	x	distal-internal	KPN_RS12675
NC_009648.1	2573709	+	x	x	proximal-internal	KPN_RS12675
NC_009648.1	2576480	+	x	nd	proximal	KPN_RS12680
NC_009648.1	2578004	+	nd	x	proximal	KPN_RS12685
NC_009648.1	2578367	+	x	x	proximal	KPN_RS12690
NC_009648.1	2579377	+	x	x	proximal	KPN_RS12700
NC_009648.1	2580432	+	x	x	proximal	KPN_RS30490
NC_009648.1	2580742	+	x	x	orphan	RydC
NC_009648.1	2580911	+	x	x	orphan	RyeA
NC_009648.1	2581082	-	x	x	orphan	SdsR
NC_009648.1	2581719	-	x	x	proximal-internal	KPN_RS12710
NC_009648.1	2582871	-	x	x	proximal	KPN_RS12720
NC_009648.1	2582903	+	x	x	proximal	KPN_RS12725
NC_009648.1	2583244	+	x	x	proximal	KPN_RS12730
NC_009648.1	2586003	+	x	x	orphan
NC_009648.1	2586060	-	nd	x	proximal	KPN_RS12735
NC_009648.1	2587374	+	x	nd	proximal	KPN_RS12750
NC_009648.1	2589628	-	x	x	orphan-internal
NC_009648.1	2591221	-	x	x	proximal	KPN_RS12760
NC_009648.1	2593102	-	x	x	proximal	KPN_RS31500
NC_009648.1	2593117	+	nd	x	proximal	KPN_RS12775
NC_009648.1	2593412	-	x	x	orphan-antisense
NC_009648.1	2594077	+	x	x	proximal	KPN_RS12780
NC_009648.1	2595757	+	x	x	orphan-antisense
NC_009648.1	2596668	-	x	x	proximal	KPN_RS12785
NC_009648.1	2598515	-	x	x	orphan-internal
NC_009648.1	2599037	+	x	x	proximal	KPN_RS12800
NC_009648.1	2599060	-	x	nd	proximal	KPN_RS12795
NC_009648.1	2599625	-	x	x	orphan-antisense
NC_009648.1	2601814	-	x	x	proximal-internal	KPN_RS12810
NC_009648.1	2602370	-	x	x	proximal	KPN_RS12815
NC_009648.1	2603030	+	x	x	orphan-antisense
NC_009648.1	2603257	-	x	x	orphan-internal
NC_009648.1	2604177	-	x	x	orphan-internal
NC_009648.1	2606070	-	x	x	proximal	KPN_RS12835
NC_009648.1	2606189	+	x	x	proximal	KPN_RS12840
NC_009648.1	2606218	-	x	x	distal	KPN_RS12835
NC_009648.1	2606824	+	x	nd	orphan-internal
NC_009648.1	2607637	+	x	x	proximal	KPN_RS12850
NC_009648.1	2608086	+	x	x	proximal	KPN_RS12855
NC_009648.1	2610162	-	x	x	orphan-internal	MicL
NC_009648.1	2610705	-	x	x	proximal	KPN_RS12865
NC_009648.1	2611361	-	x	x	proximal	KPN_RS12870
NC_009648.1	2611498	+	x	x	proximal	KPN_RS12875
NC_009648.1	2616240	+	x	x	proximal	KPN_RS12890
NC_009648.1	2619131	-	x	x	proximal	KPN_RS12900
NC_009648.1	2623529	+	x	x	proximal	KPN_RS12920
NC_009648.1	2626306	-	x	x	proximal	KPN_RS12935
NC_009648.1	2628921	+	x	x	proximal	KPN_RS12955
NC_009648.1	2629745	-	nd	x	proximal	KPN_RS12960
NC_009648.1	2629882	+	x	nd	proximal	KPN_RS12965
NC_009648.1	2631848	-	x	x	proximal	KPN_RS12970
NC_009648.1	2632832	-	x	nd	proximal	KPN_RS12975
NC_009648.1	2633115	-	x	x	orphan
NC_009648.1	2633241	-	x	x	orphan
NC_009648.1	2633385	-	x	x	orphan
NC_009648.1	2634053	-	x	x	proximal	KPN_RS12995
NC_009648.1	2635666	+	x	x	orphan-antisense
NC_009648.1	2636079	-	x	x	proximal-internal	KPN_RS13000
NC_009648.1	2636607	-	x	x	proximal	KPN_RS13005
NC_009648.1	2636894	+	x	nd	distal	KPN_RS13010
NC_009648.1	2636975	+	x	x	proximal	KPN_RS13010
NC_009648.1	2638080	-	x	x	proximal	KPN_RS13015
NC_009648.1	2640796	-	x	x	proximal	KPN_RS13030
NC_009648.1	2641753	-	x	x	proximal	KPN_RS13035
NC_009648.1	2641842	+	nd	x	proximal	KPN_RS13040
NC_009648.1	2643857	-	x	x	proximal	KPN_RS13045
NC_009648.1	2644083	+	x	x	proximal	KPN_RS13050
NC_009648.1	2645075	-	nd	x	proximal	KPN_RS13055
NC_009648.1	2645159	+	nd	x	proximal	KPN_RS13060
NC_009648.1	2645503	-	x	x	orphan	DsrA
NC_009648.1	2648393	-	nd	x	orphan-internal
NC_009648.1	2648567	+	x	x	proximal	KPN_RS13075
NC_009648.1	2650269	-	nd	x	orphan-internal
NC_009648.1	2652169	-	x	x	proximal	KPN_RS13090
NC_009648.1	2652519	-	x	x	proximal	KPN_RS13095
NC_009648.1	2652951	+	x	x	proximal	KPN_RS13100
NC_009648.1	2654265	+	x	x	orphan	KpnR_067
NC_009648.1	2654523	-	x	x	orphan
NC_009648.1	2654562	+	x	x	proximal	KPN_RS13110
NC_009648.1	2655496	+	x	x	orphan
NC_009648.1	2656800	-	x	x	orphan
NC_009648.1	2658034	-	x	x	proximal	KPN_RS13125
NC_009648.1	2660380	+	x	x	orphan
NC_009648.1	2662366	-	x	nd	proximal	KPN_RS13145
NC_009648.1	2662762	+	x	nd	proximal	KPN_RS13150
NC_009648.1	2667293	+	x	x	proximal	KPN_RS13170
NC_009648.1	2667522	-	x	x	orphan-antisense
NC_009648.1	2667665	+	x	x	proximal	KPN_RS13175
NC_009648.1	2669399	-	x	x	orphan
NC_009648.1	2670984	-	x	x	proximal	KPN_RS13185
NC_009648.1	2671139	+	x	x	orphan
NC_009648.1	2673147	+	x	x	orphan-antisense
NC_009648.1	2673667	-	x	x	proximal	KPN_RS13205
NC_009648.1	2674718	-	nd	x	proximal	KPN_RS13210
NC_009648.1	2675471	+	x	x	proximal	KPN_RS13220
NC_009648.1	2676666	-	x	x	orphan-internal
NC_009648.1	2679249	-	x	x	proximal	KPN_RS13240
NC_009648.1	2679778	-	x	x	proximal	KPN_RS13245
NC_009648.1	2679996	+	x	x	proximal	KPN_RS13255
NC_009648.1	2681148	+	x	x	orphan-internal
NC_009648.1	2683106	-	nd	x	proximal	KPN_RS13265
NC_009648.1	2684370	-	x	nd	proximal	KPN_RS13275
NC_009648.1	2684493	+	x	x	proximal	KPN_RS13280
NC_009648.1	2687709	-	x	nd	proximal	KPN_RS13290
NC_009648.1	2688010	-	x	x	orphan-internal
NC_009648.1	2688213	-	x	x	proximal	KPN_RS13295
NC_009648.1	2689314	-	x	x	orphan-internal
NC_009648.1	2689412	-	x	x	proximal	KPN_RS13300
NC_009648.1	2689997	-	nd	x	proximal	KPN_RS13305
NC_009648.1	2691328	-	x	nd	proximal	KPN_RS13310
NC_009648.1	2691454	+	x	x	proximal	KPN_RS13315
NC_009648.1	2695413	+	x	x	proximal	KPN_RS13325
NC_009648.1	2695462	-	nd	x	proximal	KPN_RS13320
NC_009648.1	2697527	-	x	x	proximal	KPN_RS13330
NC_009648.1	2699394	-	x	x	proximal	KPN_RS13340
NC_009648.1	2699511	+	x	x	proximalproximal	KPN_RS13345
NC_009648.1	2702936	+	x	x	proximal-internal	KPN_RS13360
NC_009648.1	2705567	+	x	x	orphan-internal
NC_009648.1	2708851	-	x	nd	orphan-antisense
NC_009648.1	2714275	-	x	nd	orphan-internal
NC_009648.1	2715246	-	x	nd	orphan-internal
NC_009648.1	2717516	+	x	x	orphan-antisense
NC_009648.1	2719508	-	x	x	orphan
NC_009648.1	2719589	-	nd	x	orphan
NC_009648.1	2719925	+	x	x	proximal	KPN_RS13425
NC_009648.1	2720078	+	x	x	orphan-internal
NC_009648.1	2721210	-	x	x	orphan
NC_009648.1	2721731	-	x	x	orphan
NC_009648.1	2722070	-	x	x	orphan-internal
NC_009648.1	2728395	-	x	x	proximal	KPN_RS13465
NC_009648.1	2732949	-	x	nd	proximal-internal	KPN_RS30525
NC_009648.1	2737799	-	nd	x	proximal	KPN_RS30125
NC_009648.1	2738457	-	x	nd	orphan-internal
NC_009648.1	2739021	-	x	x	proximal-internal	KPN_RS29080
NC_009648.1	2741400	-	x	x	orphan-internal
NC_009648.1	2743712	-	x	x	orphan-internal
NC_009648.1	2745372	-	nd	x	orphan-internal
NC_009648.1	2745832	-	nd	x	proximal	KPN_RS13515
NC_009648.1	2746142	-	x	x	orphan	JUMPstart_RNA
NC_009648.1	2747364	-	x	x	proximal	KPN_RS13525
NC_009648.1	2748611	-	x	x	proximal	KPN_RS13530
NC_009648.1	2748840	-	x	x	orphan
NC_009648.1	2749276	+	x	nd	proximal	KPN_RS13535
NC_009648.1	2749881	+	x	x	orphan-internal
NC_009648.1	2753951	-	x	x	proximal	KPN_RS13545
NC_009648.1	2754680	-	x	x	proximal	KPN_RS13550
NC_009648.1	2755603	-	x	x	proximal	KPN_RS13555
NC_009648.1	2755691	+	x	nd	proximal	KPN_RS13560
NC_009648.1	2757168	+	x	x	proximal	KPN_RS13565
NC_009648.1	2760064	+	x	x	proximal	KPN_RS30530
NC_009648.1	2761160	+	x	x	orphan	KpnR_069
NC_009648.1	2762480	+	x	x	orphan-antisense
NC_009648.1	2762652	+	x	nd	proximal	KPN_RS13590
NC_009648.1	2762667	-	x	x	proximal	KPN_RS13585
NC_009648.1	2769998	+	x	x	orphan-internal
NC_009648.1	2773186	+	x	x	proximal-internal	KPN_RS13615
NC_009648.1	2774182	+	x	x	proximal	KPN_RS13620
NC_009648.1	2775703	+	x	x	proximal	KPN_RS13625
NC_009648.1	2778610	-	x	x	orphan-internal
NC_009648.1	2788803	+	x	x	proximal	KPN_RS13680
NC_009648.1	2790900	+	nd	x	distal	KPN_RS13690
NC_009648.1	2791011	+	nd	x	proximal	KPN_RS13690
NC_009648.1	2791057	-	x	x	proximal	KPN_RS13685
NC_009648.1	2795751	-	x	x	orphan-internal
NC_009648.1	2795994	-	nd	x	proximal	KPN_RS13705
NC_009648.1	2797797	-	x	x	proximal	KPN_RS13715
NC_009648.1	2797933	+	x	x	proximal	KPN_RS13725
NC_009648.1	2799392	-	x	x	proximal	KPN_RS13730
NC_009648.1	2803598	-	x	x	proximal	KPN_RS13745
NC_009648.1	2803617	+	x	nd	proximal	KPN_RS13750
NC_009648.1	2805545	-	x	x	proximal	KPN_RS13760
NC_009648.1	2805633	+	x	x	proximal	KPN_RS13765
NC_009648.1	2808311	-	x	x	proximal	KPN_RS13770
NC_009648.1	2810758	-	x	x	proximal	KPN_RS13780
NC_009648.1	2810942	+	x	x	proximal	KPN_RS13785
NC_009648.1	2811401	-	x	x	orphan-internal
NC_009648.1	2814835	-	nd	x	proximal	KPN_RS13805
NC_009648.1	2817286	-	x	nd	proximal	KPN_RS13810
NC_009648.1	2817390	+	nd	x	proximal	KPN_RS13815
NC_009648.1	2819216	+	x	x	proximal	KPN_RS13820
NC_009648.1	2821020	-	x	x	proximal-internal	KPN_RS30535
NC_009648.1	2822616	-	x	nd	proximal	KPN_RS13835
NC_009648.1	2822822	-	x	x	orphan-internal
NC_009648.1	2823449	+	x	x	proximal	KPN_RS13845
NC_009648.1	2825347	+	x	x	orphan-antisense
NC_009648.1	2825549	-	x	nd	proximal	KPN_RS13850
NC_009648.1	2830121	-	x	x	proximal	KPN_RS13870
NC_009648.1	2832868	-	x	nd	proximal	KPN_RS13880
NC_009648.1	2833046	+	x	x	distal	KPN_RS13885
NC_009648.1	2833183	+	x	nd	proximal	KPN_RS13885
NC_009648.1	2834395	+	x	nd	proximal	KPN_RS13895
NC_009648.1	2835070	-	x	x	orphan-antisense
NC_009648.1	2835094	+	x	x	orphan-internal
NC_009648.1	2835555	+	x	x	proximal	KPN_RS13900
NC_009648.1	2838980	-	nd	x	proximal	KPN_RS13910
NC_009648.1	2840249	-	x	x	proximal	KPN_RS13915
NC_009648.1	2841408	-	nd	x	proximal	KPN_RS13920
NC_009648.1	2843402	-	x	nd	proximal	KPN_RS13930
NC_009648.1	2843597	-	x	x	distal	KPN_RS13930
NC_009648.1	2843677	+	x	x	proximal	KPN_RS13935
NC_009648.1	2846758	-	x	x	proximal	KPN_RS13940
NC_009648.1	2848570	+	x	x	orphan
NC_009648.1	2848582	-	x	x	proximal	KPN_RS13945
NC_009648.1	2848660	-	nd	x	distal	KPN_RS13945
NC_009648.1	2849300	+	x	x	orphan-antisense
NC_009648.1	2849636	-	x	x	proximal	KPN_RS13950
NC_009648.1	2850953	+	x	x	proximal	KPN_RS13965
NC_009648.1	2855978	+	x	nd	proximal	KPN_RS13985
NC_009648.1	2857508	-	x	x	proximal	KPN_RS13990
NC_009648.1	2857595	+	x	x	proximal	KPN_RS13995
NC_009648.1	2859510	-	nd	x	proximal	KPN_RS14000
NC_009648.1	2859640	+	x	x	proximal	KPN_RS14005
NC_009648.1	2862255	+	x	x	proximal	KPN_RS14015
NC_009648.1	2863244	+	x	x	distal	KPN_RS14020
NC_009648.1	2863356	+	x	x	proximal	KPN_RS14020
NC_009648.1	2863960	+	x	x	distal-internal	KPN_RS14025
NC_009648.1	2864092	+	x	x	proximal-internal	KPN_RS14025
NC_009648.1	2865754	+	x	x	proximal	KPN_RS14030
NC_009648.1	2867663	-	x	x	orphan-antisense
NC_009648.1	2871184	+	nd	x	orphan-internal
NC_009648.1	2871714	-	x	nd	proximal	KPN_RS14050
NC_009648.1	2871770	+	x	nd	orphan
NC_009648.1	2871905	-	x	x	distal	KPN_RS14050
NC_009648.1	2872789	-	nd	x	orphan-internal
NC_009648.1	2873980	-	x	nd	proximal	KPN_RS14060
NC_009648.1	2874045	+	x	nd	proximal	KPN_RS14065
NC_009648.1	2875883	+	x	x	proximal	KPN_RS14070
NC_009648.1	2877224	-	x	x	proximal	KPN_RS14075
NC_009648.1	2879048	+	x	x	proximal-antisense	KPN_RS14090
NC_009648.1	2881081	+	x	x	distal	KPN_RS14100
NC_009648.1	2881089	-	x	x	proximal	KPN_RS14095
NC_009648.1	2881227	+	x	x	proximal	KPN_RS14100
NC_009648.1	2883331	+	x	x	orphan
NC_009648.1	2883565	+	x	x	proximal	KPN_RS14115
NC_009648.1	2884830	-	x	x	orphan
NC_009648.1	2884853	+	x	x	proximal	KPN_RS14120
NC_009648.1	2885926	-	nd	x	orphan-internal
NC_009648.1	2886410	-	x	x	orphan-internal
NC_009648.1	2886567	-	x	x	orphan-internal
NC_009648.1	2887132	-	x	x	proximal	KPN_RS14125
NC_009648.1	2887285	+	x	x	proximal	KPN_RS14130
NC_009648.1	2890041	-	x	x	proximal	KPN_RS14135
NC_009648.1	2891812	-	x	x	proximal	KPN_RS14140
NC_009648.1	2893590	-	x	x	proximal	KPN_RS14150
NC_009648.1	2894729	-	x	x	proximal	KPN_RS14155
NC_009648.1	2895120	-	x	x	orphan-internal
NC_009648.1	2895984	-	x	x	proximal	KPN_RS14160
NC_009648.1	2896241	+	x	x	orphan	MicF
NC_009648.1	2896609	+	x	x	proximal	KPN_RS14165
NC_009648.1	2898902	+	x	x	orphan-internal
NC_009648.1	2899155	+	x	x	proximal-internal	KPN_RS14170
NC_009648.1	2902928	-	x	x	proximal	KPN_RS14175
NC_009648.1	2903635	-	x	x	orphan-internal
NC_009648.1	2905694	-	x	x	proximal	KPN_RS14180
NC_009648.1	2905777	+	x	x	proximal	KPN_RS14185
NC_009648.1	2906422	-	x	x	orphan-antisense
NC_009648.1	2906759	+	x	x	proximal	KPN_RS14190
NC_009648.1	2909026	+	x	x	proximal-internal	KPN_RS14195
NC_009648.1	2913613	-	x	nd	proximal	KPN_RS14210
NC_009648.1	2923453	-	x	x	proximal	KPN_RS14250
NC_009648.1	2924122	-	x	x	proximal	KPN_RS14255
NC_009648.1	2924688	-	x	x	orphan-internal
NC_009648.1	2925406	+	nd	x	proximal	KPN_RS14270
NC_009648.1	2927654	-	x	x	orphan-internal
NC_009648.1	2931577	-	nd	x	proximal	KPN_RS14295
NC_009648.1	2932948	-	x	x	proximal	KPN_RS14300
NC_009648.1	2933551	+	x	x	proximal	KPN_RS14310
NC_009648.1	2933625	-	x	x	proximal-antisense	KPN_RS14305
NC_009648.1	2938232	-	nd	x	orphan-internal
NC_009648.1	2938365	+	x	x	orphan-antisense
NC_009648.1	2938550	-	x	x	orphan-internal
NC_009648.1	2941543	-	x	x	orphan-internal
NC_009648.1	2944191	-	x	x	orphan-internal
NC_009648.1	2946892	-	x	x	orphan-internal
NC_009648.1	2949144	-	x	x	proximal-internal	KPN_RS14370
NC_009648.1	2949712	-	x	x	proximal	KPN_RS14375
NC_009648.1	2949890	-	x	x	orphan
NC_009648.1	2950004	-	nd	x	orphan
NC_009648.1	2951981	+	x	x	proximal	KPN_RS14390
NC_009648.1	2954019	-	x	x	orphan-internal
NC_009648.1	2955830	-	x	x	proximal	KPN_RS14400
NC_009648.1	2957104	-	x	x	proximal	KPN_RS14410
NC_009648.1	2957707	+	x	x	distal	KPN_RS14420
NC_009648.1	2957808	+	x	x	distal	KPN_RS14420
NC_009648.1	2957839	-	x	x	proximal	KPN_RS14415
NC_009648.1	2957886	+	nd	x	proximal	KPN_RS14420
NC_009648.1	2957998	+	x	x	orphan-internal
NC_009648.1	2958130	-	x	x	orphan-antisense
NC_009648.1	2959340	-	x	x	orphan-antisense
NC_009648.1	2962170	-	x	x	proximal-internal	KPN_RS14430
NC_009648.1	2962227	+	x	x	orphan-antisense
NC_009648.1	2962343	-	nd	x	distal-internal	KPN_RS14430
NC_009648.1	2962757	-	x	x	proximal	KPN_RS14435
NC_009648.1	2963463	-	x	x	proximal	KPN_RS14440
NC_009648.1	2963585	+	nd	x	proximal	KPN_RS14445
NC_009648.1	2963603	-	nd	x	distal	KPN_RS14440
NC_009648.1	2964284	+	x	x	proximal	KPN_RS14450
NC_009648.1	2966812	-	x	x	orphan-internal
NC_009648.1	2968569	-	x	x	proximal	KPN_RS14480
NC_009648.1	2968773	+	x	x	orphan-antisense
NC_009648.1	2969409	-	x	x	proximal	KPN_RS14485
NC_009648.1	2970548	-	x	x	proximal-antisense	KPN_RS14490
NC_009648.1	2971284	-	x	x	proximal	KPN_RS14500
NC_009648.1	2972937	-	nd	x	proximal	KPN_RS14505
NC_009648.1	2973471	-	x	x	proximal	KPN_RS14510
NC_009648.1	2973760	-	x	x	orphan-internal
NC_009648.1	2974412	-	x	x	proximal-internal	KPN_RS14515
NC_009648.1	2974595	-	x	x	orphan-internal
NC_009648.1	2976683	-	x	x	proximal	KPN_RS14525
NC_009648.1	2976973	-	nd	x	orphan-internal
NC_009648.1	2977902	-	x	x	orphan-internal
NC_009648.1	2979532	-	x	x	proximal-internal	KPN_RS14540
NC_009648.1	2980197	-	x	x	orphan-internal
NC_009648.1	2980525	-	x	x	proximal	KPN_RS14545
NC_009648.1	2980551	+	x	x	proximal	KPN_RS14550
NC_009648.1	2984308	-	x	x	proximal	KPN_RS14560
NC_009648.1	2984407	+	x	nd	proximal	KPN_RS14565
NC_009648.1	2990226	-	x	x	proximal-internal	KPN_RS14590
NC_009648.1	2991071	-	x	x	proximal	KPN_RS14595
NC_009648.1	2992370	-	x	x	proximal	KPN_RS14605
NC_009648.1	2992833	-	x	x	orphan-internal
NC_009648.1	2996416	-	x	x	proximal	KPN_RS14620
NC_009648.1	2996643	+	nd	x	proximal	KPN_RS14625
NC_009648.1	2997481	+	x	x	orphan-internal
NC_009648.1	2998674	+	x	x	orphan-antisense
NC_009648.1	2998966	-	x	x	proximal	KPN_RS14630
NC_009648.1	2999053	-	x	x	distal	KPN_RS14630
NC_009648.1	2999153	+	nd	x	proximal	KPN_RS14635
NC_009648.1	3000194	+	x	x	orphan
NC_009648.1	3000453	+	x	nd	proximal	KPN_RS14645
NC_009648.1	3003196	-	x	x	proximal	KPN_RS14655
NC_009648.1	3005170	+	x	x	proximal	KPN_RS30545
NC_009648.1	3006713	-	x	x	proximal	KPN_RS14670
NC_009648.1	3007007	+	x	x	proximal-antisense	KPN_RS14685
NC_009648.1	3009456	+	x	x	orphan-internal
NC_009648.1	3010612	-	x	x	proximal	KPN_RS14695
NC_009648.1	3011441	+	x	x	orphan-internal
NC_009648.1	3012213	-	x	x	orphan-internal
NC_009648.1	3013685	-	nd	x	proximal	KPN_RS14705
NC_009648.1	3013806	+	x	x	proximal	KPN_RS14710
NC_009648.1	3014832	-	x	x	orphan
NC_009648.1	3016606	+	nd	x	orphan-antisense
NC_009648.1	3016647	-	x	nd	proximal	KPN_RS14720
NC_009648.1	3016834	+	x	x	distal	KPN_RS14725
NC_009648.1	3016844	-	x	nd	distal	KPN_RS14720
NC_009648.1	3016932	+	x	x	proximal	KPN_RS14725
NC_009648.1	3018087	+	nd	x	orphan-internal
NC_009648.1	3020672	-	x	x	orphan
NC_009648.1	3020814	-	x	x	orphan
NC_009648.1	3023286	-	x	x	proximal	KPN_RS14755
NC_009648.1	3023479	+	x	x	orphan
NC_009648.1	3024186	-	x	x	orphan-internal
NC_009648.1	3024923	-	x	x	proximal	KPN_RS14780
NC_009648.1	3024966	+	x	x	proximal	KPN_RS14785
NC_009648.1	3028481	-	x	x	orphan-internal
NC_009648.1	3029161	-	nd	x	orphan-internal
NC_009648.1	3029394	-	x	x	proximal	KPN_RS14800
NC_009648.1	3029538	+	x	x	proximal	KPN_RS14810
NC_009648.1	3029805	+	nd	x	orphan-internal
NC_009648.1	3030449	+	nd	x	proximal	KPN_RS14815
NC_009648.1	3031418	+	nd	x	orphan-internal
NC_009648.1	3031606	+	x	x	orphan
NC_009648.1	3031708	+	x	x	proximal	KPN_RS14825
NC_009648.1	3032080	+	x	x	proximal-internal	KPN_RS14830
NC_009648.1	3033556	+	x	x	orphan-internal
NC_009648.1	3033585	+	x	x	orphan-internal
NC_009648.1	3033714	+	x	x	proximal-internal	KPN_RS14835
NC_009648.1	3035637	-	x	x	proximal	KPN_RS14845
NC_009648.1	3035645	+	x	x	proximal	KPN_RS14850
NC_009648.1	3037064	+	x	x	proximal	KPN_RS14855
NC_009648.1	3038524	-	x	x	proximal	KPN_RS14860
NC_009648.1	3043929	-	x	x	proximal	KPN_RS14895
NC_009648.1	3045570	-	x	x	proximal	KPN_RS14910
NC_009648.1	3045578	+	x	x	proximal	KPN_RS14915
NC_009648.1	3064955	-	nd	x	proximal	KPN_RS15010
NC_009648.1	3065043	-	x	x	distal	KPN_RS15010
NC_009648.1	3065104	+	nd	x	proximal	KPN_RS15015
NC_009648.1	3069864	-	x	x	proximal	KPN_RS15030
NC_009648.1	3072138	-	x	x	orphan
NC_009648.1	3072157	+	x	nd	proximal	KPN_RS15040
NC_009648.1	3075573	-	x	x	proximal	KPN_RS30550
NC_009648.1	3075671	-	x	x	distal	KPN_RS30550
NC_009648.1	3075859	+	x	nd	proximal	KPN_RS15045
NC_009648.1	3076233	+	nd	x	proximal-internal	KPN_RS15050
NC_009648.1	3077218	+	x	x	proximal-internal	KPN_RS15055
NC_009648.1	3081372	-	x	x	proximal	KPN_RS15070
NC_009648.1	3082359	-	x	x	proximal	KPN_RS15075
NC_009648.1	3083568	-	x	x	proximal-internal	KPN_RS15080
NC_009648.1	3083927	-	x	x	orphan-internal
NC_009648.1	3084327	+	x	x	distal-antisense	KPN_RS15090
NC_009648.1	3084365	-	x	x	proximal	KPN_RS15085
NC_009648.1	3084460	+	x	x	proximal-antisense	KPN_RS15090
NC_009648.1	3084602	+	x	x	orphan-internal
NC_009648.1	3084857	+	x	x	distal-internal	KPN_RS15095
NC_009648.1	3085016	+	x	x	proximal-internal	KPN_RS15095
NC_009648.1	3085040	-	x	x	orphan-antisense
NC_009648.1	3086685	-	x	x	proximal	KPN_RS15100
NC_009648.1	3086806	+	x	x	proximal-antisense	KPN_RS15110
NC_009648.1	3089440	+	nd	x	orphan-internal
NC_009648.1	3090473	-	x	x	proximal	KPN_RS15125
NC_009648.1	3091931	+	x	x	orphan-antisense
NC_009648.1	3092587	-	x	x	proximal	KPN_RS15135
NC_009648.1	3095329	+	x	x	proximal	KPN_RS15150
NC_009648.1	3096373	+	x	x	proximal-internal	KPN_RS15155
NC_009648.1	3097132	+	x	x	proximal	KPN_RS15160
NC_009648.1	3097517	+	x	x	orphan-internal
NC_009648.1	3099156	+	x	x	proximal-internal	KPN_RS15165
NC_009648.1	3100530	+	x	x	orphan-internal
NC_009648.1	3102413	-	x	x	orphan-internal
NC_009648.1	3103197	-	nd	x	proximal	KPN_RS15170
NC_009648.1	3103419	+	x	x	proximal	KPN_RS15175
NC_009648.1	3111135	-	x	x	proximal-internal	KPN_RS15200
NC_009648.1	3112522	-	x	x	proximal	KPN_RS15205
NC_009648.1	3112615	+	x	nd	proximal	KPN_RS15210
NC_009648.1	3114266	-	x	x	proximal-internal	KPN_RS15215
NC_009648.1	3114390	-	x	x	distal-internal	KPN_RS15215
NC_009648.1	3116398	+	x	x	orphan-antisense
NC_009648.1	3117571	-	x	x	proximal-internal	KPN_RS15240_2
NC_009648.1	3117763	-	x	x	proximal	KPN_RS15245
NC_009648.1	3119854	-	x	x	orphan-internal
NC_009648.1	3121599	-	x	x	proximal-internal	KPN_RS15265
NC_009648.1	3122852	-	x	x	proximal	KPN_RS15270
NC_009648.1	3125190	-	x	x	proximal	KPN_RS15280
NC_009648.1	3126567	-	x	x	proximal	KPN_RS15285
NC_009648.1	3127314	-	x	x	proximal	KPN_RS15290
NC_009648.1	3129078	-	x	x	orphan-internal
NC_009648.1	3134739	-	x	x	proximal	KPN_RS15300
NC_009648.1	3134881	+	x	x	proximal	KPN_RS15305
NC_009648.1	3135864	+	x	x	proximal	KPN_RS15310
NC_009648.1	3135917	-	nd	x	orphan	KpnR_075
NC_009648.1	3140158	-	x	x	proximal-internal	KPN_RS15330
NC_009648.1	3143128	-	x	x	orphan-internal
NC_009648.1	3143388	-	x	x	proximal-internal	KPN_RS15350
NC_009648.1	3144976	-	x	x	proximal-internal	KPN_RS15360
NC_009648.1	3145520	+	x	x	orphan
NC_009648.1	3145526	-	x	x	proximal	KPN_RS15365
NC_009648.1	3146457	-	x	x	proximal	KPN_RS15370
NC_009648.1	3146516	+	x	x	proximal	KPN_RS15375
NC_009648.1	3148068	-	nd	x	orphan-internal
NC_009648.1	3150050	+	nd	x	proximal	KPN_RS15395
NC_009648.1	3150078	-	x	nd	proximal-antisense	KPN_RS15390
NC_009648.1	3150379	-	x	nd	orphan-antisense
NC_009648.1	3152502	-	x	x	proximal	KPN_RS15400
NC_009648.1	3153590	-	x	x	proximal-internal	KPN_RS15405
NC_009648.1	3161358	-	x	x	proximal	KPN_RS15430
NC_009648.1	3162707	+	x	x	orphan-internal
NC_009648.1	3163253	-	x	x	proximal	KPN_RS15440
NC_009648.1	3163290	+	x	nd	orphan-antisense
NC_009648.1	3164943	-	x	x	orphan-internal
NC_009648.1	3165586	-	x	x	orphan-internal
NC_009648.1	3167027	-	x	x	orphan	GlmY
NC_009648.1	3171274	-	x	x	proximal	KPN_RS15460
NC_009648.1	3171413	+	x	x	orphan-internal
NC_009648.1	3171724	-	x	x	orphan-antisense
NC_009648.1	3173550	-	x	x	proximal	KPN_RS15475
NC_009648.1	3174276	+	x	x	proximal	KPN_RS15485
NC_009648.1	3175314	+	x	x	proximal	KPN_RS15490
NC_009648.1	3176909	-	x	x	proximal-internal	KPN_RS15500
NC_009648.1	3177625	-	nd	x	proximal-internal	KPN_RS15505
NC_009648.1	3178406	-	x	nd	proximal-internal	KPN_RS15510
NC_009648.1	3179015	-	nd	x	orphan-internal
NC_009648.1	3179106	-	x	x	proximal	KPN_RS15515
NC_009648.1	3179209	-	x	x	distal	KPN_RS15515
NC_009648.1	3182148	+	x	x	orphan
NC_009648.1	3182182	-	x	x	proximal	KPN_RS15530
NC_009648.1	3184007	-	x	x	orphan-internal
NC_009648.1	3185061	-	x	x	proximal	KPN_RS15550
NC_009648.1	3185200	-	x	x	distal	KPN_RS15550
NC_009648.1	3186114	-	x	x	orphan-antisense
NC_009648.1	3187785	-	x	x	proximal	KPN_RS15560
NC_009648.1	3187860	+	nd	x	proximal	KPN_RS15565
NC_009648.1	3189710	-	x	x	proximal	KPN_RS15570
NC_009648.1	3189928	+	x	x	proximal	KPN_RS15575
NC_009648.1	3191811	-	x	x	proximal	KPN_RS15580
NC_009648.1	3191932	+	x	x	proximal	KPN_RS15585
NC_009648.1	3192464	+	x	x	proximal	KPN_RS15590
NC_009648.1	3193191	+	x	x	proximal	KPN_RS15595
NC_009648.1	3195550	+	x	x	orphan-internal
NC_009648.1	3195930	+	x	x	proximal	KPN_RS15600
NC_009648.1	3197008	+	x	x	orphan-internal
NC_009648.1	3198497	-	nd	x	orphan-internal
NC_009648.1	3199083	-	nd	x	proximal	KPN_RS15610
NC_009648.1	3199539	-	x	nd	orphan
NC_009648.1	3202259	-	x	x	orphan
NC_009648.1	3202532	-	x	x	orphan
NC_009648.1	3202674	-	x	x	orphan
NC_009648.1	3202790	-	x	x	orphan
NC_009648.1	3204240	-	x	x	orphan
NC_009648.1	3204413	-	x	x	orphan
NC_009648.1	3204592	-	x	x	orphan
NC_009648.1	3204723	-	x	x	orphan
NC_009648.1	3207576	-	x	x	proximal	KPN_RS15640
NC_009648.1	3207867	-	x	x	orphan-internal
NC_009648.1	3209344	-	nd	x	proximal	KPN_RS15650
NC_009648.1	3209353	+	x	x	proximal	KPN_RS15655
NC_009648.1	3209552	-	x	x	orphan-antisense
NC_009648.1	3210253	-	x	x	orphan
[truncated: 1,750 more rows]
