# Supplementary material for: The global RNA–RNA interactome of Klebsiella pneumoniae unveils a small RNA regulator of cell division
Source: Proc Natl Acad Sci U S A. 2024 Feb 20;121(9):e2317322121. doi: 10.1073/pnas.2317322121 (PMC10907235; doi:10.1073/pnas.2317322121)
Supplement: Supplementary file 3 — Dataset S02 (XLSX) [file pnas.2317322121.sd02.xlsx]

## Sheet: Description
Dataset S2: Hfq RIP-seq analysis
RNA was co-immunoprecipitated with WT and Hfq-3XFLAG at MEP (OD600 of 0.25) and ESP (OD600 of 2); the experiment was performed in two biological replicates (#1, #2)
column	explanation
name	gene name
position	left and right positions of the annotated gene on the leading or complement strand
reference genome	K. pneumoniae MGH78578 chromosome (NC_009648.1) or plasmids (NC_009649.1, NC_009650.1, NC_009651.1, NC_009652.1 and NC_009653.1)

## Sheet: RIPseq - total reads
Dataset S2: Hfq RIP-seq analysis
name	position	reference genome	WT MEP #1	WT MEP #2	Hfq-3xFLAG MEP #1	Hfq-3xFLAG MEP #2	WT ESP #1	WT ESP #2	Hfq-3xFLAG ESP #1	Hfq-3xFLAG ESP #2	enrichment Hfq-3xFLAG/WT MEP	enrichment Hfq-3xFLAG/WT ESP
thrL	40..299	NC_009648.1	1478	870	4407	4273	318	673	5416	6390	2.92673	9.04973
thrA	150..2803	NC_009648.1	1548	737	1128	1057	590	706	603	514	0.757054	0.654718
thrB	2604..3735	NC_009648.1	1019	673	672	349	401	455	409	311	0.477735	0.638947
thrC	3565..5167	NC_009648.1	1475	2389	2993	2358	3961	2822	11039	14751	1.09638	2.88826
KPN_RS00025	5175..5860	NC_009648.1	102	75	137	103	84	81	171	96	1.07349	1.22923
yaaA	complement(5629..6692)	NC_009648.1	684	608	1242	730	792	678	847	848	1.20839	0.875909
KPN_RS00035	complement(6592..8263)	NC_009648.1	2297	1863	2142	1713	2375	2710	1835	1636	0.733656	0.518525
tal_1	8132..9266	NC_009648.1	4519	3238	3806	2898	6606	6715	5779	4313	0.684229	0.575502
mog	9291..9963	NC_009648.1	1177	811	1122	976	678	786	1158	1054	0.835508	1.14776
KPN_RS00050	9938..11477	NC_009648.1	1773	1224	6572	3953	1176	1545	11857	8617	2.78033	5.71585
satP	complement(11240..12030)	NC_009648.1	232	438	181	301	43	46	86	73	0.569553	1.35711
msyB	complement(12001..12944)	NC_009648.1	331	130	72	66	106	70	49	25	0.236995	0.319393
KPN_RS00065	complement(12809..13376)	NC_009648.1	31	12	27	17	9	9	13	5	0.810113	0.759638
dnaK	13498..15572	NC_009648.1	4255	9059	3942	6619	26999	25820	12037	8379	0.627998	0.293621
dnaJ	15466..16838	NC_009648.1	1216	1572	1712	2117	4090	2967	4345	2715	1.08731	0.75996
tpke11	15539..15614	NC_009648.1	0	0	0	0	0	0	0	0	n.d.	n.d.
nhaA_1	16895..18129	NC_009648.1	1472	803	1289	866	535	531	1067	502	0.749942	1.11808
nhaR	17996..19203	NC_009648.1	3928	2059	3667	1819	1119	1025	1826	1209	0.725451	1.07533
rpsT	complement(19023..19677)	NC_009648.1	10537	18253	15408	18682	1032	1298	2187	2865	0.937447	1.64708
KPN_RS32305	19366..19762	NC_009648.1	341	56	137	79	9	26	56	80	0.43075	2.95173
ribF	19568..20726	NC_009648.1	2383	3883	3854	5051	1201	1432	3853	2458	1.12514	1.82076
ileS	20586..23564	NC_009648.1	8335	10612	8319	7877	9472	8748	6621	5918	0.676751	0.522782
lspA	23372..24122	NC_009648.1	8680	8963	3597	6552	4461	5399	2608	2339	0.45542	0.381129
fkpB	24063..24630	NC_009648.1	1336	1424	734	828	731	752	611	477	0.448057	0.557307
ispH	24485..25614	NC_009648.1	2114	2217	1260	1281	1615	1447	1709	1104	0.464492	0.697864
rihC	25618..26577	NC_009648.1	318	270	183	131	200	278	221	166	0.422779	0.61502
KPN_RS00130	26443..27108	NC_009648.1	485	352	558	379	293	357	740	641	0.88629	1.61394
KPN_RS00135	complement(26756..27910)	NC_009648.1	160	104	166	153	124	89	128	99	0.956639	0.809567
KPN_RS00140	27733..28707	NC_009648.1	131	39	111	46	154	179	232	157	0.73116	0.887384
KPN_RS00145	complement(28413..29417)	NC_009648.1	71	36	126	96	86	77	177	159	1.6426	1.56588
KPN_RS00150	complement(29260..30888)	NC_009648.1	79	45	237	197	232	449	410	473	2.77096	0.984963
KPN_RS00155	complement(30975..32511)	NC_009648.1	14	15	0	6	21	57	27	14	0.1638	0.399297
oadA_1	complement(32370..34293)	NC_009648.1	21	13	0	0	38	78	25	29	0	0.353624
KPN_RS00165	complement(34152..34560)	NC_009648.1	11	6	5	4	26	50	12	22	0.419136	0.339838
citS	complement(34489..36056)	NC_009648.1	55	65	57	42	102	326	157	183	0.653154	0.60345
citC	36013..37206	NC_009648.1	13	17	14	16	37	98	63	44	0.791702	0.602083
citD	37072..37515	NC_009648.1	3	5	4	4	9	25	17	16	0.791702	0.737295
citE	37494..38386	NC_009648.1	29	26	10	14	45	79	48	41	0.34547	0.545224
citF	38242..39927	NC_009648.1	38	49	35	25	84	118	94	48	0.546001	0.534003
citG	39787..40959	NC_009648.1	35	52	19	21	52	100	80	44	0.364001	0.619704
dapB	40993..42045	NC_009648.1	1098	971	14525	10486	2694	1984	21465	16731	9.57044	6.20246
DapZ	41908..41977	NC_009648.1	1658	5091	36170	25796	17298	13275	166488	73949	7.26902	5.97406
carA	42255..43581	NC_009648.1	667	793	297	367	1034	786	734	617	0.360062	0.563885
carB	43476..46970	NC_009648.1	821	1027	545	645	1961	1391	1522	1274	0.509808	0.633636
KPN_RS00225	46905..47354	NC_009648.1	11	3	6	3	19	15	12	13	0.508951	0.558557
kefF	47390..47953	NC_009648.1	180	283	880	1319	185	213	488	535	3.76016	1.95254
kefC	47868..49898	NC_009648.1	665	723	401	392	2039	2064	1917	1428	0.452319	0.6193
folA	49960..50614	NC_009648.1	442	888	395	394	401	358	403	325	0.469664	0.728612
apaH	complement(50567..51567)	NC_009648.1	2245	2715	1957	1806	808	827	2710	1655	0.60064	2.02802
apaG	complement(51568..52097)	NC_009648.1	459	517	284	244	228	208	154	141	0.428298	0.513975
rsmA	complement(51949..52928)	NC_009648.1	1204	1269	1413	1019	532	544	3424	2579	0.778576	4.23802
pdxA_1	complement(52768..53757)	NC_009648.1	1496	1727	3086	1503	679	723	1222	979	1.12725	1.19256
surA	complement(53761..55130)	NC_009648.1	3952	3877	5315	2550	3411	4826	3748	2830	0.795342	0.60664
lptD	complement(55077..57658)	NC_009648.1	10617	7806	12966	8767	5851	6135	6597	5865	0.933944	0.789805
djlA	57499..58673	NC_009648.1	1018	818	892	915	771	810	1125	1078	0.779197	1.0585
KPN_RS00280	complement(58406..59461)	NC_009648.1	134	36	79	65	486	383	323	401	0.670618	0.632886
KPN_RS00285	complement(59244..60869)	NC_009648.1	187	104	108	129	2040	1506	1411	1483	0.644788	0.619964
KPN_RS00290	61170..62648	NC_009648.1	1405	607	1722	2675	27697	36473	37844	53282	1.73017	1.07874
citX	62573..63427	NC_009648.1	522	408	344	780	2917	3986	2817	2413	0.956852	0.575533
rluA	complement(63202..64169)	NC_009648.1	862	1010	301	457	103	141	77	81	0.320571	0.491896
rapA	complement(64018..67077)	NC_009648.1	2992	4441	3128	2654	723	735	812	558	0.615851	0.713788
polB	complement(67025..69500)	NC_009648.1	3066	1825	2000	1388	980	865	1015	968	0.548412	0.816456
araD	complement(69564..70496)	NC_009648.1	22	10	11	11	17	5	6	7	0.544295	0.448877
araA	complement(70416..72136)	NC_009648.1	55	21	25	26	51	29	25	19	0.531273	0.417801
araB	complement(71992..73878)	NC_009648.1	24	25	13	6	16	12	16	11	0.306986	0.732508
araC_1	73879..74953	NC_009648.1	111	56	83	185	1027	980	2323	1365	1.27052	1.39589
KPN_RS00345	74811..75935	NC_009648.1	405	468	365	262	444	565	915	561	0.56861	1.11122
thiQ	complement(75622..76623)	NC_009648.1	426	796	237	516	371	313	371	259	0.487849	0.699666
thiP	complement(76457..78067)	NC_009648.1	892	1540	582	523	807	948	955	480	0.359716	0.621128
*Note TPP riboswitch_1	complement(79059..79278)	NC_009648.1	1437	1443	632	1069	608	656	286	457	0.467599	0.446527
thiB	complement(78043..79026)	NC_009648.1	554	523	2124	1665	201	141	485	349	2.78529	1.85245
SroA	complement(79067..79132)	NC_009648.1	30	31	22	15	18	14	4	9	0.480212	0.308603
sgrR	complement(79172..81039)	NC_009648.1	1511	1433	847	1245	972	818	905	680	0.562581	0.67264
KPN_RS00370	81009..81345	NC_009648.1	149	195	1501	1032	227	261	1866	1568	5.82959	5.34548
SgrS	81037..81261	NC_009648.1	0	0	0	0	0	0	0	0	n.d.	n.d.
KpnR_005	81244..81448	NC_009648.1	173	58	102	25	0	62	80	124	0.435265	2.49945
KPN_RS00380	81245..82813	NC_009648.1	1138	1360	771	525	395	410	559	263	0.410747	0.77568
KPN_RS00385	complement(82547..84157)	NC_009648.1	64	43	136	90	79	111	151	109	1.67219	1.0395
KPN_RS00390	84089..85285	NC_009648.1	67	63	104	82	159	232	121	129	1.13274	0.485702
aroD	complement(85023..86078)	NC_009648.1	70	60	131	115	137	137	203	254	1.49814	1.26699
KPN_RS00400	complement(85944..87323)	NC_009648.1	41	45	35	63	38	58	81	42	0.902172	0.973286
KPN_RS00405	complement(87179..88197)	NC_009648.1	19	15	17	21	24	25	35	24	0.884843	0.914666
KPN_RS00410	complement(88054..90242)	NC_009648.1	34	21	47	47	26	37	24	18	1.35309	0.506425
leuD	complement(90338..91264)	NC_009648.1	91	65	850	246	88	77	304	138	5.56221	2.03491
leuC	complement(91099..92654)	NC_009648.1	134	68	96	37	143	127	107	60	0.521269	0.46985
leuB	complement(92506..93748)	NC_009648.1	133	63	187	149	161	154	365	270	1.3572	1.53133
leuA_1	complement(93598..95169)	NC_009648.1	187	96	194	91	165	177	143	88	0.797297	0.513089
leuL	complement(95218..95516)	NC_009648.1	1145	953	771	1388	991	606	887	678	0.814721	0.744416
leuO	95815..97083	NC_009648.1	26	18	33	30	61	54	102	72	1.13357	1.14936
ilvI	97098..99053	NC_009648.1	201	142	156	112	316	335	373	210	0.618589	0.68029
ilvN_1	98905..99636	NC_009648.1	405	304	235	229	554	558	458	429	0.518123	0.605934
cra	99680..100881	NC_009648.1	1837	768	1830	1645	2553	2808	2477	2155	1.05611	0.65634
mraZ	101329..101831	NC_009648.1	521	485	593	627	365	401	593	959	0.960115	1.53911
rsmH	101683..102774	NC_009648.1	2039	2075	3839	3330	1258	1002	3262	3875	1.37961	2.39891
ftsL	102621..103144	NC_009648.1	1448	1487	3454	2245	613	811	2006	1792	1.53728	2.02606
KPN_RS00475	103107..104918	NC_009648.1	7971	8325	22783	10631	7734	10065	9973	10909	1.62334	0.891216
murE	104807..106392	NC_009648.1	5769	8142	7882	9886	4820	4921	11135	10882	1.01121	1.71696
murF	106239..107747	NC_009648.1	4475	5139	2150	2138	4475	3158	2619	2155	0.353112	0.475109
mraY	107591..108824	NC_009648.1	6173	6630	5571	5637	5746	9077	6551	5465	0.693071	0.615787
murD	108676..110142	NC_009648.1	8439	8698	3524	4225	4612	3905	2555	2097	0.357991	0.414915
ftsW	110095..111416	NC_009648.1	5826	7042	3833	4163	6298	8280	4465	3890	0.491953	0.435366
murG	111263..112507	NC_009648.1	4494	4716	2368	2701	2704	2442	2480	1841	0.435737	0.637853
murC	112410..114006	NC_009648.1	3364	3285	2488	1815	1682	1467	1525	1301	0.512362	0.68172
KPN_RS00515	113949..114920	NC_009648.1	2539	2245	1496	1579	1305	1283	1422	1243	0.50888	0.782239
ftsQ	114771..115751	NC_009648.1	2698	2604	1516	1590	1809	3594	1385	1870	0.463792	0.457638
ftsA	115645..117041	NC_009648.1	20523	15491	12917	12866	7994	8893	15015	12750	0.566792	1.24897
ftsZ	117041..118274	NC_009648.1	7048	5727	5702	4169	4733	4508	3528	2927	0.611733	0.53062
lpxC	118274..119392	NC_009648.1	23618	19970	19836	15777	12960	13273	16331	14174	0.646849	0.883343
secM	119415..120093	NC_009648.1	9856	8232	28201	18314	4160	3956	13520	10837	2.03594	2.27976
secA	119975..122859	NC_009648.1	6036	6326	5751	3512	3165	3627	2132	1762	0.593232	0.435517
mutT	122734..123431	NC_009648.1	148	139	135	70	62	63	66	54	0.565501	0.729252
yacG	complement(123184..123678)	NC_009648.1	517	344	491	306	788	520	687	645	0.732853	0.773576
zapD	complement(123534..124473)	NC_009648.1	431	453	539	526	551	468	975	630	0.953803	1.19649
coaE	complement(124281..124901)	NC_009648.1	298	242	357	389	171	211	825	785	1.09372	3.20161
KPN_RS00575	125125..126438	NC_009648.1	1826	1262	1414	1046	2835	2215	2678	1601	0.630695	0.643661
hofC	complement(126175..127680)	NC_009648.1	17	23	27	11	3	7	11	7	0.752117	1.36735
gspE_1	complement(127520..128905)	NC_009648.1	34	33	44	35	4	4	6	3	0.933499	0.854592
ppdD	complement(128911..129497)	NC_009648.1	60	42	92	33	19	12	25	16	0.970223	1.00468
nadC	complement(129439..130479)	NC_009648.1	1301	1316	819	1045	885	854	806	583	0.563902	0.606749
ampD	130455..131119	NC_009648.1	1738	1084	1259	1148	613	666	585	522	0.675275	0.657481
ampE	130966..132120	NC_009648.1	1465	728	972	799	794	911	601	467	0.639354	0.475832
KPN_RS00610	complement(132056..133321)	NC_009648.1	68	38	33	48	132	109	132	94	0.60498	0.712357
KPN_RS00615	complement(133156..134562)	NC_009648.1	123	71	151	74	205	167	138	141	0.918211	0.569728
aroP	complement(134655..136345)	NC_009648.1	508	1008	661	558	1289	2127	1699	1460	0.636599	0.702487
pdhR	136705..137608	NC_009648.1	15322	16279	32949	12900	1404	1197	4059	3760	1.14866	2.28359
KpnR_006	137318..137597	NC_009648.1	16513	141078	58356	68198	12784	19986	43848	93105	0.635779	3.17469
tp2	complement(137544..137673)	NC_009648.1	11	1	13	15	3	14	76	100	1.8473	7.86448
aceE	137631..140347	NC_009648.1	21534	34464	19181	14790	8930	8980	5549	5219	0.480283	0.456716
aceF	140205..142356	NC_009648.1	5643	10046	3689	3695	2337	2293	1095	1112	0.372613	0.362099
lpdA	142303..143966	NC_009648.1	5324	8178	9640	6461	7991	6178	4336	4737	0.944096	0.486428
KPN_RS00650	143899..144483	NC_009648.1	68	90	84	116	15	30	114	81	1.00215	3.29176
KPN_RS00655	complement(144229..145335)	NC_009648.1	102	67	60	44	193	165	178	167	0.487201	0.732053
KPN_RS00660	complement(145192..146863)	NC_009648.1	98	66	96	77	185	213	175	163	0.835149	0.645119
acnB	147067..149926	NC_009648.1	3783	3496	2149	1742	17216	13893	10687	11032	0.423205	0.530347
yacL	149973..150532	NC_009648.1	331	224	301	198	491	564	717	499	0.711818	0.875563
speD	complement(150305..151399)	NC_009648.1	465	655	169	318	184	138	159	100	0.344249	0.611013
speE	complement(151262..152189)	NC_009648.1	507	666	752	1058	293	231	1312	647	1.22164	2.83994
KPN_RS30270	complement(152210..153627)	NC_009648.1	233	204	263	109	576	688	440	247	0.673943	0.412873
KPN_RS32150	complement(153567..154044)	NC_009648.1	32	28	63	8	19	31	27	32	0.936847	0.896372
KPN_RS00695	complement(154326..155036)	NC_009648.1	349	173	2962	1034	174	175	404	365	6.06061	1.67381
KPN_RS00700	complement(155011..155564)	NC_009648.1	1583	777	2045	1250	277	381	463	496	1.10536	1.10713
cueO	155506..157375	NC_009648.1	182	104	170	89	315	320	278	185	0.716961	0.553877
KPN_RS00710	complement(157159..159834)	NC_009648.1	3023	2111	1989	957	2842	2438	1615	2022	0.454295	0.523258
KPN_RS30975	159738..159901	NC_009648.1	0	0	0	0	0	0	0	0	n.d.	n.d.
hpt	159738..160590	NC_009648.1	2722	3272	1674	1685	610	768	476	417	0.443665	0.492276
can	complement(160350..161195)	NC_009648.1	1337	937	617	412	366	387	265	163	0.35825	0.431773
KPN_RS00730	161162..162273	NC_009648.1	1250	1164	779	756	499	487	544	290	0.503423	0.642533
KPN_RS00735	162178..163101	NC_009648.1	932	678	605	473	641	644	498	340	0.530096	0.49539
KPN_RS00740	163147..163632	NC_009648.1	110	80	70	58	135	360	95	152	0.533357	0.379051
KPN_RS00745	163530..165065	NC_009648.1	773	847	1074	1473	1228	1572	1347	1074	1.24473	0.656815
panD	complement(164801..165391)	NC_009648.1	247	210	414	321	524	433	873	950	1.27331	1.44704
panC	complement(165378..166428)	NC_009648.1	1391	1321	847	530	1395	1253	884	621	0.401981	0.431743
panB	complement(166285..167109)	NC_009648.1	613	570	430	275	459	419	371	281	0.471809	0.564104
folK	complement(167142..167830)	NC_009648.1	1409	1403	1032	747	577	440	472	289	0.500867	0.568421
pcnB	complement(167677..169071)	NC_009648.1	3574	3703	2321	1752	1021	850	1033	472	0.443122	0.611039
gluQRS	complement(169103..170165)	NC_009648.1	2298	2131	1912	1221	841	927	863	576	0.560036	0.61828
dksA	complement(170046..170580)	NC_009648.1	4645	4609	3135	2735	4901	5554	4262	3683	0.502192	0.577266
sfsA	complement(170612..171559)	NC_009648.1	1397	1422	2018	2838	1964	1857	7953	6979	1.36378	2.96857
thpR	complement(171409..171945)	NC_009648.1	94	142	53	56	65	68	48	50	0.365659	0.559733
hrpB	171792..174597	NC_009648.1	735	933	320	428	542	454	365	228	0.355032	0.452274
KPN_RS00800	complement(174345..175445)	NC_009648.1	267	76	108	183	62	74	136	89	0.671677	1.25675
KPN_RS00805	complement(175292..176038)	NC_009648.1	266	53	65	119	50	55	25	22	0.456655	0.340028
KPN_RS00810	complement(176028..176513)	NC_009648.1	146	22	21	57	25	29	10	10	0.367576	0.281347
gspL	complement(176506..177699)	NC_009648.1	270	43	79	129	55	63	25	17	0.526115	0.270379
gspK	complement(177686..178672)	NC_009648.1	337	55	98	156	79	132	31	32	0.51299	0.226811
gspJ	complement(178669..179265)	NC_009648.1	229	21	88	111	24	30	16	13	0.630195	0.407954
gspI	complement(179262..179627)	NC_009648.1	118	21	42	49	30	33	5	15	0.518308	0.241155
gspH	complement(179624..180139)	NC_009648.1	75	12	30	32	15	25	14	8	0.564201	0.417801
gspG	complement(180139..180561)	NC_009648.1	367	42	479	477	43	65	26	39	1.85053	0.457189
gspF	complement(180572..181946)	NC_009648.1	218	30	126	154	61	91	25	45	0.893857	0.349833
gspE_2	complement(181798..183291)	NC_009648.1	318	41	202	325	104	180	98	121	1.16219	0.585777
pulD	complement(183288..185261)	NC_009648.1	265	47	227	236	148	266	160	149	1.17486	0.566976
gspC	complement(185267..186357)	NC_009648.1	20	7	140	60	17	17	46	33	5.86446	1.76504
KPN_RS30865	complement(186098..186235)	NC_009648.1	0	0	26	0	0	0	0	3	n.d.	n.d.
pulA	186224..189856	NC_009648.1	1429	306	4340	4406	1296	1491	4626	4214	3.99091	2.40947
gspB	189835..190692	NC_009648.1	342	64	213	159	192	331	188	116	0.725401	0.441548
gspS	complement(190431..191105)	NC_009648.1	164	117	205	211	418	360	808	609	1.17206	1.38356
KPN_RS32310	complement(191019..191280)	NC_009648.1	0	0	0	0	0	0	1	0	n.d.	n.d.
mrcB	191474..194224	NC_009648.1	3130	2877	1574	1688	3307	3773	2218	1575	0.42992	0.406964
fhuA	194283..196572	NC_009648.1	5471	7535	3177	6031	1702	1497	2244	622	0.56051	0.680563
fhuC	196445..197392	NC_009648.1	1932	2540	667	1357	593	431	743	130	0.358319	0.647621
fhuD	197242..198282	NC_009648.1	2211	4489	982	1220	568	502	717	115	0.260198	0.590671
fhuB	198129..200411	NC_009648.1	5304	11132	2488	4112	1680	1136	2110	809	0.317914	0.787423
hemL	complement(200248..201825)	NC_009648.1	2023	2333	1816	2026	2177	2144	1349	1126	0.698282	0.435108
clcA	201712..203318	NC_009648.1	676	793	883	646	522	594	958	746	0.824038	1.15988
erpA	203224..203853	NC_009648.1	636	747	532	779	1037	666	906	608	0.750485	0.675333
KPN_RS00935	complement(203625..204539)	NC_009648.1	626	587	352	352	213	214	302	200	0.459487	0.893063
btuF	complement(204417..205385)	NC_009648.1	578	483	340	213	354	452	330	238	0.41264	0.535328
mtnN	complement(205228..205926)	NC_009648.1	779	538	536	344	850	613	571	425	0.529003	0.517156
dgt	205955..207591	NC_009648.1	620	499	492	413	961	992	841	744	0.640295	0.616501
degP	207616..209176	NC_009648.1	3113	2263	4042	1916	2049	2362	2326	2559	0.87741	0.841267
cdaR	209243..210567	NC_009648.1	363	153	245	162	1134	1485	590	479	0.624462	0.310062
KPN_RS00965	complement(210386..210948)	NC_009648.1	406	152	1226	460	2297	2343	2200	2553	2.39213	0.778137
dapD	complement(210977..211971)	NC_009648.1	2759	2390	1762	1406	3723	2934	4373	2541	0.487106	0.788964
glnD	complement(211870..214698)	NC_009648.1	4418	1569	2475	1322	2275	2330	1569	1206	0.502103	0.457762
map_1	complement(214578..215559)	NC_009648.1	1575	2698	2753	4172	1226	1290	1143	1213	1.28306	0.71133
rpsB_5'	215558..215695	NC_009648.1	2283	2720	761	1052	193	218	67	56	0.286899	0.227337
rpsB	215560..216508	NC_009648.1	8944	13190	7282	9201	2005	2041	3761	2131	0.589573	1.10622
KpnR_009	216411..216509	NC_009648.1	353	275	2925	6557	263	95	12478	3322	11.9537	33.5259
tsf	216513..217494	NC_009648.1	6397	8398	4204	4421	3261	2841	1707	1603	0.461536	0.412062
pyrH	217502..218370	NC_009648.1	930	1720	823	1267	1536	1284	1368	1275	0.624399	0.711958
frr	218330..219117	NC_009648.1	4352	5768	4393	5343	3578	3430	6285	4880	0.761661	1.21024
ispC	219128..220553	NC_009648.1	3539	4950	4309	4991	1354	1427	3361	2333	0.867337	1.55533
ispU	220483..221436	NC_009648.1	6134	7993	15516	13961	1281	1677	9600	8632	1.65194	4.68212
cdsA	221293..222306	NC_009648.1	6557	7816	7811	7453	3853	6000	7422	5104	0.84078	0.965718
rseP	222233..223680	NC_009648.1	6394	12868	4415	5470	5282	8592	4408	3906	0.406291	0.455213
bamA_1	223546..226186	NC_009648.1	8289	9534	9972	9468	6587	7594	19000	22030	0.863529	2.19787
skp	226075..226734	NC_009648.1	3691	3418	2449	2605	3094	3095	6999	9588	0.562844	2.03589
lpxD	226584..227814	NC_009648.1	4252	4896	3338	3579	2165	2097	4077	3950	0.598623	1.43069
fabZ	227839..228324	NC_009648.1	3888	6532	8637	15401	2095	2225	7325	6238	1.82638	2.38495
lpxA	228176..229114	NC_009648.1	1219	1176	848	998	762	607	703	649	0.610222	0.750205
lpxB	228964..230265	NC_009648.1	1787	1991	1092	829	554	590	486	389	0.402557	0.581016
rnhB	230112..230870	NC_009648.1	1835	1907	1012	948	526	455	462	302	0.414681	0.591604
dnaE	230682..234367	NC_009648.1	11874	14820	10332	12742	3867	4153	4055	3741	0.684338	0.738421
accA	234165..235390	NC_009648.1	2712	4075	2498	2847	1273	1270	4554	1615	0.623493	1.84279
KPN_RS01070	235424..237623	NC_009648.1	947	962	1079	989	1475	1404	1398	966	0.857642	0.623752
KPN_RS01075	237628..238063	NC_009648.1	1029	701	354	412	498	413	364	301	0.350545	0.55451
tilS	237909..239553	NC_009648.1	1107	1193	655	702	747	665	774	615	0.467104	0.747264
rof	complement(239267..239827)	NC_009648.1	1472	779	828	787	2029	2383	1321	1002	0.568013	0.399963
KPN_RS01090	complement(239664..239864)	NC_009648.1	12	8	13	10	36	34	62	53	0.910457	1.24798
KPN_RS01095	239938..240606	NC_009648.1	623	771	362	460	420	440	352	293	0.466843	0.569728
arfB	240453..241037	NC_009648.1	182	133	220	164	96	66	153	175	0.965122	1.53803
nlpE	240825..241907	NC_009648.1	2156	2584	1066	1707	1650	1518	1611	1055	0.463162	0.639266
KPN_RS01110	complement(241739..242881)	NC_009648.1	592	487	1356	1184	158	185	612	897	1.86369	3.34196
proS	complement(242762..244571)	NC_009648.1	2810	5800	3191	3499	2123	2586	2921	2428	0.615155	0.86288
tsaA	complement(244566..245478)	NC_009648.1	889	1245	511	676	532	498	515	320	0.44037	0.615823
rcsF	complement(245325..245732)	NC_009648.1	217	229	129	119	205	118	175	81	0.440229	0.602066
metQ	complement(245787..246738)	NC_009648.1	1172	1578	811	1328	1271	1420	1557	948	0.6158	0.707132
KPN_RS01135	complement(246678..247502)	NC_009648.1	385	550	308	620	361	450	343	352	0.785774	0.650984
metN	complement(247345..248376)	NC_009648.1	401	534	384	698	270	229	422	365	0.916172	1.19807
gmhB	248448..249281	NC_009648.1	939	628	1187	821	422	463	548	726	1.01451	1.09353
KPN_RS01150	249500..251039	NC_009648.1	101152	156801	55674	68490	152281	189920	88486	75851	0.38108	0.364805
KPN_RS01155	251109..251185	NC_009648.1	5517	5064	832	1561	9556	6824	2313	2649	0.179051	0.230117
KPN_RS01160	251222..251297	NC_009648.1	1213	1212	725	490	5016	5532	2422	2629	0.396667	0.363759
KPN_RS01165	251475..254376	NC_009648.1	66416	118015	83516	54794	186996	155630	176442	165119	0.593719	0.757276
rrf_1	254478..254593	NC_009648.1	1053	1894	1133	660	1920	3138	1202	1632	0.481683	0.425625
KPN_RS01175	254651..254727	NC_009648.1	1043	2254	954	443	4664	5088	1979	3981	0.335459	0.464258
dkgB	254652..255845	NC_009648.1	1050	1133	9853	5194	807	928	758	843	5.45705	0.700968
yafC	complement(255591..256796)	NC_009648.1	242	156	127	130	253	232	255	176	0.511224	0.675059
KPN_RS01190	256601..257992	NC_009648.1	99	41	60	38	48	50	72	42	0.554191	0.88366
KPN_RS01195	257997..258887	NC_009648.1	349	152	313	333	371	400	529	493	1.02084	1.00694
KPN_RS01200	258783..259853	NC_009648.1	532	167	898	791	158	123	465	343	1.913	2.1843
mltD	complement(259611..261155)	NC_009648.1	1179	935	1115	684	484	638	550	432	0.673733	0.664852
gloB	complement(261165..261958)	NC_009648.1	101	68	387	128	131	164	246	261	2.41258	1.30555
KPN_RS01215	261959..262860	NC_009648.1	1188	630	576	736	1163	912	1047	903	0.571349	0.713876
rnhA	complement(262557..263211)	NC_009648.1	914	542	632	764	290	329	697	629	0.759077	1.62727
dnaQ	263194..264120	NC_009648.1	918	1570	805	840	1138	910	964	925	0.523452	0.700662
KPN_RS01235	complement(264090..265270)	NC_009648.1	330	143	133	181	244	189	191	107	0.525569	0.522799
KPN_RS01230	264104..264180	NC_009648.1	1068	2205	882	425	4729	5247	1896	3979	0.316148	0.447361
eamB	265075..265965	NC_009648.1	130	124	225	207	115	133	293	269	1.34652	1.72144
KPN_RS01245	complement(265696..266654)	NC_009648.1	215	114	189	130	269	160	490	415	0.767638	1.6025
fadE	complement(266706..269448)	NC_009648.1	111	46	78	55	337	306	374	294	0.670677	0.789172
lpcA	269449..270097	NC_009648.1	1147	1011	1038	898	1700	1308	1225	917	0.710257	0.540939
KPN_RS01260	269985..271052	NC_009648.1	2100	2116	1219	1379	1782	1911	1509	1102	0.487865	0.537074
dpaA	complement(270723..271696)	NC_009648.1	1721	1919	2114	1789	608	639	2789	2556	0.848904	3.25602
KPN_RS01275	271883..273370	NC_009648.1	813	841	561	670	792	712	1340	866	0.589229	1.1142
KPN_RS01280	273222..274610	NC_009648.1	1080	1230	876	1101	1719	2366	3301	2119	0.677573	1.00789
KPN_RS01285	274453..275395	NC_009648.1	558	535	221	465	572	843	522	395	0.496896	0.492288
KPN_RS01290	275238..276029	NC_009648.1	523	443	135	235	603	768	426	297	0.30324	0.400597
nqrE	275883..276635	NC_009648.1	746	588	285	541	680	1112	818	643	0.490214	0.619325
nqrF	276492..277866	NC_009648.1	2410	1466	630	1031	1596	1915	1509	1196	0.339272	0.585252
nqrM	277718..278233	NC_009648.1	649	581	212	302	354	411	278	221	0.330841	0.495502
KPN_RS01310	complement(278156..279304)	NC_009648.1	14	7	19	14	37	14	35	25	1.2441	0.893691
dinB	279305..280382	NC_009648.1	1344	639	797	718	748	696	995	764	0.604855	0.925348
KPN_RS01320	280234..280986	NC_009648.1	308	180	169	151	322	301	305	251	0.519149	0.677943
pepD	complement(280729..282536)	NC_009648.1	3268	2146	2263	1898	4183	3179	2957	2426	0.608473	0.555437
gpt	282424..283105	NC_009648.1	1030	2399	3462	2320	438	493	2109	1473	1.33497	2.92269
frsA	283134..284431	NC_009648.1	973	628	502	548	1032	1017	800	581	0.51923	0.511986
crl	284442..285008	NC_009648.1	853	433	427	378	1858	1877	862	1077	0.495583	0.394361
csiR	complement(284794..285786)	NC_009648.1	423	225	248	242	348	416	221	208	0.598663	0.42655
gabP	complement(285660..287232)	NC_009648.1	13	17	86	43	498	743	1815	1678	3.40432	2.13813
gabT	complement(287158..288665)	NC_009648.1	12	16	16	10	479	386	952	1075	0.735152	1.7801
gabD	complement(288522..290126)	NC_009648.1	6	9	0	7	245	204	271	118	0.369461	0.658127
lhgO	complement(289990..291420)	NC_009648.1	7	11	5	3	294	354	307	237	0.351867	0.63772
csiD	complement(291285..292425)	NC_009648.1	10	7	14	8	192	129	239	139	1.02456	0.894526
KPN_RS01375	292569..293023	NC_009648.1	192	166	183	134	1454	1346	2072	1754	0.701032	1.03799
KPN_RS01380	292902..293937	NC_009648.1	72	33	41	27	63	49	32	19	0.512721	0.345906
KPN_RS01385	294014..294687	NC_009648.1	83	64	151	76	77	71	179	170	1.22256	1.79131
KPN_RS01390	complement(294582..295616)	NC_009648.1	45	53	76	43	60	77	111	73	0.961352	1.02024
stbD	complement(295432..296766)	NC_009648.1	56	48	86	95	84	86	122	101	1.37787	0.996466
KPN_RS01400	complement(296769..299476)	NC_009648.1	95	69	222	187	79	73	154	139	1.97443	1.4643
KPN_RS01405	complement(299310..300068)	NC_009648.1	1	1	1	1	0	1	2	6	0.791702	6.0771
KPN_RS01410	complement(300099..300814)	NC_009648.1	0	2	2	3	1	0	2	2	1.97925	3.03855
KPN_RS01415	300991..301887	NC_009648.1	19	25	70	43	20	16	45	58	2.03323	2.17341
KPN_RS01420	301710..302389	NC_009648.1	29	18	35	24	21	27	43	35	0.993838	1.23441
KPN_RS01425	302335..304009	NC_009648.1	263	327	381	385	1040	1620	829	820	1.02787	0.470918
KPN_RS01430	304002..304772	NC_009648.1	88	93	242	135	235	250	256	236	1.64901	0.770601
KPN_RS28530	304595..305338	NC_009648.1	152	109	645	252	137	205	338	256	2.72091	1.31937
KPN_RS01435	305293..306098	NC_009648.1	54	50	186	81	17	28	166	72	2.03254	4.01764
KPN_RS28535	306068..306724	NC_009648.1	26	35	72	47	24	19	55	72	1.54447	2.24358
KPN_RS01440	complement(306681..307454)	NC_009648.1	68	40	162	115	62	85	250	279	2.03057	2.73366
KPN_RS01445	complement(307297..308121)	NC_009648.1	182	134	320	203	309	350	538	325	1.31032	0.994791
KPN_RS01450	complement(308238..309361)	NC_009648.1	237	116	293	161	525	542	463	418	1.01822	0.627217
KPN_RS01460	309760..310473	NC_009648.1	807	749	1394	1202	1314	1112	2035	1269	1.32086	1.03456
KPN_RS01465	complement(310319..310981)	NC_009648.1	4	1	7	3	0	3	4	4	1.5834	2.0257
KPN_RS01470	311474..312166	NC_009648.1	0	2	5	2	2	0	5	2	2.77096	2.65873
KPN_RS01475	312041..312908	NC_009648.1	2	3	4	0	0	1	4	1	0.633361	3.79819
KPN_RS01480	312777..315477	NC_009648.1	33	22	26	18	13	18	19	24	0.633361	1.05369
KPN_RS32155	315353..316807	NC_009648.1	80	40	64	60	34	30	85	55	0.818092	1.66171
KPN_RS01490	complement(316662..317132)	NC_009648.1	945	1490	2317	1300	198	182	410	399	1.17601	1.61723
KPN_RS01495	complement(317131..317206)	NC_009648.1	477	591	298	112	1018	2316	456	1288	0.30393	0.397363
proA	complement(317170..318723)	NC_009648.1	971	920	563	563	1741	1471	808	725	0.47142	0.362554
proB	complement(318579..319722)	NC_009648.1	727	964	672	685	738	666	606	457	0.635328	0.575139
phoE	319827..321179	NC_009648.1	93	36	601	504	78	79	523	695	6.78163	5.89324
KPN_RS01520	complement(320924..321817)	NC_009648.1	220	231	285	345	519	531	1588	1027	1.10592	1.89186
KPN_RS30280	321818..322978	NC_009648.1	168	113	145	158	116	115	215	142	0.853685	1.17399
KPN_RS01530	322876..323841	NC_009648.1	114	127	93	70	157	135	160	136	0.535466	0.770044
KPN_RS30870	complement(324124..324594)	NC_009648.1	50	74	33	45	52	36	27	34	0.498006	0.526567
phnE_1	complement(324844..326028)	NC_009648.1	22	11	6	9	31	20	18	9	0.359864	0.402161
phnE_2	complement(325875..326747)	NC_009648.1	18	9	11	6	12	9	9	5	0.498479	0.506425
phnD_1	complement(326781..327902)	NC_009648.1	22	10	15	22	44	36	33	39	0.915405	0.683674
phnC_1	complement(327764..328767)	NC_009648.1	3	4	5	3	2	3	3	3	0.904802	0.911565
KPN_RS01560	329316..330045	NC_009648.1	7	25	50	22	6	7	25	22	1.78133	2.74638
ecpA	329933..330699	NC_009648.1	22	14	26	14	16	14	38	26	0.879668	1.62056
KPN_RS01570	330579..331410	NC_009648.1	19	13	8	10	6	6	26	7	0.445332	2.089
KPN_RS01575	331273..333948	NC_009648.1	40	46	19	22	29	24	22	18	0.377439	0.573311
ecpD	333788..335581	NC_009648.1	14	18	12	11	17	24	17	13	0.569036	0.555832
KPN_RS01585	335400..336410	NC_009648.1	14	18	23	12	31	29	40	40	0.865924	1.01285
KPN_RS01590	complement(336114..337103)	NC_009648.1	7	20	7	7	24	22	13	1	0.410512	0.231194
KPN_RS01595	complement(336943..337695)	NC_009648.1	14	13	5	5	14	14	9	3	0.293223	0.325559
KPN_RS01600	complement(337692..338510)	NC_009648.1	13	14	23	4	10	10	67	71	0.791702	5.2415
KPN_RS01605	complement(338512..339321)	NC_009648.1	6	6	9	13	10	6	12	8	1.45145	0.949547
KPN_RS32160	339506..339976	NC_009648.1	65	51	67	74	142	137	167	133	0.962327	0.816815
KPN_RS01615	complement(339793..340788)	NC_009648.1	44	57	30	30	42	30	38	27	0.470318	0.685784
KPN_RS01620	complement(340631..341413)	NC_009648.1	11	10	15	13	19	12	21	6	1.0556	0.66162
KPN_RS01625	complement(341400..342449)	NC_009648.1	23	12	11	11	11	16	13	10	0.497641	0.647099
KPN_RS01630	complement(342449..343348)	NC_009648.1	29	20	101	95	39	63	323	284	3.16681	4.52059
KPN_RS01635	complement(343359..344624)	NC_009648.1	7	3	6	1	4	2	8	2	0.554191	1.26606
KPN_RS30980	344317..344760	NC_009648.1	3	1	4	2	2	1	4	4	1.18755	2.0257
eutC_1	complement(344899..345975)	NC_009648.1	16	13	29	35	63	70	272	198	1.7472	2.68443
KPN_RS01650	complement(345822..347210)	NC_009648.1	32	11	16	7	93	110	94	75	0.423468	0.632408
eat	complement(347216..348798)	NC_009648.1	10	11	10	3	20	27	18	14	0.490101	0.5172
KPN_RS30985	348512..348831	NC_009648.1	6	4	9	12	1	0	3	5	1.66257	6.0771
mmuP	348799..350282	NC_009648.1	79	107	125	175	91	73	111	119	1.27694	1.06535
mmuM	350231..351321	NC_009648.1	64	78	59	49	122	93	81	65	0.602139	0.515847
tauA	351433..352410	NC_009648.1	13	10	15	5	8	3	4	2	0.688436	0.414348
tauB	352266..353183	NC_009648.1	7	7	3	5	11	10	10	3	0.452401	0.470252
tauC	353030..354007	NC_009648.1	9	15	7	11	14	20	11	6	0.593776	0.379819
tauD	353854..355005	NC_009648.1	14	11	28	14	32	28	62	76	1.33006	1.74717
KPN_RS01695	complement(354861..356879)	NC_009648.1	369	130	365	108	30	29	31	23	0.750451	0.695261
hemB	complement(356832..357934)	NC_009648.1	607	437	605	357	445	310	489	338	0.729518	0.83208
ampH	complement(357961..359344)	NC_009648.1	658	876	729	981	713	739	1043	1003	0.882536	1.0704
KPN_RS01710	359208..359965	NC_009648.1	812	714	702	403	155	189	198	234	0.573283	0.953963
sbmA	359874..361253	NC_009648.1	1503	1293	2066	1033	311	445	626	564	0.877498	1.19573
KPN_RS01720	361113..362519	NC_009648.1	641	828	667	461	200	227	211	233	0.607923	0.789881
KPN_RS01725	complement(362216..362900)	NC_009648.1	190	42	301	109	42	33	91	125	1.39913	2.18776
KPN_RS01730	362739..363274	NC_009648.1	167	156	173	149	140	179	202	188	0.789251	0.92871
ddlA	complement(363007..364333)	NC_009648.1	2125	1929	1612	1678	1391	1220	1492	1296	0.642501	0.811133
KPN_RS01740	364283..365122	NC_009648.1	83	52	32	41	178	126	128	85	0.428105	0.532246
KPN_RS01745	365057..366556	NC_009648.1	315	134	258	291	205	210	426	243	0.968027	1.22457
iraP	366605..367011	NC_009648.1	28	17	59	62	252	287	673	567	2.1288	1.74759
phoA	366906..368532	NC_009648.1	169	147	390	407	915	757	4599	3357	1.99679	3.61464
KPN_RS01760	368554..369045	NC_009648.1	53	22	29	19	187	207	277	214	0.506689	0.946655
proC	complement(368812..369862)	NC_009648.1	487	278	436	222	569	429	376	322	0.680967	0.53129
KPN_RS01770	369803..370496	NC_009648.1	206	230	184	150	313	318	334	264	0.606487	0.71991
KPN_RS01775	complement(370193..371238)	NC_009648.1	951	672	325	353	2685	1968	1611	1466	0.330729	0.502344
aroL	371239..371951	NC_009648.1	397	215	308	383	104	98	328	240	0.893898	2.13601
KPN_RS01785	371963..372306	NC_009648.1	250	116	249	112	321	254	296	220	0.780886	0.681692
KPN_RS01790	372284..373153	NC_009648.1	349	139	257	121	290	248	453	316	0.613244	1.0858
ppnP	373164..373626	NC_009648.1	436	457	412	475	843	668	1213	1513	0.786382	1.37046
rdgC	complement(373398..374527)	NC_009648.1	504	568	562	445	286	218	238	181	0.743697	0.631524
mak	374491..375613	NC_009648.1	160	105	103	229	446	512	1605	1151	0.991868	2.18535
sbcC	complement(375387..378824)	NC_009648.1	1195	1367	944	985	927	868	601	583	0.596094	0.501065
sbcD	complement(378671..379876)	NC_009648.1	405	324	323	260	245	245	238	192	0.633144	0.666621
phoB	379902..380759	NC_009648.1	142	147	202	189	279	301	662	811	1.07113	1.92922
phoR	380620..382215	NC_009648.1	660	713	559	743	1383	1415	3265	1991	0.750761	1.42697
brnQ	382302..383842	NC_009648.1	4006	4915	4300	2443	1449	1688	1486	969	0.598413	0.594488
proY	383638..385335	NC_009648.1	3490	4312	3112	2323	500	630	764	511	0.551512	0.857113
malZ	385261..387378	NC_009648.1	1263	939	1820	817	383	340	533	603	0.9481	1.19357
KPN_RS01845	complement(387075..388318)	NC_009648.1	53	46	41	45	85	91	93	84	0.687741	0.763954
KPN_RS01850	388319..389128	NC_009648.1	16	12	27	8	36	27	25	23	0.989627	0.578771
KPN_RS01855	389072..389779	NC_009648.1	9	17	12	7	20	18	16	18	0.578551	0.679676
KPN_RS01860	389642..391810	NC_009648.1	38	41	37	16	75	58	73	46	0.531142	0.679676
fba	complement(391569..392723)	NC_009648.1	12	5	4	6	18	22	19	9	0.465707	0.531746
KPN_RS01870	complement(392592..393721)	NC_009648.1	9	5	8	5	29	44	64	23	0.735152	0.905321
KPN_RS01875	complement(393605..395178)	NC_009648.1	59	35	73	60	136	252	406	184	1.12017	1.15512
KPN_RS01880	complement(395039..395486)	NC_009648.1	6	4	3	3	22	50	92	46	0.475021	1.45597
KPN_RS01885	complement(395340..395935)	NC_009648.1	16	13	22	28	249	240	561	402	1.365	1.49597
KPN_RS32315	395691..396158	NC_009648.1	5	2	4	8	4	3	10	29	1.3572	4.23227
KPN_RS01895	complement(395982..396774)	NC_009648.1	1037	1418	749	892	1818	2127	1345	1018	0.529199	0.455012
acpH	complement(396799..397673)	NC_009648.1	596	316	384	237	317	230	323	205	0.539086	0.733252
KPN_RS30990	397368..397666	NC_009648.1	1	4	3	2	1	1	0	2	0.791702	0.759638
queA	397674..398817	NC_009648.1	2395	2909	1614	1552	514	461	532	227	0.472573	0.591349
tgt	398744..400010	NC_009648.1	1669	2373	1276	1315	550	507	729	464	0.507496	0.857377
yajC	399851..400367	NC_009648.1	2792	4642	3363	4715	2033	2704	2630	2998	0.860286	0.902521
secD	400302..402233	NC_009648.1	6740	10434	9399	10495	6200	9509	6022	4545	0.917091	0.510987
secF	402089..403278	NC_009648.1	4399	6550	2463	3946	3531	4818	3397	2999	0.463423	0.581943
KPN_RS01935	403197..403724	NC_009648.1	216	215	109	66	79	30	33	31	0.321457	0.446026
KPN_RS01940	403560..404581	NC_009648.1	252	150	169	87	89	73	177	122	0.504168	1.40205
KPN_RS01945	complement(404336..405524)	NC_009648.1	4260	4245	9185	10643	1588	1554	5628	2933	1.84572	2.06978
KPN_RS01950	complement(405520..406330)	NC_009648.1	125	89	133	136	149	147	112	135	0.995176	0.633887
nrdR	406234..406807	NC_009648.1	957	823	666	670	464	613	316	377	0.594221	0.488792
ribD	406659..407956	NC_009648.1	1356	1168	2396	1552	907	839	1718	1503	1.23837	1.40137
ribE	407866..408480	NC_009648.1	1835	2128	2236	1884	2199	2623	5550	7762	0.823066	2.09712
nusB	408417..408945	NC_009648.1	3270	3815	3115	2414	1740	1446	677	829	0.617829	0.359075
thiL	408831..409966	NC_009648.1	3752	7306	2860	2411	2546	2288	1554	952	0.377379	0.393805
pgpA	409831..410598	NC_009648.1	1740	2245	998	805	774	657	532	276	0.358203	0.428922
KPN_RS01985	complement(410344..411497)	NC_009648.1	564	239	611	219	524	469	777	503	0.818322	0.97919
dxs	complement(411499..413607)	NC_009648.1	2670	2673	2313	2331	2007	1892	2447	1744	0.688127	0.816528
ispA	complement(413401..414459)	NC_009648.1	1261	1219	1144	1602	700	894	1406	988	0.876618	1.14089
xseB	complement(414310..414552)	NC_009648.1	103	136	146	169	147	136	385	526	1.04346	2.44534
thiI	414589..416332	NC_009648.1	4563	4378	4264	2712	942	847	1344	702	0.617706	0.868764
KPN_RS02010	complement(416099..416875)	NC_009648.1	178	160	400	235	298	220	887	662	1.48737	2.27158
yajL	complement(416751..417519)	NC_009648.1	203	167	119	93	224	230	191	172	0.453624	0.607375
panE	complement(417332..418243)	NC_009648.1	257	213	168	160	242	295	188	173	0.552507	0.510669
yajQ	418384..419076	NC_009648.1	344	397	464	340	418	364	415	376	0.859012	0.76838
KPN_RS02030	complement(418820..420355)	NC_009648.1	1141	1708	1221	1211	991	932	1653	1545	0.675823	1.2633
KPN_RS02035	complement(420415..421751)	NC_009648.1	59	20	92	42	558	573	782	1100	1.34289	1.26405
KPN_RS02040	complement(421853..423517)	NC_009648.1	10	13	19	20	28	36	87	31	1.34245	1.40058
KPN_RS02045	complement(423373..424346)	NC_009648.1	12	1	3	4	22	19	38	14	0.426301	0.963443
KPN_RS02050	complement(424226..426100)	NC_009648.1	7	12	1	3	20	10	12	9	0.166674	0.531746
KPN_RS02055	complement(425956..426431)	NC_009648.1	6	8	6	5	21	11	13	8	0.622051	0.498512
KPN_RS02060	complement(426289..428121)	NC_009648.1	12	14	6	5	24	27	14	7	0.334951	0.312792
KPN_RS02065	complement(427968..428789)	NC_009648.1	5	10	4	5	7	10	11	7	0.475021	0.804322
KPN_RS02070	428792..429850	NC_009648.1	10	2	5	3	28	29	43	33	0.527801	1.01285
KPN_RS02075	complement(429590..430169)	NC_009648.1	538	395	314	269	541	597	658	363	0.494707	0.681538
cyoE	complement(430198..431359)	NC_009648.1	5805	5755	1514	3630	8440	11088	4757	5821	0.352294	0.411483
KPN_RS02085	complement(431216..431700)	NC_009648.1	1647	1362	422	524	2028	3167	919	1539	0.248903	0.35942
KPN_RS02090	complement(431550..432161)	NC_009648.1	6619	4286	2059	2769	10185	15316	5278	6770	0.350512	0.358892
cyoB	complement(432151..434142)	NC_009648.1	19123	14376	8254	10011	29700	36992	22011	28917	0.431668	0.580082
cyoA	complement(434153..435149)	NC_009648.1	11505	24680	11390	13256	19036	20534	17257	25360	0.539237	0.818132
ampG	complement(435436..437211)	NC_009648.1	3770	4181	4902	6220	2579	4017	3371	2368	1.10745	0.66094
KPN_RS02110	complement(437084..437740)	NC_009648.1	534	841	1038	917	868	1038	1052	1010	1.12566	0.821811
bolA	437741..438453	NC_009648.1	3181	3872	4140	3759	12716	4166	8361	4461	0.886665	0.57695
tig	438509..440097	NC_009648.1	8061	14351	5689	8094	4922	4432	4409	4083	0.486883	0.689635
clpP	440122..441004	NC_009648.1	1818	1629	1730	1355	3206	2869	2762	1981	0.708558	0.59308
clpX	441039..442496	NC_009648.1	1890	2011	1624	1169	3740	2845	3484	2111	0.566835	0.645432
SraA	complement(442430..442486)	NC_009648.1	0	0	1	0	0	1	0	1	n.d.	0.759638
lon	442516..445047	NC_009648.1	3628	4515	2929	3851	19306	16166	10641	7762	0.659184	0.394103
hupB	445033..445531	NC_009648.1	3023	3739	7495	7372	9282	5604	29952	28277	1.74064	2.97145
ppiD	445570..447587	NC_009648.1	2528	3105	1725	1625	3303	3992	2628	1870	0.470833	0.468382
KPN_RS02150	447512..448086	NC_009648.1	45	50	99	66	13	11	55	59	1.37506	3.60828
KPN_RS02155	448081..448693	NC_009648.1	48	37	107	73	76	54	134	173	1.67654	1.79391
queC	complement(448505..449382)	NC_009648.1	358	502	247	239	262	276	283	150	0.447403	0.611381
KPN_RS02165	complement(449390..451235)	NC_009648.1	763	153	251	143	687	703	440	331	0.340535	0.421353
cof	451236..452219	NC_009648.1	725	357	3070	2227	672	471	4189	4843	3.87583	6.00267
KPN_RS02175	complement(451964..453377)	NC_009648.1	5316	303	1501	989	136	124	110	67	0.350834	0.517138
KPN_RS02180	453132..453762	NC_009648.1	838	353	290	256	114	130	99	87	0.362946	0.579068
KPN_RS02185	453721..455556	NC_009648.1	1379	1048	806	841	663	735	1238	637	0.537261	1.01883
KPN_RS02190	455399..457449	NC_009648.1	1542	1323	662	655	975	1018	918	517	0.363934	0.546954
glnK	457421..457926	NC_009648.1	95	45	76	27	11	11	12	18	0.582466	1.03587
amtB	457793..459379	NC_009648.1	284	122	177	70	42	49	66	47	0.481651	0.943286
tesB	complement(459133..460292)	NC_009648.1	472	512	342	273	416	371	362	312	0.494814	0.650566
KPN_RS02210	460186..461004	NC_009648.1	288	206	309	152	1901	1150	1673	1437	0.738815	0.774327
KPN_RS02215	complement(460742..461226)	NC_009648.1	79	52	73	45	67	80	115	88	0.713136	1.04902
KPN_RS02220	complement(461238..461884)	NC_009648.1	38	32	40	83	200	309	264	280	1.39113	0.811872
4.5S_RNA	461884..462024	NC_009648.1	55400	52424	23830	31194	86138	192934	45494	45030	0.404016	0.246407
ffs	461919..462015	NC_009648.1	0	0	0	0	0	0	0	0	n.d.	n.d.
KPN_RS02225	462300..462582	NC_009648.1	56	18	250	68	100	83	257	365	3.40218	2.58194
KPN_RS02230	462429..462944	NC_009648.1	52	17	716	424	39	41	717	526	13.0803	11.8029
KPN_RS02235	complement(462779..464481)	NC_009648.1	293	238	437	474	457	370	1006	1057	1.35827	1.89496
KPN_RS02240	464392..465209	NC_009648.1	38	36	23	22	21	52	42	31	0.48144	0.759638
KPN_RS02245	complement(464954..466077)	NC_009648.1	122	117	112	80	44	50	98	58	0.636011	1.26068
KPN_RS02250	466078..466554	NC_009648.1	110	64	62	42	32	24	34	31	0.473201	0.881722
KPN_RS02255	complement(466289..468218)	NC_009648.1	1323	863	933	1343	2442	3678	4366	2844	0.824297	0.894932
ugpC	complement(468116..469456)	NC_009648.1	149	85	160	149	612	739	939	596	1.04545	0.863097
KPN_RS02270	469457..470961	NC_009648.1	76	41	182	311	232	254	484	280	3.33597	1.19416
KPN_RS02275	470843..472305	NC_009648.1	100	35	41	59	203	353	344	131	0.586446	0.648971
KPN_RS02280	472161..473164	NC_009648.1	34	12	19	26	74	144	109	30	0.774491	0.484356
KPN_RS02285	473017..474385	NC_009648.1	41	10	20	28	68	115	216	113	0.745131	1.36569
KPN_RS02290	474251..476490	NC_009648.1	164	132	93	99	415	476	227	218	0.513536	0.379392
KPN_RS02295	476373..476987	NC_009648.1	6	4	43	23	9	12	46	33	5.22523	2.85768
KPN_RS02300	complement(476824..478493)	NC_009648.1	230	152	1598	2959	388	646	5732	1967	9.44446	5.65614
KPN_RS02305	478494..479644	NC_009648.1	707	418	636	456	713	671	683	500	0.768478	0.649314
KPN_RS02310	479676..479965	NC_009648.1	19	12	40	22	6	12	22	13	1.5834	1.47707
ykgO	479815..480255	NC_009648.1	35	12	26	10	9	3	18	7	0.60641	1.58258
KPN_RS02320	complement(479952..480882)	NC_009648.1	59	37	39	33	34	45	40	34	0.593776	0.711559
KPN_RS02325	480883..482502	NC_009648.1	343	443	179	317	694	635	396	303	0.499598	0.399538
KPN_RS02330	complement(482177..482947)	NC_009648.1	1190	1227	1962	1150	658	462	2529	2930	1.01935	3.70255
KPN_RS31005	482668..483108	NC_009648.1	82	84	43	45	48	93	98	74	0.419697	0.92665
maa	complement(482864..483526)	NC_009648.1	877	681	1493	1154	377	365	1079	732	1.34508	1.85405
hha_1	complement(483576..484076)	NC_009648.1	1387	1753	7758	7073	3544	3797	23077	11202	3.7394	3.54715
tomB	complement(483887..484371)	NC_009648.1	494	435	911	578	1770	1422	3513	1079	1.26894	1.09281
acrB	complement(484610..488056)	NC_009648.1	12499	10350	6287	5786	9455	13034	7606	6845	0.418321	0.488129
acrA	complement(487918..489243)	NC_009648.1	6628	6999	8003	7133	4588	4545	15819	17828	0.879372	2.79859
acrR	489203..489980	NC_009648.1	943	705	1391	1112	558	689	680	670	1.20244	0.822382
mscK	489895..493542	NC_009648.1	4341	6147	3602	3416	3642	4534	3526	2157	0.529764	0.528011
KPN_RS02375	complement(493278..494489)	NC_009648.1	596	399	343	246	316	326	234	248	0.468656	0.57032
rsmS	complement(494374..494730)	NC_009648.1	43	32	30	21	96	122	76	86	0.538357	0.564501
priC	complement(494587..495194)	NC_009648.1	118	157	92	81	182	156	113	120	0.498052	0.523655
KPN_RS02390	495167..495642	NC_009648.1	1039	1439	838	1293	340	294	607	551	0.680838	1.38748
apt	495619..496315	NC_009648.1	1123	2024	9351	3922	224	251	1050	1387	3.33913	3.89734
dnaX	496326..498298	NC_009648.1	2038	2014	1355	995	482	458	386	270	0.459156	0.53013
KPN_RS02405	498088..498659	NC_009648.1	2549	5192	2235	3218	4579	2723	2403	2861	0.557699	0.547621
recR	498509..499319	NC_009648.1	1480	1658	904	886	878	715	332	346	0.451608	0.323311
htpG	499339..501360	NC_009648.1	943	1000	880	808	33810	27726	11983	8096	0.687798	0.247867
adk	501432..502180	NC_009648.1	2189	3853	1576	1759	1577	1281	1359	1146	0.436995	0.665812
hemH	502222..503238	NC_009648.1	574	595	425	271	323	239	348	173	0.471364	0.704219
KPN_RS02430	503245..504724	NC_009648.1	3492	3264	1628	1964	659	593	609	323	0.420928	0.565481
KPN_RS02435	complement(504460..506333)	NC_009648.1	4835	4692	4249	3830	8003	7865	6862	4914	0.671372	0.563744
KPN_RS02450	complement(506400..507975)	NC_009648.1	615	263	1233	824	607	538	876	755	1.85482	1.08207
ushA	507886..509804	NC_009648.1	672	592	815	623	2041	2472	2382	1854	0.900686	0.713012
ybaK	complement(509610..510362)	NC_009648.1	349	357	370	215	164	184	185	146	0.656013	0.722529
KPN_RS02465	complement(510341..511255)	NC_009648.1	1283	1233	1085	942	554	754	514	597	0.63783	0.645227
ChiX	510362..510442	NC_009648.1	26761	37684	1082804	1153569	33513	34116	989057	372261	27.4737	15.2909
copA	complement(511303..513937)	NC_009648.1	620	299	363	179	391	348	482	194	0.466923	0.694878
cueR	513929..514536	NC_009648.1	151	61	48	50	127	108	116	67	0.365975	0.591548
KPN_RS02480	complement(514233..514991)	NC_009648.1	592	370	214	170	434	497	331	261	0.316022	0.483035
KPN_RS02485	complement(514838..515755)	NC_009648.1	578	240	1186	604	641	644	1049	955	1.73245	1.18468
fetA	515810..516573	NC_009648.1	276	320	513	459	260	236	640	552	1.29116	1.82558
fetB	516410..517492	NC_009648.1	540	476	326	259	493	751	396	384	0.455852	0.4763
KPN_RS02500	complement(517300..518454)	NC_009648.1	410	417	427	434	2327	2036	1876	1051	0.82425	0.509617
KPN_RS02505	complement(518334..519350)	NC_009648.1	243	195	188	202	220	194	284	208	0.70494	0.902758
tesA	complement(519162..519785)	NC_009648.1	176	128	169	141	181	201	159	125	0.807327	0.564757
KPN_RS02515	519606..520442	NC_009648.1	161	75	84	54	89	93	71	48	0.462944	0.496686
KPN_RS02520	520289..522944	NC_009648.1	503	356	344	182	683	724	593	424	0.484791	0.549077
KPN_RS31020	complement(522680..523093)	NC_009648.1	6	1	9	3	2	2	3	1	1.3572	0.759638
KPN_RS02530	522885..524330	NC_009648.1	156	80	317	200	90	108	175	173	1.73436	1.33512
mnmH	complement(524138..525407)	NC_009648.1	465	650	269	379	178	154	140	102	0.46011	0.553712
purK	complement(525421..526693)	NC_009648.1	759	512	370	271	649	473	398	309	0.399277	0.478666
purE	complement(526540..527049)	NC_009648.1	108	112	122	96	88	62	192	124	0.784504	1.6003
KPN_RS02550	complement(527098..527634)	NC_009648.1	163	120	147	82	23	19	22	19	0.640635	0.741551
lpxH	complement(527539..528464)	NC_009648.1	968	673	1134	881	117	110	291	113	0.972138	1.35195
ppiB	complement(528317..528954)	NC_009648.1	1218	1677	1324	1078	1364	1514	1581	1730	0.65688	0.873926
cysS	528870..530523	NC_009648.1	2768	4789	2098	3911	2668	2916	3584	2595	0.629527	0.84058
ybcJ	complement(530269..530781)	NC_009648.1	424	177	219	134	200	187	148	122	0.465009	0.52998
folD	complement(530633..531499)	NC_009648.1	1276	1104	664	889	989	934	939	624	0.516602	0.617428
KPN_RS32320	complement(531785..532250)	NC_009648.1	77	13	52	39	13	15	21	16	0.800498	1.00381
KPN_RS02580	531839..531915	NC_009648.1	1012	1792	1081	523	2602	10970	2550	5132	0.452885	0.429969
KPN_RS02585	532354..532821	NC_009648.1	251	84	611	566	257	288	1667	1145	2.78159	3.91945
uraH_1	533039..533618	NC_009648.1	48	14	68	41	57	46	67	75	1.39186	1.04727
KPN_RS02595	complement(533397..533736)	NC_009648.1	38	30	33	29	78	83	65	74	0.721846	0.655836
KPN_RS31025	533997..534205	NC_009648.1	0	0	0	0	0	0	0	0	n.d.	n.d.
KPN_RS02605	533997..535682	NC_009648.1	793	444	564	338	233	308	267	135	0.577296	0.564463
KPN_RS02610	complement(535435..536040)	NC_009648.1	61	24	57	64	39	46	74	72	1.12701	1.30479
KPN_RS02615	complement(535868..536530)	NC_009648.1	10	5	44	7	16	11	21	33	2.69179	1.51928
KPN_RS02620	536851..537590	NC_009648.1	23	10	44	7	14	5	24	31	1.22354	2.19895
KPN_RS02625	537470..538320	NC_009648.1	7	6	14	7	1	1	1	1	1.2789	0.759638
KPN_RS02630	538176..540762	NC_009648.1	320	315	117	178	257	262	218	195	0.367798	0.60449
KPN_RS02635	540613..541938	NC_009648.1	62	42	48	24	38	20	34	29	0.548101	0.825124
KPN_RS02640	complement(541661..542747)	NC_009648.1	85	61	119	116	482	538	723	572	1.27431	0.964442
KPN_RS02645	543028..544158	NC_009648.1	596	651	547	649	485	496	695	425	0.759322	0.867272
KPN_RS02650	544175..544628	NC_009648.1	301	195	310	168	395	343	523	426	0.762971	0.976824
cadC	544626..546493	NC_009648.1	1017	1100	22483	12808	482	617	5931	3888	13.1979	6.78697
cadB	546638..548084	NC_009648.1	30385	4900	31440	10521	3047	7512	6101	6252	0.941493	0.888702
cadA	547976..550303	NC_009648.1	16916	5408	33151	6622	888	2278	2279	1907	1.41052	1.00437
dtpD_1	550183..551958	NC_009648.1	3923	1278	7395	968	145	177	667	154	1.27302	1.93684
lysS_1	551943..553807	NC_009648.1	2497	946	4538	961	889	1202	1059	1113	1.26447	0.789064
KPN_RS02680	complement(553584..554236)	NC_009648.1	75	86	30	55	75	102	60	64	0.417979	0.532175
iolE_1	554581..555651	NC_009648.1	70	20	131	29	61	55	51	16	1.40747	0.438756
KPN_RS02690	555498..556825	NC_009648.1	23	26	41	24	19	20	39	25	1.05022	1.24658
KPN_RS02695	556680..558011	NC_009648.1	21	22	24	11	13	13	17	11	0.644408	0.818071
KPN_RS02700	complement(558517..559824)	NC_009648.1	6	2	4	3	11	6	4	4	0.692739	0.357476
KPN_RS02705	559626..560945	NC_009648.1	23	32	14	12	125	83	63	48	0.374259	0.405384
KPN_RS02710	561075..562164	NC_009648.1	12	15	47	37	183	163	489	852	2.46307	2.94414
KPN_RS02715	562031..563675	NC_009648.1	13	27	58	27	248	229	611	1385	1.68237	3.17869
KPN_RS02720	563535..564799	NC_009648.1	45	37	29	26	208	235	195	348	0.531019	0.931113
KPN_RS02730	564741..565649	NC_009648.1	15	20	3	8	6	15	7	10	0.248821	0.614945
KPN_RS02735	complement(565397..566577)	NC_009648.1	656	385	371	259	238	232	302	135	0.479128	0.706301
KPN_RS02740	complement(566570..568131)	NC_009648.1	561	169	605	249	318	410	832	338	0.926182	1.22085
KPN_RS02745	complement(567981..569351)	NC_009648.1	475	86	557	178	303	436	1039	339	1.03726	1.41648
KPN_RS02750	complement(569404..571029)	NC_009648.1	664	162	1895	613	1024	1479	2485	2684	2.40386	1.56874
KPN_RS02755	complement(571056..572249)	NC_009648.1	509	726	338	514	1992	1881	787	767	0.546178	0.304796
KPN_RS02765	572250..573009	NC_009648.1	147	81	206	133	98	165	393	441	1.17714	2.40889
KPN_RS02770	572927..573421	NC_009648.1	15	14	22	12	13	25	44	26	0.928202	1.39933
KPN_RS02775	573271..574713	NC_009648.1	29	26	17	14	55	53	111	66	0.446232	1.24496
KPN_RS02780	complement(574454..575551)	NC_009648.1	376	246	71	221	127	71	130	66	0.371667	0.751964
KPN_RS02785	complement(575398..576426)	NC_009648.1	556	426	195	348	241	167	364	192	0.437774	1.03519
KPN_RS02790	complement(576458..577846)	NC_009648.1	297	414	516	935	207	113	477	595	1.61569	2.54479
KPN_RS02800	577645..578357	NC_009648.1	489	276	1129	473	1406	1391	2744	2893	1.65792	1.53095
KPN_RS02805	578297..578978	NC_009648.1	20	17	14	31	15	7	18	13	0.96288	1.0704
KPN_RS31045	complement(578817..579242)	NC_009648.1	2	3	4	2	2	0	4	3	0.950042	2.65873
KPN_RS31050	578905..579300	NC_009648.1	9	3	3	2	1	1	1	4	0.329876	1.89909
KPN_RS02820	579258..580596	NC_009648.1	18	10	17	5	60	51	69	58	0.622051	0.869135
KPN_RS02825	580456..581446	NC_009648.1	66	83	56	58	172	138	214	227	0.605731	1.08065
KPN_RS02830	581391..582614	NC_009648.1	640	224	349	315	1342	736	599	408	0.608437	0.368121
KPN_RS02835	complement(583102..584193)	NC_009648.1	11	10	10	11	10	9	13	12	0.791702	0.999523
KPN_RS02840	complement(584057..584995)	NC_009648.1	4	3	2	2	3	3	6	6	0.452401	1.51928
KPN_RS02845	complement(584890..586816)	NC_009648.1	5	0	3	5	3	9	10	2	1.26672	0.759638
KPN_RS02850	complement(586689..588048)	NC_009648.1	2	5	17	5	3	10	6	5	2.48821	0.64277
KPN_RS02855	588174..589066	NC_009648.1	8	11	31	15	11	6	39	26	1.91675	2.9045
KPN_RS02860	588975..590339	NC_009648.1	8	5	14	6	13	7	17	7	1.218	0.911565
KPN_RS02865	590198..591613	NC_009648.1	15	12	8	6	25	17	5	5	0.410512	0.180866
KPN_RS02870	complement(591320..592213)	NC_009648.1	7	7	12	7	16	23	35	24	1.07445	1.1492
KPN_RS02875	complement(592041..593540)	NC_009648.1	16	16	6	14	91	151	66	65	0.494814	0.411209
KPN_RS02880	complement(593767..594432)	NC_009648.1	7	2	2	2	10	6	6	10	0.351867	0.759638
KPN_RS02885	complement(594290..595747)	NC_009648.1	7	7	12	8	8	5	11	4	1.131	0.876505
KPN_RS02890	595606..597390	NC_009648.1	32	43	14	29	36	30	60	36	0.453909	1.10493
KpnR_013	597429..597620	NC_009648.1	30	13	592	1521	2	0	122	27	38.9039	56.593
KPN_RS02895	597430..598746	NC_009648.1	192	265	60	209	23	14	47	13	0.466013	1.23184
KPN_RS02900	598626..601028	NC_009648.1	353	485	163	279	37	36	74	47	0.41758	1.25913
pheP	601056..602552	NC_009648.1	934	2014	797	920	277	299	452	175	0.46111	0.826897
KPN_RS02910	602496..603859	NC_009648.1	11	21	21	33	105	133	191	101	1.336	0.931992
KPN_RS02915	603718..604891	NC_009648.1	20	14	8	10	55	44	117	78	0.419136	1.49626
KPN_RS02920	604742..606193	NC_009648.1	50	43	13	28	65	54	76	49	0.34903	0.797939
KPN_RS02925	complement(605913..606694)	NC_009648.1	40	47	55	38	115	101	158	128	0.846302	1.00582
KPN_RS02930	606562..607858	NC_009648.1	325	318	215	226	359	380	300	268	0.542987	0.583862
KPN_RS02935	complement(607562..608975)	NC_009648.1	556	647	334	365	677	822	538	378	0.460016	0.464195
KPN_RS02940	complement(608992..610604)	NC_009648.1	111	95	61	54	40	52	69	64	0.441969	1.09817
KPN_RS02945	610413..611579	NC_009648.1	225	241	129	150	325	240	190	154	0.474002	0.462505
KPN_RS02950	611946..613178	NC_009648.1	311	238	294	274	375	730	1003	439	0.819101	0.99131
KPN_RS02955	613077..616106	NC_009648.1	380	343	842	636	681	812	1671	1091	1.61844	1.4053
KPN_RS02960	complement(615859..617145)	NC_009648.1	10	8	7	4	7	10	18	16	0.483818	1.51928
KPN_RS02965	complement(617028..618271)	NC_009648.1	30	27	87	40	97	88	318	181	1.76397	2.04897
KPN_RS02970	complement(618131..619143)	NC_009648.1	20	7	4	21	14	9	19	22	0.733057	1.35414
KPN_RS02975	complement(618995..619889)	NC_009648.1	19	18	19	5	25	35	34	37	0.513536	0.898904
KPN_RS02980	complement(619747..620439)	NC_009648.1	8	7	9	8	7	9	11	11	0.897262	1.0445
KPN_RS02985	complement(620217..620651)	NC_009648.1	8	3	14	10	1	0	0	2	1.72735	1.51928
nfsB	complement(620776..621592)	NC_009648.1	365	391	288	232	709	532	622	539	0.544557	0.710668
KPN_RS02995	complement(621613..622190)	NC_009648.1	237	248	296	367	103	111	333	152	1.08226	1.72161
KPN_RS03000	complement(622040..622621)	NC_009648.1	145	123	145	116	40	25	52	34	0.771023	1.00506
KPN_RS03005	622653..623931	NC_009648.1	35	37	29	22	40	24	55	41	0.560789	1.13946
KPN_RS03010	623797..624438	NC_009648.1	38	35	35	29	26	28	23	21	0.694095	0.618964
KPN_RS03015	complement(624156..624579)	NC_009648.1	465	460	590	590	327	382	950	538	1.00995	1.59427
KPN_RS03025	624907..627806	NC_009648.1	100	269	179	196	89	141	241	84	0.804575	1.0734
KPN_RS03030	627683..628919	NC_009648.1	68	166	42	63	28	28	53	19	0.355251	0.976677
KPN_RS03035	628776..632168	NC_009648.1	140	373	122	164	122	117	148	84	0.441378	0.737389
KPN_RS03040	complement(632217..633236)	NC_009648.1	133	188	168	119	206	163	241	171	0.707845	0.848159
KPN_RS03045	complement(633111..634271)	NC_009648.1	26	11	19	32	452	401	504	404	1.09126	0.808618
KPN_RS03050	634426..636252	NC_009648.1	10	6	12	8	16	10	31	36	0.989627	1.95753
KPN_RS03055	636112..637216	NC_009648.1	10	7	2	11	7	12	14	9	0.605419	0.919561
KPN_RS03060	637068..638113	NC_009648.1	7	6	7	2	4	11	6	8	0.548101	0.708995
KPN_RS03065	637965..639152	NC_009648.1	4	11	4	1	14	15	4	4	0.263901	0.209555
KPN_RS03070	638992..640201	NC_009648.1	5	5	1	7	8	14	7	3	0.633361	0.34529
KPN_RS03075	640236..641668	NC_009648.1	10	11	8	9	20	15	53	26	0.640901	1.71461
KPN_RS03080	complement(641472..642680)	NC_009648.1	70	49	39	33	36	38	48	27	0.479013	0.769903
KPN_RS03085	642530..644139	NC_009648.1	41	93	32	44	113	95	65	45	0.449025	0.401731
KPN_RS03090	complement(643836..645599)	NC_009648.1	3	0	4	1	1	3	8	9	1.3195	3.22846
KPN_RS03095	645541..646566	NC_009648.1	5	5	4	6	24	5	17	10	0.791702	0.707249
KPN_RS03100	646440..647238	NC_009648.1	1	4	1	1	5	2	2	4	0.316681	0.651118
KPN_RS03105	647096..647911	NC_009648.1	0	2	5	6	11	15	15	9	4.35436	0.701204
KPN_RS03110	647754..648815	NC_009648.1	16	14	16	15	24	25	26	18	0.818092	0.682124
KPN_RS03115	complement(648569..649633)	NC_009648.1	8	9	6	4	18	21	10	8	0.465707	0.350602
KPN_RS03120	649514..651151	NC_009648.1	9	4	5	6	11	6	9	5	0.669901	0.625584
KPN_RS03125	complement(651098..652102)	NC_009648.1	103	97	52	43	44	57	42	34	0.376058	0.571608
KPN_RS03130	complement(651939..652775)	NC_009648.1	39	59	25	25	27	38	14	15	0.403929	0.338915
KPN_RS03135	complement(652768..653601)	NC_009648.1	55	87	18	28	55	42	29	15	0.256467	0.344578
KPN_RS03140	complement(653601..654623)	NC_009648.1	229	208	107	118	78	76	70	44	0.407627	0.562329
KPN_RS03145	complement(654684..656496)	NC_009648.1	237	130	199	132	169	143	174	131	0.714042	0.742594
KPN_RS03150	656497..657362	NC_009648.1	113	71	49	41	175	122	149	108	0.387245	0.657329
betA	complement(657183..659147)	NC_009648.1	353	226	336	266	415	290	401	480	0.823151	0.949278
betB	complement(659005..660633)	NC_009648.1	187	147	50	42	200	120	135	108	0.218074	0.57685
betI	complement(660491..661111)	NC_009648.1	246	236	48	49	200	77	95	88	0.159326	0.501854
betT_1	661112..663396	NC_009648.1	767	438	225	114	409	220	314	272	0.222728	0.707707
ivy	complement(663142..663774)	NC_009648.1	259	228	225	99	622	477	408	254	0.526717	0.45758
KPN_RS32325	663775..664407	NC_009648.1	139	103	97	148	119	179	121	91	0.801516	0.540413
KPN_RS03180	664281..665369	NC_009648.1	182	187	122	144	395	520	395	247	0.570712	0.532992
KPN_RS03185	complement(665066..666334)	NC_009648.1	25	47	27	28	101	69	68	44	0.604772	0.500467
KPN_RS03190	666209..667119	NC_009648.1	109	69	94	57	183	219	228	176	0.671612	0.763417
KPN_RS03195	complement(666878..668677)	NC_009648.1	75	43	32	43	73	95	124	57	0.5032	0.818419
KPN_RS03200	complement(668535..670110)	NC_009648.1	88	49	116	158	158	177	417	213	1.5834	1.42857
KPN_RS03205	complement(669978..671095)	NC_009648.1	12	7	9	19	26	43	24	29	1.16672	0.58349
KPN_RS03210	complement(670938..671768)	NC_009648.1	4	2	6	1	13	14	9	7	0.923652	0.450156
KPN_RS03215	672061..673180	NC_009648.1	355	272	173	243	585	622	664	537	0.525276	0.755861
KPN_RS03220	complement(672877..674139)	NC_009648.1	895	415	518	448	543	616	457	472	0.583804	0.60889
KPN_RS03225	complement(674068..675383)	NC_009648.1	70	72	29	20	61	66	79	44	0.273193	0.735712
KPN_RS03230	complement(675235..676761)	NC_009648.1	33	50	26	32	21	44	55	37	0.553237	1.07518
KPN_RS03235	complement(676761..677369)	NC_009648.1	16	24	13	10	14	7	19	9	0.455228	1.01285
KPN_RS03240	complement(677375..678471)	NC_009648.1	45	68	91	43	28	27	53	20	0.938832	1.00825
entD	complement(678381..679202)	NC_009648.1	416	575	266	334	21	18	43	15	0.479335	1.12972
fepA	complement(679132..681551)	NC_009648.1	4963	5861	2670	4123	328	185	1167	298	0.496862	2.16934
fes	681552..682875	NC_009648.1	1363	1722	569	2030	198	125	647	149	0.66698	1.87205
KPN_RS03260	682739..683097	NC_009648.1	58	123	41	46	32	11	112	26	0.380542	2.43791
entF	682953..687134	NC_009648.1	3931	5976	1526	1963	663	292	1199	312	0.278818	1.2019
fepC	complement(686899..687993)	NC_009648.1	2995	1282	826	944	136	71	162	29	0.327639	0.700922
fepG	complement(687840..688832)	NC_009648.1	2906	2859	532	1236	340	242	358	82	0.242798	0.574296
fepD	complement(688829..689836)	NC_009648.1	2643	1891	521	1414	210	116	248	77	0.337879	0.757307
entS	689888..691340	NC_009648.1	1606	1961	532	1179	109	72	251	53	0.379759	1.27586
fepB	complement(691184..692428)	NC_009648.1	1340	2130	730	2032	411	272	665	195	0.630167	0.956498
entC	692326..693662	NC_009648.1	1587	2599	670	1316	152	59	408	104	0.375614	1.84329
entE	693517..695281	NC_009648.1	2033	3237	897	1276	198	80	653	119	0.326445	2.1095
entB	695138..696139	NC_009648.1	827	1364	429	495	128	52	153	63	0.333881	0.911565
entA	695989..696894	NC_009648.1	631	1031	225	195	105	30	118	34	0.200069	0.855296
entH	696745..697458	NC_009648.1	212	383	78	122	72	35	56	25	0.266118	0.575053
cstA	698540..700726	NC_009648.1	291	148	199	96	1778	2051	1885	1497	0.532009	0.670957
KPN_RS03325	700623..701120	NC_009648.1	45	23	60	18	246	249	307	285	0.908128	0.908496
KPN_RS03330	complement(700817..701521)	NC_009648.1	77	17	57	41	41	52	50	68	0.825391	0.963841
KPN_RS03335	complement(701346..701648)	NC_009648.1	8	3	27	15	23	16	31	16	3.02286	0.915461
KPN_RS03340	complement(701741..702605)	NC_009648.1	3	6	2	2	116	81	54	43	0.351867	0.374035
KPN_RS03345	complement(702605..703871)	NC_009648.1	6	7	2	3	14	7	7	4	0.304501	0.397905
KPN_RS03350	703735..705387	NC_009648.1	18	8	18	7	47	34	41	24	0.761252	0.609586
KPN_RS03355	705234..706392	NC_009648.1	23	19	13	16	32	33	39	33	0.546651	0.841445
KPN_RS03360	706253..707518	NC_009648.1	25	24	22	23	51	63	96	70	0.727073	1.10614
KPN_RS03365	707419..708960	NC_009648.1	30	32	23	28	85	64	83	49	0.651238	0.672968
mtnK	complement(708874..710373)	NC_009648.1	111	86	77	55	149	68	87	54	0.53048	0.493589
mtnA	710175..711503	NC_009648.1	46	50	75	69	60	48	131	102	1.18755	1.63885
KPN_RS03380	complement(711264..712832)	NC_009648.1	33	33	26	25	123	124	130	99	0.611769	0.704279
KPN_RS03385	complement(712696..714216)	NC_009648.1	28	26	28	50	104	133	275	288	1.14357	1.80454
KPN_RS03390	complement(714122..715045)	NC_009648.1	13	3	12	17	16	21	116	133	1.43496	5.11216
KPN_RS03395	complement(715048..716155)	NC_009648.1	463	395	708	549	462	406	623	460	1.15987	0.947797
codA	complement(716132..717592)	NC_009648.1	3	9	9	6	6	5	3	7	0.989627	0.69058
KPN_RS03405	complement(717439..718674)	NC_009648.1	10	18	10	8	3	8	0	2	0.508951	0.138116
codB	complement(718671..719933)	NC_009648.1	16	19	20	16	17	17	19	15	0.814322	0.759638
KPN_RS03415	720337..720999	NC_009648.1	58	34	15	15	44	21	30	24	0.258164	0.631084
KPN_RS03420	720856..722502	NC_009648.1	56	31	23	29	70	40	52	34	0.473201	0.593898
KPN_RS03425	722349..723677	NC_009648.1	28	18	10	9	49	31	25	29	0.327007	0.512755
KPN_RS03430	complement(723420..724661)	NC_009648.1	19	16	11	11	16	17	18	9	0.497641	0.621522
KPN_RS03435	complement(724518..725677)	NC_009648.1	29	34	7	18	45	39	35	22	0.314167	0.515468
KPN_RS03440	complement(725524..726513)	NC_009648.1	22	22	3	8	21	23	11	5	0.197925	0.276232
KPN_RS03445	complement(726510..728012)	NC_009648.1	19	16	9	9	29	17	25	10	0.407161	0.577985
KPN_RS03450	complement(728035..729187)	NC_009648.1	4	8	11	13	14	15	80	47	1.5834	3.32669
KPN_RS03455	729296..731905	NC_009648.1	23	26	20	20	80	55	161	128	0.646287	1.62619
KPN_RS03460	complement(731713..732651)	NC_009648.1	117	66	78	70	199	134	218	152	0.640283	0.844042
mtnC	complement(732402..733091)	NC_009648.1	23	32	47	51	43	28	63	78	1.41067	1.50858
KPN_RS03470	733155..734528	NC_009648.1	124	90	127	130	197	106	437	305	0.950782	1.86023
KPN_RS03475	complement(734229..735155)	NC_009648.1	28	33	17	14	45	33	35	29	0.40234	0.623292
KPN_RS03480	complement(734990..736213)	NC_009648.1	33	28	22	24	49	40	70	69	0.597021	1.1864
KPN_RS03485	complement(736269..737406)	NC_009648.1	24	16	36	21	17	8	16	11	1.12817	0.820409
dsbG	complement(737347..738308)	NC_009648.1	116	85	140	84	222	159	485	376	0.882294	1.71666
ahpC	738535..739255	NC_009648.1	1811	1362	1727	1335	3839	4956	9540	5534	0.764006	1.30196
ahpF	739199..741064	NC_009648.1	548	338	1110	609	748	738	1029	1249	1.53604	1.1645
uspG	complement(740841..741447)	NC_009648.1	114	335	110	125	1674	2150	890	754	0.414365	0.326581
rnk	complement(741514..742088)	NC_009648.1	523	542	1250	1272	651	683	6686	4755	1.87481	6.515
rna	complement(742107..743026)	NC_009648.1	431	351	518	349	249	198	536	378	0.877756	1.55326
dcuC	complement(743040..744615)	NC_009648.1	1026	1195	1492	1815	1432	2205	3396	2187	1.17882	1.16609
pagP	744616..745413	NC_009648.1	323	324	501	617	196	200	490	498	1.36804	1.89526
cspE_1	745470..745870	NC_009648.1	1870	2860	1477	2044	959	1520	1311	1738	0.589341	0.934302
crcB_1	complement(745638..746200)	NC_009648.1	483	464	1042	2108	168	223	1324	1295	2.63343	5.08821
KPN_RS03540	746201..747170	NC_009648.1	185	163	133	115	112	96	164	112	0.564201	1.00798
tatE	747105..747648	NC_009648.1	266	360	335	358	200	211	310	361	0.876436	1.24019
lipA	complement(747539..748740)	NC_009648.1	2610	2460	2828	2131	538	684	632	600	0.774369	0.765854
KPN_RS03555	complement(748745..749818)	NC_009648.1	303	218	315	230	254	296	559	514	0.828172	1.48198
lipB	complement(749829..750601)	NC_009648.1	465	353	1056	957	98	89	151	113	1.94828	1.07243
ybeD	complement(750622..751002)	NC_009648.1	587	561	871	586	724	748	569	423	1.0048	0.51193
dacA	complement(750994..752305)	NC_009648.1	3379	3622	2483	2525	1449	1380	1816	1329	0.566325	0.844489
rlpA	complement(752319..753679)	NC_009648.1	1456	1588	1052	1104	872	652	694	808	0.560745	0.748672
mrdB	complement(753543..754810)	NC_009648.1	2368	4397	1562	1805	1794	2431	1244	936	0.394037	0.391955
mrdA_1	complement(754660..756561)	NC_009648.1	2801	4916	2928	2103	1294	1486	1343	770	0.51614	0.577379
rlmH	complement(756576..757206)	NC_009648.1	783	598	606	452	129	122	188	92	0.606532	0.847404
rsfS	complement(757059..757567)	NC_009648.1	294	440	289	198	75	68	139	68	0.525284	1.09962
KPN_RS03600	complement(757489..758258)	NC_009648.1	1150	723	834	369	259	220	223	234	0.508498	0.724748
nadD	complement(758266..759102)	NC_009648.1	882	821	465	338	350	320	274	286	0.373304	0.634921
holA	complement(758945..759976)	NC_009648.1	1270	1460	1815	955	500	462	589	418	0.803302	0.795172
lptE	complement(759976..760566)	NC_009648.1	1737	2095	1352	1000	1175	1648	693	797	0.48593	0.400942
leuS	complement(760574..763364)	NC_009648.1	7146	6366	3868	3633	3691	3231	2292	1925	0.439502	0.462784
KPN_RS03625	763229..764022	NC_009648.1	211	142	94	131	594	618	408	305	0.504626	0.446882
KPN_RS03630	complement(763768..765861)	NC_009648.1	83	35	83	33	26	40	28	18	0.778283	0.529444
KPN_RS03635	complement(765745..767597)	NC_009648.1	15	22	19	17	15	8	12	9	0.770304	0.693582
KPN_RS03645	complement(767671..768696)	NC_009648.1	118	66	214	69	374	417	462	395	1.21767	0.823021
gltK	complement(768546..769220)	NC_009648.1	150	80	198	76	280	304	294	397	0.943158	0.898818
KPN_RS03655	complement(769220..769960)	NC_009648.1	394	92	554	106	368	264	382	492	1.07515	1.05051
SroC	complement(769973..770129)	NC_009648.1	374	529	8900	5622	9089	11636	173806	105784	12.7321	10.2479
KPN_RS03660	complement(770043..771132)	NC_009648.1	870	201	7078	1546	1992	2431	20263	16973	6.37501	6.39518
lnt	complement(771241..773103)	NC_009648.1	1885	2851	1618	1677	1850	1911	2466	1364	0.550814	0.773574
corC	complement(772993..774094)	NC_009648.1	692	1370	696	1022	885	919	1993	1240	0.659623	1.36137
ybeY	complement(774008..774704)	NC_009648.1	492	576	287	289	559	480	504	284	0.426985	0.576126
KPN_RS03680	complement(774551..775597)	NC_009648.1	692	901	376	396	846	704	472	264	0.383675	0.360705
miaB	complement(775675..777332)	NC_009648.1	1735	2486	1443	1638	1596	1100	1713	968	0.57788	0.755411
ubiF	777246..778680	NC_009648.1	513	388	304	171	615	496	420	342	0.417379	0.521012
KPN_RS03695	complement(778650..778724)	NC_009648.1	766	918	400	319	1824	2426	589	1240	0.338025	0.326912
KPN_RS03700	complement(778800..778874)	NC_009648.1	751	907	407	317	1834	2428	577	1253	0.345713	0.32617
KPN_RS03705	complement(778922..778998)	NC_009648.1	188	530	377	117	1239	3436	570	1651	0.544708	0.360889
KPN_RS03710	complement(779022..779096)	NC_009648.1	330	486	192	105	1265	1515	266	620	0.288156	0.2421
KPN_RS03715	complement(779133..779207)	NC_009648.1	300	464	216	74	1330	1511	258	682	0.300515	0.251341
KPN_RS03720	complement(779231..779315)	NC_009648.1	566	916	395	271	2012	2303	690	1273	0.355785	0.345578
KPN_RS03725	complement(779324..779400)	NC_009648.1	169	506	404	119	1205	3386	613	1619	0.613422	0.369312
asnB	complement(779488..781371)	NC_009648.1	673	347	993	560	602	595	825	587	1.2054	0.89608
KPN_RS03735	complement(781442..782354)	NC_009648.1	831	507	1230	732	300	220	782	468	1.16093	1.82605
KPN_RS03740	complement(782392..783820)	NC_009648.1	1521	690	1729	1111	951	1083	1003	927	1.01693	0.720797
nagA	complement(783675..784977)	NC_009648.1	2202	1023	1315	1004	1168	1177	1967	1559	0.569289	1.14221
nagB	complement(784885..785974)	NC_009648.1	1076	545	1183	1191	2422	1475	3778	1887	1.15947	1.10427
nagE	785975..788100	NC_009648.1	1678	664	2960	1702	1486	2445	4807	3890	1.57597	1.68063
glnS	788161..790007	NC_009648.1	2304	2587	1780	1541	1781	1572	1104	867	0.537567	0.446539
KPN_RS03765	complement(789761..790369)	NC_009648.1	8	8	28	17	5	13	16	7	2.22666	0.970648
chiP	790188..791720	NC_009648.1	314	139	1749	1169	729	824	3478	3059	5.09975	3.19752
chiQ	791594..792226	NC_009648.1	77	29	185	216	22	25	312	79	2.99502	6.31954
KPN_RS03780	complement(791923..792776)	NC_009648.1	354	246	693	211	73	90	150	101	1.19283	1.16975
fur	complement(792621..793222)	NC_009648.1	2115	2129	2793	1634	1235	1187	1255	1131	0.82584	0.748346
fldA	complement(793291..794023)	NC_009648.1	1800	1654	4790	3598	666	766	3132	3670	1.92264	3.60828
ybfE	complement(794043..794463)	NC_009648.1	1703	1675	1440	980	239	202	311	226	0.567175	0.925001
ybfF	complement(794479..795466)	NC_009648.1	209	336	309	248	237	213	255	258	0.809134	0.865987
seqA	795351..796066	NC_009648.1	1321	3664	5105	4388	1512	1175	3152	3292	1.50765	1.82177
pgm	795874..797750	NC_009648.1	3955	4598	3546	2929	4509	3894	5178	4408	0.599353	0.866582
KPN_RS03820	797628..798365	NC_009648.1	1587	1369	2030	1913	1150	1479	2423	1965	1.05605	1.26789
kdpE	complement(798047..799060)	NC_009648.1	735	418	750	711	511	443	506	488	1.00319	0.791488
kdpD	complement(798871..801558)	NC_009648.1	315	241	146	151	424	399	308	203	0.422905	0.471658
kdpC	complement(801559..802134)	NC_009648.1	49	32	45	30	63	56	33	14	0.733057	0.300025
kdpB	complement(802140..804343)	NC_009648.1	26	15	13	9	25	28	19	17	0.424816	0.51598
kdpA	complement(804204..806043)	NC_009648.1	22	14	23	15	38	48	84	72	0.835685	1.37795
kdpF	complement(805893..805982)	NC_009648.1	0	0	2	0	0	0	0	0	n.d.	n.d.
KPN_RS03850	806233..806590	NC_009648.1	319	186	439	417	515	363	1242	959	1.34197	1.90429
phrB	806580..808274	NC_009648.1	339	270	228	197	702	471	465	394	0.552501	0.55629
dtpD_2	complement(807946..809809)	NC_009648.1	966	3084	1075	953	85	75	152	126	0.396437	1.31987
KPN_RS03865	809687..810592	NC_009648.1	394	520	407	258	1110	895	633	581	0.576019	0.45995
pxpB	810450..811256	NC_009648.1	204	118	219	123	330	280	616	420	0.840876	1.29014
KPN_RS03875	811100..812182	NC_009648.1	125	129	110	116	231	202	158	123	0.704427	0.492975
pxpA	812022..812956	NC_009648.1	127	90	104	58	125	124	171	126	0.59104	0.906074
KPN_RS03885	812847..813722	NC_009648.1	457	411	1102	529	412	485	1381	1020	1.48763	2.03332
KPN_RS03890	813569..814719	NC_009648.1	541	494	380	248	671	746	718	352	0.480375	0.573615
pcp	814696..815376	NC_009648.1	205	204	166	102	212	239	223	164	0.518768	0.65184
nei	815234..816325	NC_009648.1	197	139	156	79	151	162	135	101	0.55372	0.572762
gltA	complement(816116..817615)	NC_009648.1	1761	467	1344	750	6842	5257	2882	2358	0.744086	0.328994
KpnR_015	complement(817664..817879)	NC_009648.1	2968	2712	28633	47610	21187	14475	70059	95827	10.6271	3.53354
sdhC	818040..818594	NC_009648.1	1182	358	1102	1650	2788	1769	6842	6964	1.41478	2.30142
sdhD	818553..818935	NC_009648.1	995	214	236	207	3300	2075	1406	1947	0.290094	0.473873
sdhA	818785..820709	NC_009648.1	3068	624	565	502	8495	5469	3309	4823	0.228804	0.442378
sdhB	820567..821583	NC_009648.1	7812	992	682	625	12390	9936	2962	3635	0.117532	0.224462
sucA	821696..824629	NC_009648.1	12262	7048	2457	2722	58055	53918	23188	22770	0.212337	0.311784
odhB	824407..825915	NC_009648.1	6257	6660	2013	2185	26897	30196	12138	11040	0.257301	0.308389
sucC	825941..827133	NC_009648.1	3563	3238	2698	1993	18986	18266	23830	18913	0.546077	0.871609
sucD	826983..828152	NC_009648.1	1982	1648	2958	1572	8699	8934	22407	18081	0.987991	1.74424
SdhX	827990..828076	NC_009648.1	0	237	2333	1417	2333	295	64569	6665	12.5269	20.5906
cydA	828656..830403	NC_009648.1	11737	15539	10923	9689	13374	30107	16733	9964	0.598275	0.466412
cydB_1	830261..831558	NC_009648.1	4176	5264	4100	2740	3950	8148	5449	3168	0.573648	0.541064
cydX	831416..831682	NC_009648.1	394	376	683	359	503	933	1051	678	1.07137	0.914633
ybgE	831532..832047	NC_009648.1	720	1736	2006	1478	614	1339	1171	833	1.12308	0.779474
ybgC	832081..832526	NC_009648.1	587	734	804	703	176	204	446	283	0.903175	1.4573
tolQ	832475..833217	NC_009648.1	1346	2332	1065	874	831	1046	922	499	0.417376	0.575091
tolR	833069..833697	NC_009648.1	2685	3463	1570	1614	1642	1253	1151	892	0.410016	0.536076
tolA	833597..835125	NC_009648.1	1902	3517	1526	1566	1212	1436	1132	1056	0.451733	0.627676
tolB	835152..836499	NC_009648.1	2769	3374	2915	3940	4194	4393	3992	3480	0.883463	0.661001
pal	836367..837046	NC_009648.1	3618	5016	7138	5247	4226	5009	5349	6768	1.13565	0.9967
cpoB	836873..837995	NC_009648.1	1680	2417	2247	1425	1645	2143	1188	1629	0.709575	0.564915
KPN_RS04015	838007..838082	NC_009648.1	1376	3062	168	73	1601	2267	273	578	0.0429924	0.167128
KPN_RS04020	838208..838283	NC_009648.1	121	166	129	57	391	702	208	383	0.513089	0.410746
KPN_RS04025	838286..838361	NC_009648.1	1415	3024	201	72	1592	2248	284	601	0.0486899	0.175073
KPN_RS04030	838511..838586	NC_009648.1	109	178	115	71	390	743	191	349	0.513089	0.362051
KPN_RS04035	838590..838665	NC_009648.1	1391	3003	173	93	1664	2241	280	612	0.0479273	0.17352
KPN_RS04040	838812..838887	NC_009648.1	1450	3056	145	96	1651	2129	261	583	0.0423436	0.169612
KPN_RS04045	839021..839096	NC_009648.1	1439	3058	184	94	1682	2196	295	599	0.0489422	0.17512
KPN_RS28420	839192..839329	NC_009648.1	22	22	23	11	0	2	1	5	0.611769	2.27891
KPN_RS30310	complement(839276..839725)	NC_009648.1	5	3	3	0	0	1	1	2	0.296888	2.27891
nadA	839563..840706	NC_009648.1	132	62	85	72	73	68	89	65	0.640707	0.829675
pnuC	840686..841593	NC_009648.1	568	371	683	540	885	1171	1767	1685	1.03115	1.27542
zitB	complement(841290..842417)	NC_009648.1	559	428	657	573	734	968	953	735	0.986619	0.753389
KPN_RS04070	complement(842444..843011)	NC_009648.1	106	38	117	89	2169	1310	1786	1275	1.13257	0.668368
aroG	843012..844384	NC_009648.1	542	460	583	316	591	496	355	317	0.710319	0.46962
KPN_RS04080	complement(844225..845058)	NC_009648.1	557	356	910	664	440	397	679	495	1.36488	1.06549
KPN_RS04085	complement(844914..845516)	NC_009648.1	53	25	59	35	18	11	16	19	0.954102	0.916804
KPN_RS04090	complement(845664..846707)	NC_009648.1	71	72	86	63	60	89	177	171	0.82492	1.77419
KPN_RS04095	846530..847714	NC_009648.1	76	128	268	193	633	684	704	578	1.78909	0.73945
KPN_RS28630	complement(847420..848703)	NC_009648.1	39	29	73	49	50	100	70	80	1.42041	0.759638
KPN_RS04100	848625..850067	NC_009648.1	14	12	18	21	8	24	27	16	1.18755	1.02076
KPN_RS28635	849941..850350	NC_009648.1	7	2	5	7	13	5	10	7	1.0556	0.717435
oadA_2	850208..852132	NC_009648.1	5	13	2	10	8	5	31	8	0.527801	2.27891
KPN_RS04115	851990..853471	NC_009648.1	3	13	3	6	13	19	10	7	0.445332	0.403557
KPN_RS04120	853351..854361	NC_009648.1	10	7	4	7	15	4	9	0	0.512278	0.359828
gpmA	complement(854098..855124)	NC_009648.1	8097	7307	5540	4292	8059	8725	4370	4210	0.505324	0.388328
galM	complement(855147..856485)	NC_009648.1	603	432	581	204	687	519	304	162	0.600469	0.293525
galK	complement(856329..857477)	NC_009648.1	1019	547	921	521	668	701	343	235	0.729013	0.320724
galT	complement(857479..858676)	NC_009648.1	1468	911	1297	789	1243	1343	816	672	0.694195	0.4371
galE	complement(858532..859583)	NC_009648.1	1539	1088	1336	893	1761	1575	591	440	0.671756	0.234768
modF	complement(859658..861384)	NC_009648.1	838	243	1364	359	274	269	427	314	1.26189	1.03663
modE	complement(861269..862221)	NC_009648.1	220	146	355	294	111	90	92	78	1.40386	0.64248
KPN_RS04165	862222..862463	NC_009648.1	1590	1954	922	1725	881	1615	660	571	0.591319	0.374645
modA	862510..863308	NC_009648.1	718	347	513	325	415	439	492	397	0.622954	0.79077
modB	863158..863998	NC_009648.1	612	374	472	362	369	443	491	365	0.669654	0.8008
modC	863850..865208	NC_009648.1	644	385	503	348	350	341	305	204	0.65475	0.559559
KPN_RS04185	complement(864909..866053)	NC_009648.1	277	238	394	464	263	295	517	359	1.31899	1.19255
KpnR_017	865729..865826	NC_009648.1	4513	6705	3614	10961	7334	7282	2645	3223	1.02862	0.304978
pgl	865926..867251	NC_009648.1	816	534	823	587	1510	1193	1124	864	0.826888	0.558698
KPN_RS04195	complement(867062..867570)	NC_009648.1	38	24	20	17	57	61	77	44	0.472467	0.77895
KPN_RS32170	complement(867505..867985)	NC_009648.1	18	10	14	9	44	43	43	21	0.650326	0.558814
ycgZ	complement(867900..868238)	NC_009648.1	21	9	11	3	41	18	29	27	0.369461	0.721012
KPN_RS04210	868461..869827	NC_009648.1	1193	460	1826	646	797	556	1665	1739	1.18396	1.91117
KPN_RS04215	869829..870789	NC_009648.1	3653	1263	2254	2936	2654	3090	4807	3641	0.835828	1.11724
KPN_RS04220	complement(870531..871385)	NC_009648.1	71	11	95	21	55	14	129	71	1.11997	2.20185
KPN_RS04225	complement(871277..871693)	NC_009648.1	331	74	446	265	1720	915	20897	13855	1.38988	10.0186
KPN_RS31070	871694..872162	NC_009648.1	321	51	612	167	19	27	105	76	1.65789	2.98901
KPN_RS04235	872137..872921	NC_009648.1	472	65	335	94	85	92	127	91	0.632477	0.935599
KPN_RS04240	complement(872638..873861)	NC_009648.1	271	231	522	632	653	1412	1398	1290	1.81997	0.988816
KPN_RS04245	complement(873731..876965)	NC_009648.1	162	95	181	188	731	939	1048	623	1.13672	0.760092
KPN_RS04250	complement(876816..877901)	NC_009648.1	12	13	12	17	71	94	82	61	0.918374	0.658353
KPN_RS04255	878336..878892	NC_009648.1	7	12	24	31	240	229	566	240	2.29177	1.30548
KPN_RS04260	878768..881755	NC_009648.1	46	54	59	68	521	576	563	268	1.00546	0.575441
KPN_RS04265	complement(881729..883394)	NC_009648.1	1202	1906	1318	1398	855	895	1323	978	0.691847	0.998815
hutI	883232..884635	NC_009648.1	593	285	1357	1307	2963	2168	3525	2835	2.40216	0.941589
hutG	884482..885619	NC_009648.1	166	70	116	61	729	618	578	548	0.593776	0.635005
KPN_RS04280	885610..886446	NC_009648.1	514	228	341	250	505	399	405	415	0.630587	0.689052
hutU	886487..888206	NC_009648.1	148	79	97	52	4859	5121	2491	1892	0.519663	0.333616
hutH	888104..889778	NC_009648.1	236	124	147	91	5871	6752	6944	4828	0.523403	0.708425
KPN_RS04295	889678..891360	NC_009648.1	96	56	401	252	1057	1485	3290	3648	3.40119	2.07331
KPN_RS04300	complement(891764..892419)	NC_009648.1	122	100	120	94	479	394	280	265	0.763172	0.47423
bioA	complement(892426..893900)	NC_009648.1	137	102	321	137	39	36	53	54	1.51715	1.08375
bioB	893814..895004	NC_009648.1	39	19	39	27	31	38	21	27	0.900902	0.528444
bioF	894851..896158	NC_009648.1	25	19	22	5	17	26	21	15	0.485817	0.635976
bioC	895992..896897	NC_009648.1	6	11	1	2	13	10	10	6	0.139712	0.528444
bioD_1	896740..897762	NC_009648.1	14	13	13	4	16	14	13	10	0.498479	0.582389
KPN_RS04330	complement(897404..898427)	NC_009648.1	165	50	132	58	74	55	100	41	0.699643	0.830302
KPN_RS04335	complement(898321..898726)	NC_009648.1	28	10	55	16	12	10	12	14	1.47923	0.897753
uvrB	898955..901159	NC_009648.1	3702	2042	1796	1733	2569	2307	2117	1596	0.486406	0.578452
pmrB	complement(901108..902505)	NC_009648.1	361	232	178	157	292	311	191	130	0.447251	0.404384
pmrA	complement(902358..903180)	NC_009648.1	285	138	144	139	127	121	159	116	0.529673	0.84234
eptA	complement(903030..904670)	NC_009648.1	527	388	653	781	254	362	398	545	1.24077	1.16289
*Note molybdenum cofactor riboswitch	905889..906027	NC_009648.1	845	516	454	330	410	311	308	324	0.456057	0.665868
yvcK	complement(904723..905891)	NC_009648.1	284	318	266	367	360	381	1302	858	0.83247	2.21433
moaA	905892..907016	NC_009648.1	1129	899	1864	1326	462	392	505	552	1.24533	0.940207
moaB	906878..907542	NC_009648.1	353	401	193	257	157	154	199	112	0.472501	0.759638
moaC	907394..908032	NC_009648.1	126	163	59	89	103	90	73	40	0.405439	0.444762
moaD	907875..908274	NC_009648.1	36	50	26	20	18	17	66	34	0.423468	2.17039
moaE	908037..908750	NC_009648.1	204	324	117	116	182	156	203	104	0.349368	0.689967
KPN_RS04395	908746..909627	NC_009648.1	677	808	621	604	1276	1659	1538	950	0.653087	0.643945
KPN_RS04400	complement(909508..910773)	NC_009648.1	63	60	40	25	764	659	541	506	0.418379	0.558918
clsB	complement(910620..911864)	NC_009648.1	13	13	15	6	273	165	178	168	0.639451	0.600079
KPN_RS04410	complement(911861..912622)	NC_009648.1	21	30	26	15	253	180	597	510	0.636466	1.94208
KPN_RS04415	912528..913341	NC_009648.1	1503	1691	1338	1252	2760	3478	1512	1369	0.641987	0.350836
KPN_RS04420	complement(913102..914508)	NC_009648.1	494	238	479	183	696	921	872	321	0.715992	0.56045
KPN_RS04425	complement(914424..915771)	NC_009648.1	828	232	652	233	1031	1425	1866	509	0.660996	0.734584
KPN_RS04430	complement(915611..917350)	NC_009648.1	800	264	563	303	743	666	1504	481	0.644374	1.07018
hlyD	complement(917343..918338)	NC_009648.1	256	88	91	73	450	462	589	156	0.377439	0.620537
cecR	complement(918338..918997)	NC_009648.1	381	155	401	476	401	211	613	310	1.29538	1.14566
KPN_RS04445	complement(919035..920144)	NC_009648.1	23	23	48	43	76	79	84	83	1.56619	0.818448
KPN_RS31085	919836..920267	NC_009648.1	0	2	1	0	0	2	1	1	0.395851	0.759638
KPN_RS04455	920261..921767	NC_009648.1	8	11	16	12	42	51	98	76	1.16672	1.42126
KPN_RS04460	921643..922549	NC_009648.1	9	9	10	4	7	8	17	2	0.615768	0.962208
KPN_RS04465	922406..923401	NC_009648.1	12	8	6	3	28	5	7	2	0.356266	0.207174
KPN_RS04470	923251..924500	NC_009648.1	29	24	22	9	37	36	27	23	0.463071	0.5203
rhlE	924518..926057	NC_009648.1	1523	1480	1091	577	232	214	200	162	0.439746	0.616567
dinG	926127..928322	NC_009648.1	1293	1282	607	578	427	392	341	312	0.364336	0.60567
ybiB	928209..929455	NC_009648.1	577	460	533	294	306	256	752	578	0.631376	1.79772
ybiJ	complement(929265..929724)	NC_009648.1	1331	627	7029	3237	507	399	2581	1706	4.15097	3.59444
KPN_RS04495	complement(929819..930251)	NC_009648.1	115	47	188	76	481	481	783	712	1.29018	1.18052
KPN_RS04500	complement(930238..930538)	NC_009648.1	98	34	71	33	68	70	37	40	0.623765	0.423856
KPN_RS04505	complement(930579..931342)	NC_009648.1	237	78	80	78	194	145	107	88	0.397107	0.43696
rlmF	931288..932423	NC_009648.1	548	988	295	455	240	201	229	127	0.386573	0.613222
ybiO	complement(932126..934494)	NC_009648.1	137	104	231	49	394	428	462	309	0.919819	0.712507
glnQ	complement(934528..935455)	NC_009648.1	239	223	591	141	135	124	252	186	1.25438	1.28464
glnP_1	complement(935302..935961)	NC_009648.1	1477	721	1601	436	236	226	399	300	0.733711	1.14932
glnH_1	complement(936025..937025)	NC_009648.1	1685	750	10351	1410	2494	2543	4503	4346	3.8239	1.33453
dps	complement(937092..937822)	NC_009648.1	314	255	356	156	3746	3410	2466	2582	0.712392	0.535865
rhtA	complement(937865..938906)	NC_009648.1	735	761	466	302	319	382	427	296	0.406435	0.783478
ompX	939190..939884	NC_009648.1	4422	3781	6328	5623	4781	3549	10701	11318	1.15343	2.00798
KPN_RS04555	complement(939675..941510)	NC_009648.1	3245	1256	4583	2325	709	1294	1499	1164	1.21508	1.00994
mntS	complement(941540..941941)	NC_009648.1	3709	1158	3041	1786	1205	675	1702	908	0.785195	1.0546
mntR	941852..942458	NC_009648.1	822	978	2076	2022	431	533	1014	935	1.80244	1.53582
KPN_RS04570	942305..943652	NC_009648.1	2082	2559	2476	3149	1884	2178	3920	2219	0.959561	1.14806
KPN_RS04575	943587..945147	NC_009648.1	602	346	516	401	291	309	417	247	0.765813	0.840666
KPN_RS04580	945032..946048	NC_009648.1	113	79	92	88	72	86	82	93	0.74222	0.841371
ldtB	complement(945893..947022)	NC_009648.1	944	1938	888	798	455	362	453	294	0.463154	0.694552
KPN_RS04590	complement(947058..948084)	NC_009648.1	98	67	193	231	181	185	920	491	2.03443	2.92855
KPN_RS04595	948085..949864	NC_009648.1	2446	2451	2057	1230	753	631	626	459	0.531412	0.595525
KPN_RS04600	complement(949720..952383)	NC_009648.1	53	26	74	31	68	79	103	82	1.05226	0.956006
KPN_RS04605	complement(952242..953700)	NC_009648.1	68	29	66	43	48	56	78	47	0.889644	0.913026
KPN_RS04610	953642..955072	NC_009648.1	147	72	90	106	145	124	223	153	0.708555	1.0618
KPN_RS04615	complement(954769..956227)	NC_009648.1	84	49	39	18	80	83	60	57	0.339301	0.545261
KPN_RS04620	complement(956255..957167)	NC_009648.1	200	149	346	234	152	88	202	215	1.31572	1.31987
KPN_RS04625	complement(957228..959898)	NC_009648.1	108	62	116	44	43	50	56	30	0.745131	0.702461
KPN_RS04630	complement(959751..960802)	NC_009648.1	124	52	95	52	33	41	27	26	0.661251	0.544065
moeB	complement(960730..961712)	NC_009648.1	168	143	122	90	126	131	158	110	0.539681	0.792151
moeA	complement(961562..962797)	NC_009648.1	441	407	318	271	372	346	429	318	0.549897	0.790319
iaaA	962828..963983	NC_009648.1	537	417	318	378	968	860	2108	1894	0.577594	1.66306
gsiA	963842..965867	NC_009648.1	501	484	478	404	932	905	981	685	0.708915	0.688926
gsiB	965734..967448	NC_009648.1	368	479	586	408	1298	1003	1615	1067	0.929104	0.885418
gsiC	967322..968393	NC_009648.1	226	273	218	141	631	692	621	491	0.569581	0.638486
gsiD	968244..969455	NC_009648.1	311	389	363	247	927	1009	1388	1064	0.689911	0.962103
rimO	complement(969560..971069)	NC_009648.1	667	1259	931	1221	169	124	322	151	0.884601	1.22631
KPN_RS04675	complement(971152..972659)	NC_009648.1	69	39	107	67	68	93	118	89	1.27552	0.976677
bssR	972862..973329	NC_009648.1	71	12	32	24	108	128	124	58	0.53416	0.585822
KPN_RS04685	973237..974646	NC_009648.1	85	46	55	38	100	122	87	87	0.562048	0.595392
KPN_RS04690	complement(974349..975166)	NC_009648.1	369	391	200	261	1245	877	696	635	0.48023	0.476474
KpnR_018	complement(975650..975775)	NC_009648.1	145	273	4204	6948	420	605	8127	5603	21.1221	10.1754
KpnR_019	complement(976289..976417)	NC_009648.1	53	168	1766	788	834	242	2618	2873	9.14935	3.87655
KPN_RS31095	976418..976934	NC_009648.1	7	8	9	10	4	4	2	8	1.00282	0.949547
dacC	977258..978789	NC_009648.1	1389	752	1641	1719	2078	2020	5255	4934	1.24246	1.88871
deoR	complement(978528..979477)	NC_009648.1	338	367	225	247	120	156	203	132	0.530047	0.922024
ybjG	complement(979488..980274)	NC_009648.1	507	934	290	625	269	293	315	312	0.502711	0.847496
kdeA	980275..981841	NC_009648.1	662	1312	401	410	269	269	491	359	0.325263	1.20017
KPN_RS04720	complement(981579..982691)	NC_009648.1	689	280	642	323	253	188	268	169	0.788434	0.752747
KPN_RS04725	complement(982541..983743)	NC_009648.1	1777	725	637	474	543	519	598	336	0.351551	0.66808
KPN_RS04730	983770..984539	NC_009648.1	1353	762	14526	7856	376	326	3838	1754	8.37819	6.05113
KPN_RS04740	complement(984417..986374)	NC_009648.1	1947	2331	17186	5363	1793	2124	5637	6052	4.173	2.26689
RybB	complement(984425..984505)	NC_009648.1	1629	1227	44824	15146	663	1238	6514	10016	16.6241	6.60537
KPN_RS04745	986321..987052	NC_009648.1	877	521	556	732	251	570	558	366	0.729408	0.854939
KPN_RS04750	complement(986759..987323)	NC_009648.1	575	403	529	528	190	179	211	325	0.855653	1.10343
KPN_RS04755	987208..987662	NC_009648.1	134	93	131	87	68	101	102	59	0.760313	0.723678
nfsA	987496..988425	NC_009648.1	317	180	336	200	155	176	249	146	0.853827	0.906516
rimK	988389..989429	NC_009648.1	341	472	290	235	143	157	246	139	0.511246	0.974868
KPN_RS04770	989442..990103	NC_009648.1	1403	1296	1141	1091	350	268	938	432	0.654716	1.68399
potF	990162..991496	NC_009648.1	187	145	201	113	208	199	302	217	0.748778	0.968678
potG	991428..992716	NC_009648.1	222	235	98	75	184	152	159	105	0.299703	0.596858
potH	992527..993675	NC_009648.1	138	140	59	76	215	208	220	154	0.384459	0.671642
potI	993522..994546	NC_009648.1	127	164	61	65	163	227	137	107	0.342799	0.47526
KPN_RS04795	994425..995084	NC_009648.1	588	599	896	1147	468	632	940	851	1.36263	1.23683
rlmC	995083..996271	NC_009648.1	776	1117	418	717	326	311	450	238	0.474686	0.820456
KPN_RS04805	996161..997027	NC_009648.1	432	427	261	295	160	163	228	137	0.51244	0.858414
KPN_RS04810	996874..998646	NC_009648.1	672	840	407	405	394	506	406	347	0.425173	0.635563
artJ_1	complement(998433..999365)	NC_009648.1	267	233	177	178	290	307	495	392	0.562108	1.12864
artM	complement(999407..1000316)	NC_009648.1	938	1402	591	696	837	1012	1538	1054	0.435436	1.06489
artQ	complement(1000166..1000882)	NC_009648.1	572	1377	339	466	469	727	843	566	0.326998	0.894924
artJ_2	complement(1000886..1001770)	NC_009648.1	368	630	421	448	445	446	1045	743	0.689367	1.52439
artP	complement(1001631..1002399)	NC_009648.1	233	897	135	148	268	273	238	146	0.198276	0.539188
KPN_RS04840	complement(1002483..1003349)	NC_009648.1	317	220	459	338	708	674	1065	861	1.17502	1.05866
KPN_RS04845	1003924..1005143	NC_009648.1	209	292	283	347	772	900	1511	1226	0.995553	1.2435
KPN_RS04850	1005009..1006139	NC_009648.1	338	245	126	118	432	443	282	240	0.331347	0.453178
KPN_RS04855	complement(1005836..1007070)	NC_009648.1	647	1023	545	472	398	368	378	280	0.482132	0.652535
KPN_RS04860	complement(1007044..1008679)	NC_009648.1	722	454	613	449	960	912	1261	1418	0.714955	1.08711
ltaE	complement(1008535..1009570)	NC_009648.1	601	585	560	307	1431	1268	1078	1261	0.578757	0.658315
poxB	complement(1009561..1011420)	NC_009648.1	406	290	287	129	2280	1531	527	585	0.473201	0.221652
KPN_RS04875	1011325..1012034	NC_009648.1	254	218	199	216	592	1086	1056	978	0.696094	0.9208
hcr	complement(1011946..1013214)	NC_009648.1	24	14	15	13	26	18	27	16	0.583359	0.742373
hcp_1	complement(1013070..1014877)	NC_009648.1	127	60	110	91	139	139	125	70	0.850973	0.532839
KPN_RS04890	complement(1014800..1015802)	NC_009648.1	644	700	991	783	388	555	1269	680	1.045	1.57003
aqpZ	complement(1015829..1016790)	NC_009648.1	216	237	408	584	647	921	3747	6123	1.7337	4.78165
KPN_RS04900	1016791..1018732	NC_009648.1	1012	829	498	498	1224	1171	907	702	0.428319	0.510337
macA	1018775..1019921	NC_009648.1	1167	1296	579	634	680	1192	517	430	0.389904	0.384282
macB	1019768..1022008	NC_009648.1	1511	1673	1111	1243	1665	2028	1833	1260	0.585322	0.63622
cspD	complement(1021785..1022398)	NC_009648.1	25	21	29	26	365	575	777	521	0.9466	1.04895
clpS	1022246..1022814	NC_009648.1	433	477	922	791	840	783	1789	2269	1.49031	1.89933
clpA	1022645..1025259	NC_009648.1	2761	1490	1783	1224	3978	3895	3544	2378	0.56002	0.571393
infA	complement(1025079..1025483)	NC_009648.1	2210	3396	2451	2124	323	440	623	541	0.6461	1.15887
aat	complement(1025651..1026600)	NC_009648.1	1162	942	1411	1299	524	550	1396	1123	1.01973	1.78168
cydC	complement(1026525..1028418)	NC_009648.1	1017	1314	726	837	1228	1527	1106	731	0.530858	0.506517
cydD	complement(1028269..1030035)	NC_009648.1	1197	1939	1078	1022	1970	2629	1669	1182	0.530157	0.470913
trxB	complement(1030093..1031277)	NC_009648.1	4113	2963	7229	7656	2327	2119	9119	7910	1.66542	2.90955
lrp	1031506..1032213	NC_009648.1	2552	2222	15587	11254	1830	2351	11302	11438	4.45121	4.13159
ftsK	1032192..1036595	NC_009648.1	10088	9320	5728	3970	5336	6153	3489	2649	0.395606	0.405836
lolA	1036571..1037272	NC_009648.1	1402	818	1843	873	630	575	691	865	0.968586	0.98091
rarA	1037127..1038665	NC_009648.1	1898	1648	3281	2100	560	520	1926	1920	1.20139	2.70515
serS	1038648..1040103	NC_009648.1	6665	3894	4192	3361	4484	3532	4076	2788	0.566315	0.650468
dmsA	1040054..1042647	NC_009648.1	1592	1111	2024	1683	523	1163	1515	1201	1.08577	1.22371
dmsB_1	1042503..1043271	NC_009648.1	217	190	303	119	67	152	109	57	0.82088	0.575798
KPN_RS04995	1043122..1044272	NC_009648.1	292	347	408	163	106	205	205	105	0.707452	0.757195
KPN_RS05005	1044380..1045708	NC_009648.1	297	623	269	208	300	433	462	265	0.41048	0.75342
pflA	complement(1045571..1046501)	NC_009648.1	2001	1934	3627	1569	492	540	940	602	1.04541	1.13504
pflB_1	complement(1046558..1049119)	NC_009648.1	11034	17784	25722	11421	7458	14590	9032	6508	1.02041	0.535412
focA	complement(1048962..1049871)	NC_009648.1	5381	13818	11435	21309	5049	12923	5418	6205	1.35025	0.491279
KPN_RS05025	complement(1050080..1052080)	NC_009648.1	1492	1962	1434	1975	521	493	732	586	0.781387	0.987379
KPN_RS05030	1052017..1052892	NC_009648.1	64	39	48	64	249	274	206	180	0.860879	0.56065
serC	1052924..1054112	NC_009648.1	2281	1217	1845	1352	2651	1889	3846	2687	0.723576	1.09311
aroA	1053999..1055519	NC_009648.1	896	664	1122	633	598	523	999	774	0.890664	1.20146
cmk	1055572..1056357	NC_009648.1	1243	1967	701	743	393	307	456	251	0.356142	0.767234
rpsA	1056269..1058173	NC_009648.1	26834	38041	8205	15597	6631	5586	3417	2962	0.290468	0.396638
ihfB	1058099..1058639	NC_009648.1	669	1914	360	533	354	457	458	440	0.273709	0.841128
KPN_RS05060	1058592..1061024	NC_009648.1	139	125	96	92	53	76	50	52	0.563788	0.600644
msbA	1061017..1062791	NC_009648.1	2088	4210	1642	1736	1113	1286	962	558	0.424638	0.481304
lpxK	1062638..1063795	NC_009648.1	1181	1790	650	962	662	683	498	360	0.42956	0.484587
KPN_RS05075	1063719..1065084	NC_009648.1	771	679	409	326	433	386	257	218	0.401311	0.440571
ycaR	1065088..1065298	NC_009648.1	0	0	28	6	48	49	14	84	n.d.	0.767469
kdsB	1065088..1066110	NC_009648.1	1238	877	652	525	877	677	491	345	0.440583	0.40866
KPN_RS05090	1066029..1067222	NC_009648.1	898	506	610	406	379	557	377	309	0.572912	0.556743
elyC	complement(1066899..1067924)	NC_009648.1	305	301	154	179	157	153	114	87	0.435044	0.492539
cmoM	1067909..1068750	NC_009648.1	1796	1695	1689	3067	361	381	903	854	1.07858	1.79876
mukF	1068597..1070069	NC_009648.1	2116	3107	1444	1517	860	755	1001	651	0.448828	0.777041
mukE	1069991..1070754	NC_009648.1	667	1168	544	758	480	378	902	561	0.561741	1.29528
mukB	1070604..1075302	NC_009648.1	8274	8583	3507	4293	4651	5093	2724	2069	0.366333	0.37366
ldtD	1075303..1077343	NC_009648.1	1126	1348	3006	3520	1719	1951	7087	6386	2.08838	2.78872
KPN_RS05125	1077324..1078054	NC_009648.1	649	614	1092	636	383	376	960	926	1.08318	1.88758
KPN_RS05130	1078000..1078858	NC_009648.1	889	1040	1242	897	551	641	3405	2382	0.87789	3.68794
KPN_RS05135	complement(1078627..1080002)	NC_009648.1	4603	2837	3903	2626	7333	6031	6260	4823	0.694761	0.629981
ompK35	complement(1080062..1081372)	NC_009648.1	86	91	341	164	53	52	267	246	2.25881	3.71137
KPN_RS05145	1081373..1083421	NC_009648.1	43845	32184	49848	34377	18235	14724	12301	12423	0.877048	0.569838
KPN_RS05150	1083260..1084734	NC_009648.1	9430	7754	9128	5103	5851	5411	3072	3645	0.655651	0.453071
KPN_RS05155	1084499..1087994	NC_009648.1	18815	12788	12220	7894	12864	12465	4671	5777	0.503885	0.313344
KPN_RS05160	1087847..1089415	NC_009648.1	3911	2235	3296	1439	1833	1681	1118	1198	0.609943	0.50066
KpnR_021	complement(1089328..1089557)	NC_009648.1	211	139	1170	2863	383	321	7053	4376	9.12266	12.3322
asnS	complement(1089839..1091443)	NC_009648.1	5759	4994	4263	6467	2933	2906	4313	3152	0.790008	0.971176
KPN_RS05170	complement(1091478..1092144)	NC_009648.1	52	67	42	51	39	58	60	34	0.618725	0.736144
dpaL	1092248..1093610	NC_009648.1	7	5	66	30	15	7	25	12	6.33361	1.27757
KPN_RS05180	1093522..1094973	NC_009648.1	15	8	68	23	17	19	36	36	3.13238	1.51928
KPN_RS05185	1094836..1096233	NC_009648.1	34	34	20	18	43	26	28	22	0.442422	0.550462
KPN_RS05190	1096093..1097559	NC_009648.1	56	23	57	49	55	69	98	138	1.06228	1.44576
KpnR_022	1097112..1097453	NC_009648.1	4	6	93	114	26	25	219	102	16.3882	4.78125
pncB	complement(1097302..1098783)	NC_009648.1	1004	735	849	498	255	226	360	199	0.613239	0.882822
pepN	1098784..1101746	NC_009648.1	2364	1200	2200	1264	2591	2472	1765	1635	0.769488	0.510126
ssuB	complement(1101651..1102724)	NC_009648.1	42	28	16	10	36	39	26	18	0.294061	0.445654
ssuC	complement(1102571..1103362)	NC_009648.1	10	4	2	7	12	16	9	4	0.508951	0.352689
ssuD_1	complement(1103368..1104668)	NC_009648.1	10	5	2	2	8	5	5	5	0.21112	0.584337
KPN_RS05225	complement(1104478..1105477)	NC_009648.1	12	9	10	7	9	7	2	8	0.640901	0.474773
ssuE	complement(1105470..1106045)	NC_009648.1	5	4	2	2	2	8	3	4	0.351867	0.531746
pyrD	1106262..1107390	NC_009648.1	947	812	9418	9731	241	229	1087	1025	8.6187	3.41352
zapC	1107373..1108167	NC_009648.1	335	326	647	360	312	327	900	799	1.20612	2.01976
KPN_RS05245	complement(1107864..1109197)	NC_009648.1	416	367	415	379	300	302	439	309	0.802824	0.943869
rlmKL	1109150..1111334	NC_009648.1	4434	9385	2315	3455	2185	2137	1597	1005	0.330568	0.457329
KPN_RS05255	1111191..1113255	NC_009648.1	2061	2558	805	1231	965	909	567	540	0.348973	0.448729
pqiA	1113038..1114531	NC_009648.1	1174	1683	946	1617	1326	2258	1379	1362	0.710231	0.580962
pqiB	1114371..1116158	NC_009648.1	1965	2276	1286	1222	2785	3150	1998	1597	0.468189	0.460134
pqiC	1116008..1116848	NC_009648.1	584	403	562	392	307	286	472	445	0.765231	1.17468
rmf	1116911..1117292	NC_009648.1	135	89	109	74	411	362	479	583	0.646792	1.04364
fabA	complement(1117061..1117756)	NC_009648.1	2291	4391	7425	11450	545	951	2257	2882	2.23636	2.60948
KPN_RS05285	complement(1117765..1119716)	NC_009648.1	3070	4060	10105	10408	816	896	1991	1699	2.27772	1.6373
matP	1119585..1120344	NC_009648.1	418	326	345	352	487	450	453	411	0.741688	0.700456
ompA	complement(1120176..1121631)	NC_009648.1	15811	14047	34935	21774	10474	12666	16069	17267	1.50367	1.09435
KpnR_023	complement(1121359..1121526)	NC_009648.1	0	324	31400	22668	1210	1835	15517	34772	132.116	12.5456
sulA	complement(1121599..1122285)	NC_009648.1	580	271	1664	1294	355	269	1036	1212	2.75188	2.73664
KPN_RS05305	1122555..1123353	NC_009648.1	42	35	73	58	74	80	148	138	1.34692	1.41076
yccS	complement(1123067..1125502)	NC_009648.1	2755	2133	2491	2277	1994	2726	2394	1686	0.772265	0.656636
KPN_RS05315	complement(1125362..1125912)	NC_009648.1	857	813	1402	914	589	744	609	603	1.09795	0.690683
helD	1125850..1128145	NC_009648.1	1626	1292	1345	1733	1523	1572	2503	2296	0.835112	1.17787
mgsA	complement(1127857..1128601)	NC_009648.1	421	552	1219	895	978	1051	910	1259	1.7201	0.812052
KPN_RS05330	1128489..1129183	NC_009648.1	639	449	530	351	926	908	730	504	0.641075	0.511119
KPN_RS32335	1129503..1141607	NC_009648.1	350	294	178	225	406	420	474	395	0.495428	0.799183
KPN_RS05340	1141541..1143127	NC_009648.1	9	7	25	12	33	17	143	76	1.83081	3.32721
KPN_RS05345	1142991..1145271	NC_009648.1	83	94	76	64	121	148	240	140	0.626205	1.07309
KPN_RS05350	1145118..1146515	NC_009648.1	29	16	46	17	39	30	52	55	1.10838	1.17799
KPN_RS05355	1146392..1149749	NC_009648.1	120	132	160	142	315	408	630	465	0.948785	1.15049
KPN_RS05360	1149673..1150848	NC_009648.1	36	20	22	14	36	25	46	55	0.508951	1.25776
hspQ	complement(1150591..1151206)	NC_009648.1	263	248	226	206	546	503	408	316	0.669305	0.524288
rlmI	complement(1151089..1152445)	NC_009648.1	584	951	461	483	177	175	264	156	0.486884	0.906386
KPN_RS05375	1152363..1153074	NC_009648.1	8	16	4	10	9	10	16	5	0.461826	0.839599
KPN_RS05380	1152851..1153895	NC_009648.1	111	208	65	122	214	208	185	161	0.464101	0.622831
yccX	1153770..1154351	NC_009648.1	77	62	65	74	157	137	213	196	0.791702	1.05677
tusE	complement(1154048..1154552)	NC_009648.1	137	240	133	115	35	45	39	36	0.520801	0.71216
yccA	complement(1154572..1155510)	NC_009648.1	3488	3005	5228	2503	3591	2968	3203	2949	0.942653	0.7125
KPN_RS05400	1155304..1157347	NC_009648.1	307	237	410	165	452	369	563	414	0.836817	0.903978
KPN_RS05405	1157317..1157404	NC_009648.1	745	1413	581	826	1248	4143	1571	2156	0.516184	0.525166
KPN_RS32340	complement(1157476..1158513)	NC_009648.1	65	31	86	53	58	37	87	67	1.14632	1.23141
KPN_RS32345	complement(1158423..1158849)	NC_009648.1	7	3	3	6	1	3	0	3	0.712531	0.569728
KPN_RS05415	1158614..1159102	NC_009648.1	103	84	84	50	25	31	21	18	0.567316	0.529033
KPN_RS05420	complement(1158972..1160237)	NC_009648.1	11	9	20	8	29	19	34	32	1.10838	1.0445
KPN_RS05425	complement(1160117..1161743)	NC_009648.1	11	14	4	9	8	12	9	9	0.411685	0.683674
KPN_RS05430	complement(1161603..1162886)	NC_009648.1	9	7	7	12	4	9	6	8	0.940146	0.818071
KPN_RS05435	complement(1162755..1163906)	NC_009648.1	21	20	21	7	14	19	12	21	0.540674	0.759638
KPN_RS05440	complement(1163824..1165012)	NC_009648.1	42	31	26	28	77	100	82	186	0.585642	1.15019
KPN_RS05445	1165013..1166171	NC_009648.1	63	41	32	50	441	525	370	302	0.624226	0.528444
KPN_RS05450	complement(1165868..1167448)	NC_009648.1	17	8	15	10	254	232	225	73	0.791702	0.465786
puuC	complement(1167300..1168938)	NC_009648.1	12	9	5	3	199	175	119	42	0.301601	0.32701
puuR	complement(1168959..1169816)	NC_009648.1	123	109	65	64	120	106	164	131	0.440213	0.991562
puuD	complement(1169680..1170524)	NC_009648.1	243	135	178	119	206	165	208	187	0.622051	0.808779
KPN_RS05470	1170525..1172241	NC_009648.1	195	162	74	39	770	868	374	334	0.250595	0.328342
KPN_RS05475	1172295..1173986	NC_009648.1	353	564	300	405	438	523	1079	744	0.608669	1.44102
KPN_RS30320	complement(1173805..1174212)	NC_009648.1	2840	3093	9034	12303	548	720	1158	1478	2.84722	1.57918
KPN_RS05485	1174106..1174705	NC_009648.1	213	269	199	271	247	239	273	229	0.771991	0.784646
KPN_RS05490	complement(1174426..1175514)	NC_009648.1	28	24	6	3	24	15	10	12	0.137025	0.428513
KPN_RS05495	complement(1175423..1176053)	NC_009648.1	205	228	184	196	346	214	268	142	0.694796	0.556163
agp	1175948..1177479	NC_009648.1	233	252	185	205	1731	1652	1389	1605	0.636626	0.672289
KPN_RS05505	complement(1177248..1177775)	NC_009648.1	199	38	205	80	295	305	215	216	0.952046	0.545673
wrbA	complement(1177636..1178287)	NC_009648.1	498	145	523	184	769	751	633	556	0.870502	0.594216
KpnR_024	1178232..1178539	NC_009648.1	12	18	271	154	54	38	702	549	11.2158	10.3294
KPN_RS31115	complement(1178351..1178608)	NC_009648.1	1	0	0	2	7	0	1	1	1.5834	0.217039
KPN_RS05520	1178609..1178932	NC_009648.1	12	3	9	8	19	14	38	49	0.897262	2.00268
KPN_RS05525	1178991..1180102	NC_009648.1	149	177	78	138	137	118	181	89	0.524563	0.804322
rutG	complement(1180209..1181831)	NC_009648.1	30	19	18	11	32	22	27	20	0.468558	0.661166
rutF	complement(1181693..1182347)	NC_009648.1	0	4	2	2	4	3	2	3	0.791702	0.542598
KPN_RS05540	complement(1182203..1182948)	NC_009648.1	3	1	2	2	0	4	4	7	0.791702	2.089
rutD	complement(1182795..1183598)	NC_009648.1	2	4	2	2	4	2	5	1	0.527801	0.759638
rutC	complement(1183595..1183987)	NC_009648.1	4	1	0	3	3	3	3	1	0.475021	0.506425
rutB	complement(1183980..1184690)	NC_009648.1	21	15	21	7	11	17	21	12	0.615768	0.895287
rutA	complement(1184690..1185781)	NC_009648.1	9	4	10	3	3	4	8	3	0.791702	1.19372
rutR	1186046..1186854	NC_009648.1	505	352	235	258	474	382	481	379	0.455436	0.763187
KPN_RS05570	complement(1186551..1187130)	NC_009648.1	101	130	237	129	178	151	678	610	1.25438	2.9739
putA	complement(1187190..1191482)	NC_009648.1	966	512	156	244	9610	7326	2607	3474	0.214263	0.272754
putP	1191483..1193241	NC_009648.1	633	674	911	838	1495	1438	2134	2188	1.05944	1.11938
KPN_RS05585	1193285..1193893	NC_009648.1	108	116	140	221	181	200	397	297	1.27591	1.3837
KPN_RS05590	complement(1193625..1195173)	NC_009648.1	627	1277	1023	1811	206	215	508	176	1.1784	1.23419
KPN_RS05595	1194985..1196086	NC_009648.1	2663	3848	579	2487	1101	866	1177	278	0.372809	0.561908
KPN_RS05600	1195962..1197241	NC_009648.1	3936	3027	1724	2394	1556	809	1793	793	0.468222	0.830623
efeB	1197094..1198677	NC_009648.1	5960	4463	2900	4414	1333	881	3697	1239	0.555551	1.69357
KpnR_025	1198613..1198845	NC_009648.1	1928	392	1544	864	819	641	1869	1083	0.821732	1.53592
phoH	1198882..1199970	NC_009648.1	446	148	250	168	2261	1591	1695	1123	0.557123	0.555727
RtT_RNA_1	complement(1200277..1200414)	NC_009648.1	5	6	3	4	0	1	0	3	0.50381	2.27891
KPN_RS28425	complement(1200459..1200596)	NC_009648.1	22	20	15	0	4	1	0	1	0.282751	0.151928
KPN_RS05615	complement(1200640..1200727)	NC_009648.1	1116	1626	404	391	2829	2468	688	1086	0.229542	0.254408
KPN_RS05620	complement(1200723..1201700)	NC_009648.1	11	18	24	18	78	62	73	81	1.1466	0.835601
KPN_RS05625	complement(1201560..1202579)	NC_009648.1	12	10	5	5	47	33	15	9	0.359864	0.227891
KPN_RS05630	1202394..1203599	NC_009648.1	215	137	200	180	236	191	496	340	0.854678	1.48725
KPN_RS05635	complement(1203489..1204234)	NC_009648.1	116	106	267	175	84	95	104	91	1.57627	0.827538
KPN_RS05640	complement(1204259..1205319)	NC_009648.1	24	35	77	40	84	108	163	165	1.56998	1.29771
RtT_RNA_2	complement(1205516..1205645)	NC_009648.1	1	1	8	1	0	0	3	1	3.56266	n.d.
KPN_RS05645	complement(1205698..1205785)	NC_009648.1	1098	1631	406	413	2862	2471	697	1091	0.237598	0.254684
ghrA	1205815..1207036	NC_009648.1	211	216	285	501	504	481	506	406	1.45732	0.70334
KPN_RS05655	1207061..1207829	NC_009648.1	534	489	409	322	565	382	718	553	0.565722	1.01953
KPN_RS05660	1207691..1208447	NC_009648.1	398	579	484	511	488	409	559	579	0.806288	0.963732
KPN_RS05665	1208349..1209056	NC_009648.1	524	782	348	453	111	91	139	89	0.485569	0.857413
ymdB	1209095..1209691	NC_009648.1	140	103	113	102	111	123	170	117	0.700477	0.931692
KPN_RS05675	1209687..1210468	NC_009648.1	158	130	192	109	197	159	195	177	0.827438	0.793779
mdoC	complement(1210203..1211727)	NC_009648.1	1575	1526	4257	3374	2281	2798	4171	4147	1.94823	1.24408
mdoG	1211580..1213318	NC_009648.1	3873	4081	15216	6814	1804	1875	4719	3627	2.19276	1.72328
mdoH	1213161..1215872	NC_009648.1	8637	10661	5875	6968	5868	7180	4056	3379	0.526885	0.432856
KPN_RS05695	1215756..1216283	NC_009648.1	339	309	436	305	39	53	65	63	0.905325	1.05689
KPN_RS05700	complement(1215984..1216554)	NC_009648.1	39	16	16	6	258	166	117	202	0.316681	0.57152
mdtG	complement(1216567..1217988)	NC_009648.1	386	153	314	111	73	107	94	95	0.624255	0.797619
KPN_RS05710	complement(1217925..1219100)	NC_009648.1	1189	1332	1595	1152	1364	2168	1185	1173	0.862675	0.507142
lpxP_3'	complement(1217934..1218011)	NC_009648.1	0	0	267	196	0	0	230	99	n.d.	n.d.
KPN_RS05720	1218955..1220350	NC_009648.1	477	756	331	416	295	170	585	354	0.479644	1.53398
KPN_RS05725	complement(1220036..1220449)	NC_009648.1	196	92	128	99	48	64	102	62	0.624015	1.11233
solA	complement(1220336..1221512)	NC_009648.1	1394	1067	2184	2025	1289	1401	1546	1244	1.35403	0.787877
bssS	complement(1221553..1221934)	NC_009648.1	391	226	1433	529	991	718	2368	1847	2.51753	1.87354
dinI	complement(1222022..1222445)	NC_009648.1	521	700	12443	10926	152	108	1175	1537	15.1526	7.9236
DinR	complement(1222098..1222253)	NC_009648.1	0	98	0	567	247	111	1880	595	4.58056	5.25168
pyrC	complement(1222460..1223588)	NC_009648.1	948	332	1077	451	275	209	282	226	0.945094	0.797306
KPN_RS05750	complement(1223606..1224264)	NC_009648.1	659	350	504	384	445	510	359	384	0.69676	0.591006
mdtH	complement(1224286..1225746)	NC_009648.1	85	99	49	65	275	406	272	293	0.490511	0.630243
rimJ	1225580..1226369	NC_009648.1	1052	642	563	631	1705	1985	1556	1191	0.558023	0.565508
KPN_RS05765	1226224..1227035	NC_009648.1	804	410	475	345	848	859	756	471	0.534757	0.546031
KPN_RS05770	1226893..1228010	NC_009648.1	804	483	667	507	859	954	1443	850	0.722189	0.960755
murJ	1228010..1229751	NC_009648.1	1355	1806	1014	849	606	836	888	319	0.466606	0.635841
KPN_RS05780	complement(1229506..1231020)	NC_009648.1	115	124	106	79	37	47	42	35	0.612823	0.696334
KPN_RS05785	1230737..1232065	NC_009648.1	71	49	24	29	110	76	87	64	0.349668	0.616695
rne	complement(1231804..1235420)	NC_009648.1	6404	6794	4987	3207	2869	2916	1972	1370	0.491529	0.438843
rluC	1235676..1236990	NC_009648.1	410	876	493	341	126	97	303	200	0.513436	1.71344
KPN_RS05800	complement(1236728..1237602)	NC_009648.1	628	335	407	296	377	344	311	296	0.57795	0.639528
SraB	1237475..1237592	NC_009648.1	0	5	3	18	5	0	2	0	3.32515	0.303855
yceD	1237476..1238133	NC_009648.1	5027	6569	3881	3974	619	705	331	386	0.53629	0.411375
rpmF	1237992..1238417	NC_009648.1	3319	4968	2685	4340	2371	2228	2434	2302	0.671136	0.782266
plsX	1238369..1239643	NC_009648.1	3907	6393	2283	2128	920	911	716	569	0.339048	0.533115
KPN_RS05820	1239520..1240631	NC_009648.1	4044	8180	3113	3679	1477	1289	1782	1176	0.439892	0.812367
fabD	1240440..1241574	NC_009648.1	5552	6566	5636	5736	2718	2461	3878	3868	0.742963	1.13616
fabG_1	1241501..1242420	NC_009648.1	3023	4553	1880	2894	1731	1824	1765	1897	0.498889	0.782501
acpP	1242423..1242807	NC_009648.1	3548	10018	35890	115391	4836	5703	206854	116112	8.82865	23.279
fabF_1	1242631..1244156	NC_009648.1	14600	13158	8759	7434	9001	6555	4240	4351	0.46185	0.41952
pabC	1244200..1245029	NC_009648.1	706	584	303	237	106	69	181	84	0.33141	1.15031
yceG	1244880..1246052	NC_009648.1	472	833	598	422	222	274	302	209	0.618801	0.78261
tmk	1245892..1246683	NC_009648.1	759	1250	289	287	418	309	468	254	0.226989	0.754413
holB	1246530..1247689	NC_009648.1	971	1329	517	845	398	365	354	158	0.468825	0.509744
KPN_RS05865	1247545..1248637	NC_009648.1	897	1262	2394	2817	504	515	735	718	1.91086	1.08317
ptsG_1	1248687..1250350	NC_009648.1	4167	3850	13258	8523	3534	4276	6131	4776	2.15094	1.06087
hinT	1250411..1250839	NC_009648.1	946	743	865	643	830	977	559	817	0.70686	0.578451
KPN_RS05880	1250692..1251227	NC_009648.1	1058	946	781	1170	697	808	1806	1533	0.770763	1.68534
lpoB	1251088..1251876	NC_009648.1	334	377	298	238	1136	853	1094	803	0.596838	0.724501
thiK	1251707..1252696	NC_009648.1	533	557	355	342	975	957	1064	870	0.506253	0.760424
nagZ	1252558..1253736	NC_009648.1	976	1081	970	925	1374	1148	2122	1744	0.729351	1.16446
ycfP	1253547..1254418	NC_009648.1	873	537	1205	804	636	649	1323	1077	1.12803	1.41878
KPN_RS05905	1254511..1255942	NC_009648.1	1942	1459	4024	2085	111	120	271	190	1.42208	1.51599
KPN_RS05910	1255890..1256729	NC_009648.1	536	409	713	317	312	268	517	592	0.862913	1.45248
KpnR_031	1256448..1256635	NC_009648.1	0	0	1040	877	4	51	1518	1081	n.d.	35.8963
KPN_RS05915	complement(1256487..1258921)	NC_009648.1	3577	4179	1377	3110	1726	928	2321	696	0.458015	0.863537
KPN_RS31135	1258745..1259167	NC_009648.1	78	92	47	31	13	13	24	6	0.363251	0.876505
KPN_RS05925	complement(1258949..1259892)	NC_009648.1	408	226	1305	1032	375	273	835	1225	2.91831	2.4149
KPN_RS31140	complement(1259702..1259857)	NC_009648.1	0	0	0	0	0	0	0	0	n.d.	n.d.
bhsA	1259736..1260362	NC_009648.1	4289	2702	33077	11650	349	191	871	1026	5.06515	2.66858
KPN_RS05940	complement(1260191..1261346)	NC_009648.1	243	146	253	106	386	422	558	388	0.730645	0.889378
mfd	complement(1261386..1264976)	NC_009648.1	2278	1863	1467	1498	3628	3272	2021	1302	0.566867	0.365837
KPN_RS31145	1264800..1265148	NC_009648.1	4	0	2	0	1	1	0	0	0.395851	0
lolC	1264977..1266414	NC_009648.1	1678	2185	885	1042	865	908	716	386	0.394929	0.472149
lolD	1266257..1267108	NC_009648.1	759	734	430	423	403	359	274	219	0.452325	0.491472
lolE	1266958..1268376	NC_009648.1	1746	2291	1461	1316	1688	2419	1480	1302	0.544601	0.514563
nagK	1268208..1269319	NC_009648.1	1173	1260	1432	1199	754	835	1607	1465	0.856131	1.4686
cobB	1269177..1270195	NC_009648.1	737	838	419	398	598	529	379	408	0.41068	0.530466
KPN_RS05980	1270098..1270742	NC_009648.1	417	351	222	156	163	118	116	85	0.389666	0.543371
KPN_RS05985	complement(1270467..1271605)	NC_009648.1	412	238	304	389	669	586	847	675	0.844076	0.92125
KPN_RS05990	complement(1271598..1272559)	NC_009648.1	82	57	43	50	114	128	106	88	0.5297	0.608966
pdxA_2	1272502..1273677	NC_009648.1	36	56	50	69	148	235	161	109	1.02405	0.535515
KPN_RS06000	1273545..1275459	NC_009648.1	47	36	96	58	132	167	239	169	1.46894	1.03656
KPN_RS06005	1275356..1276526	NC_009648.1	18	13	96	40	96	135	213	171	3.47327	1.26277
KPN_RS06010	1276377..1276915	NC_009648.1	0	1	3	4	48	46	193	120	5.54191	2.52943
rpiB	1276780..1277403	NC_009648.1	7	8	5	4	148	116	90	93	0.475021	0.526567
tal_2	1277269..1278379	NC_009648.1	10	13	13	6	62	50	44	38	0.654014	0.556163
tkt_1	1278239..1280514	NC_009648.1	11	8	6	3	39	23	17	14	0.375017	0.379819
KPN_RS06030	1280572..1282261	NC_009648.1	23	42	6	10	64	64	62	44	0.19488	0.629075
KPN_RS06035	1282108..1284132	NC_009648.1	91	110	42	57	238	221	177	102	0.389943	0.46174
potD	complement(1283879..1285225)	NC_009648.1	1376	1978	2146	2148	1461	817	1540	1137	1.01359	0.892691
KpnR_032	complement(1283992..1284057)	NC_009648.1	8	37	1193	1792	60	103	1387	906	52.5162	10.6862
potC	complement(1285072..1285857)	NC_009648.1	874	1468	2186	2007	377	485	1003	770	1.41742	1.56246
potB	complement(1285854..1286711)	NC_009648.1	779	1371	692	574	319	366	312	170	0.466183	0.534519
potA	complement(1286695..1287831)	NC_009648.1	604	853	570	473	95	92	196	115	0.566743	1.26335
pepT	1287908..1289472	NC_009648.1	1551	692	2636	1824	1373	2214	1746	1787	1.57423	0.748202
KPN_RS06065	complement(1289312..1290752)	NC_009648.1	1841	1100	1549	1460	1195	1098	1861	1377	0.810007	1.0727
phoQ	complement(1290627..1292285)	NC_009648.1	682	740	429	528	810	949	668	529	0.532812	0.516934
phoP	complement(1292135..1292806)	NC_009648.1	358	282	180	191	282	269	198	178	0.45894	0.518373
KPN_RS06080	1292961..1293938	NC_009648.1	158	102	62	75	163	126	194	200	0.417166	1.03563
KPN_RS06085	1293830..1294492	NC_009648.1	97	51	30	28	67	40	55	24	0.310261	0.560854
purB	complement(1294247..1295917)	NC_009648.1	1558	1533	1549	1355	1137	1435	1647	1267	0.743805	0.860647
hflD	complement(1295770..1296490)	NC_009648.1	1148	1057	640	502	511	416	492	277	0.410033	0.630163
mnmA	complement(1296440..1297603)	NC_009648.1	2682	2548	2957	1887	702	626	1317	742	0.73327	1.17778
KPN_RS06105	complement(1297602..1298238)	NC_009648.1	1012	631	593	441	327	291	306	204	0.498247	0.626885
rluE	complement(1298097..1298812)	NC_009648.1	332	257	438	192	86	98	68	107	0.846812	0.722481
icd	1298748..1300396	NC_009648.1	3341	2129	2104	1089	14378	9188	9298	6041	0.46214	0.494445
KPN_RS06120	complement(1300369..1301314)	NC_009648.1	436	235	182	169	321	308	209	186	0.414139	0.477038
KPN_RS06125	complement(1301229..1301621)	NC_009648.1	49	37	36	33	30	28	99	64	0.635202	2.13484
KPN_RS06130	complement(1301614..1301937)	NC_009648.1	19	10	7	5	5	8	5	4	0.327601	0.525903
KPN_RS31150	complement(1301998..1302383)	NC_009648.1	32	35	79	64	57	53	146	82	1.68975	1.57452
KPN_RS06140	complement(1302305..1302652)	NC_009648.1	199	234	111	57	233	171	202	131	0.307173	0.626137
KPN_RS06145	complement(1302659..1304058)	NC_009648.1	9	3	12	7	15	14	14	10	1.25353	0.628666
KPN_RS06155	1304466..1304760	NC_009648.1	3	3	7	4	84	145	113	122	1.45145	0.779541
KPN_RS06160	1304656..1305313	NC_009648.1	2	0	29	20	29	43	87	67	19.3967	1.62478
KPN_RS06165	1305177..1305841	NC_009648.1	7	12	4	2	55	51	81	84	0.250011	1.18245
KPN_RS06170	1305700..1306765	NC_009648.1	17	18	15	18	112	89	87	94	0.746462	0.684052
KPN_RS06175	1306643..1308199	NC_009648.1	125	65	112	118	269	442	370	355	0.958376	0.774595
cydB_2	1308046..1309356	NC_009648.1	339	178	207	227	388	542	458	470	0.664601	0.758004
KPN_RS06185	complement(1309172..1309669)	NC_009648.1	5	9	18	11	11	17	51	30	1.63995	2.19752
KPN_RS06190	1310062..1310738	NC_009648.1	81	89	69	48	95	97	60	80	0.544877	0.553902
KPN_RS31155	1310608..1311078	NC_009648.1	36	14	30	20	14	29	25	36	0.791702	1.07763
KPN_RS06200	1311170..1312162	NC_009648.1	2095	1207	4852	2905	388	374	1962	1668	1.85985	3.61875
KPN_RS31160	complement(1311975..1312439)	NC_009648.1	5	4	18	5	2	3	5	11	2.02324	2.43084
KPN_RS06210	complement(1312307..1313926)	NC_009648.1	19	22	26	19	26	14	36	38	0.868941	1.40533
KPN_RS06215	1313927..1314992	NC_009648.1	401	272	241	267	229	208	219	185	0.597599	0.702274
KPN_RS06220	complement(1314699..1316808)	NC_009648.1	840	326	519	238	263	251	292	166	0.513995	0.676875
KPN_RS06225	complement(1316671..1318065)	NC_009648.1	687	231	1633	1737	339	411	834	1411	2.90636	2.27385
fraE	1318216..1319411	NC_009648.1	282	150	1611	1373	69	111	344	175	5.46861	2.19029
lpxP	1319838..1320882	NC_009648.1	2045	1087	2087	777	164	219	274	207	0.723957	0.95401
leuE	1320894..1321630	NC_009648.1	1326	950	1372	772	267	251	423	332	0.745786	1.10719
KPN_RS06255	1321507..1322109	NC_009648.1	1119	736	1340	337	600	384	396	352	0.715732	0.577448
KPN_RS30330	complement(1321869..1322197)	NC_009648.1	475	192	517	691	65	59	532	476	1.43385	6.17512
KPN_RS30340	complement(1322241..1322464)	NC_009648.1	867	828	1439	1451	225	441	1824	2558	1.34986	4.9981
KPN_RS06270	complement(1322467..1323589)	NC_009648.1	1090	571	636	827	878	917	1882	1414	0.697327	1.39486
KPN_RS06275	1323590..1324198	NC_009648.1	118	120	84	69	174	133	118	83	0.508951	0.497352
KPN_RS06280	complement(1323888..1324526)	NC_009648.1	146	85	105	72	132	87	111	68	0.606629	0.620891
KPN_RS06285	complement(1324379..1324995)	NC_009648.1	172	195	139	94	393	214	180	113	0.502633	0.366678
KPN_RS06290	1324996..1325878	NC_009648.1	934	521	434	287	205	205	279	131	0.392314	0.759638
KPN_RS06295	complement(1325610..1327021)	NC_009648.1	121	168	71	54	35	29	32	18	0.342432	0.593467
KPN_RS06300	1326969..1327987	NC_009648.1	359	345	241	253	340	283	463	380	0.555541	1.02789
KPN_RS06305	complement(1327671..1328417)	NC_009648.1	239	297	1261	1246	299	345	2074	2186	3.70298	5.02493
KPN_RS06310	complement(1328327..1328908)	NC_009648.1	86	75	200	95	61	69	260	209	1.45063	2.74054
KPN_RS06315	1328909..1330418	NC_009648.1	506	551	502	564	44	46	105	133	0.798443	2.00882
KPN_RS32350	complement(1328934..1329138)	NC_009648.1	4	0	11	4	0	1	7	6	2.96888	9.87529
KPN_RS06320	complement(1330289..1330925)	NC_009648.1	161	196	167	149	99	92	89	87	0.700778	0.69998
ltrA_1	1331084..1332822	NC_009648.1	110	241	113	105	50	2	131	260	0.491712	5.71189
KPN_RS06330	1332836..1333282	NC_009648.1	25	21	23	15	14	19	15	22	0.654014	0.851715
KPN_RS06335	1333134..1334699	NC_009648.1	106	88	62	64	43	58	84	57	0.514198	1.06048
KPN_RS06340	complement(1334406..1335611)	NC_009648.1	51	33	26	31	86	88	102	86	0.537226	0.820758
KPN_RS06345	1335478..1336527	NC_009648.1	36	22	40	36	27	19	103	75	1.0374	2.93947
KPN_RS06350	complement(1336224..1337741)	NC_009648.1	9	19	10	3	9	8	15	12	0.367576	1.20648
KPN_RS06355	1337617..1338776	NC_009648.1	112	164	61	88	157	155	112	89	0.427404	0.489382
KPN_RS31170	complement(1338568..1338881)	NC_009648.1	5	8	10	6	4	4	16	24	0.974402	3.79819
KPN_RS06365	1338882..1339366	NC_009648.1	29	40	25	23	24	37	41	30	0.550749	0.884168
KPN_RS06370	complement(1339188..1339885)	NC_009648.1	32	38	23	22	51	45	31	28	0.508951	0.466861
KPN_RS06375	1339886..1340692	NC_009648.1	130	129	106	103	270	198	431	472	0.638863	1.46571
KPN_RS06380	complement(1340438..1342021)	NC_009648.1	64	74	35	37	1045	1082	1324	1022	0.413062	0.837851
yeaG	complement(1341915..1344055)	NC_009648.1	59	30	40	49	1405	1488	1166	911	0.791702	0.545374
KPN_RS06390	1344279..1345100	NC_009648.1	951	920	784	662	1436	1260	1348	1428	0.611866	0.782179
KPN_RS06395	1344996..1346150	NC_009648.1	342	445	170	194	239	225	125	165	0.366175	0.474773
KPN_RS06400	complement(1345907..1347091)	NC_009648.1	981	484	4476	2445	1218	1281	2699	886	3.74018	1.08976
gapA	complement(1346979..1348256)	NC_009648.1	11243	12186	14259	11017	16324	20607	13391	8711	0.854115	0.454618
msrB	1348164..1348785	NC_009648.1	161	138	110	72	360	221	285	221	0.481905	0.661578
KPN_RS06415	1348657..1349235	NC_009648.1	203	74	108	62	365	195	245	246	0.485882	0.666039
yajD	complement(1349030..1349579)	NC_009648.1	311	344	268	305	235	400	213	213	0.692588	0.509615
KPN_RS06425	complement(1349605..1350999)	NC_009648.1	83	72	275	205	214	382	1515	1071	2.45172	3.29601
pncA	complement(1351024..1351842)	NC_009648.1	918	765	216	426	564	536	332	307	0.302004	0.44128
ansA	complement(1351756..1352804)	NC_009648.1	522	676	975	1791	497	345	526	391	1.82792	0.827301
sppA	complement(1352849..1354822)	NC_009648.1	1481	1322	1001	945	2140	2297	2242	2044	0.549644	0.733786
KPN_RS06445	1354823..1355638	NC_009648.1	807	494	763	483	896	577	1729	1051	0.758232	1.43367
KPN_RS06450	complement(1356074..1357174)	NC_009648.1	211	93	256	128	2344	2017	1982	1293	1.00004	0.570468
selD	1357033..1358241	NC_009648.1	554	483	477	404	576	449	480	388	0.672603	0.643283
KPN_RS32190	1358094..1360280	NC_009648.1	2304	2647	1296	1342	1996	1769	1311	832	0.421836	0.432378
KPN_RS06465	1360271..1361500	NC_009648.1	437	386	327	235	346	281	363	269	0.540627	0.765695
gdhA	complement(1361244..1362805)	NC_009648.1	676	462	1093	894	290	330	492	311	1.38235	0.983853
KPN_RS06480	complement(1362829..1363375)	NC_009648.1	123	157	239	205	96	61	159	139	1.25541	1.44186
KPN_RS06485	1363358..1364190	NC_009648.1	633	484	407	531	452	789	405	433	0.664831	0.512954
KPN_RS06490	complement(1363942..1365425)	NC_009648.1	425	597	372	614	160	216	175	143	0.763814	0.642459
KPN_RS06495	complement(1365447..1366275)	NC_009648.1	65	106	52	47	79	105	53	39	0.458354	0.379819
KPN_RS06500	complement(1366125..1367660)	NC_009648.1	115	323	112	120	222	194	114	72	0.419349	0.339646
KPN_RS06505	complement(1367633..1368811)	NC_009648.1	87	113	59	62	76	70	62	34	0.478979	0.499488
KPN_RS06510	complement(1368813..1369399)	NC_009648.1	97	122	158	116	55	81	57	57	0.990531	0.636755
KPN_RS06515	complement(1369371..1370081)	NC_009648.1	132	168	106	121	46	118	77	40	0.599054	0.541937
KPN_RS06520	complement(1370068..1370724)	NC_009648.1	238	333	273	294	52	75	75	45	0.786156	0.717768
xthA	complement(1370832..1371773)	NC_009648.1	522	470	488	313	406	377	351	311	0.639267	0.642248
KPN_RS06530	1372126..1373403	NC_009648.1	29	26	11	10	860	503	495	195	0.302286	0.384556
astA_1	1373250..1374434	NC_009648.1	20	13	10	9	479	347	294	137	0.455828	0.396373
astD_1	1374281..1375909	NC_009648.1	25	28	4	11	528	433	336	87	0.224067	0.334367
astB_1	1375756..1377236	NC_009648.1	11	14	2	2	344	256	159	52	0.126672	0.267139
astE_1	1377091..1378356	NC_009648.1	20	20	6	9	375	281	205	101	0.296888	0.354343
KpnR_033	1378348..1378441	NC_009648.1	148	119	3129	3553	650	697	14793	8242	19.8133	12.9905
spy	1378454..1379185	NC_009648.1	355	199	371	190	1173	786	699	867	0.801705	0.607245
cho	complement(1378973..1380136)	NC_009648.1	472	171	353	185	133	140	199	137	0.662419	0.934939
spy3'	1379048..1379111	NC_009648.1	304	272	18	72	2268	1038	328	217	0.123703	0.125228
nadE	complement(1380037..1381032)	NC_009648.1	1588	807	2665	1400	1095	1115	1625	1627	1.34374	1.1178
osmE	1380952..1381674	NC_009648.1	357	368	519	323	3048	2802	4858	5962	0.919466	1.405
chbB	1381729..1382144	NC_009648.1	18	26	87	50	194	168	260	224	2.46507	1.01565
KPN_RS31185	1382004..1382276	NC_009648.1	57	22	1280	799	59	56	644	445	20.8348	7.19344
chbC	1382132..1383667	NC_009648.1	38	22	39	29	109	254	332	107	0.897262	0.91868
chbA	1383544..1384055	NC_009648.1	8	6	29	12	18	23	97	53	2.31855	2.77916
chbR	1384046..1384948	NC_009648.1	35	59	58	47	51	44	57	39	0.884348	0.767634
KPN_RS06605	1384854..1386356	NC_009648.1	47	58	43	33	80	67	113	69	0.573041	0.940504
chbG	1386213..1387271	NC_009648.1	44	57	27	27	66	64	49	43	0.423286	0.53759
katE	complement(1387029..1389605)	NC_009648.1	80	38	61	30	1188	908	1193	1028	0.61055	0.80494
cedA	1389488..1390032	NC_009648.1	148	124	161	136	86	61	93	84	0.864468	0.914666
KPN_RS06625	complement(1389791..1391385)	NC_009648.1	935	687	510	872	136	172	434	373	0.674557	1.99035
KPN_RS06630	complement(1391401..1392176)	NC_009648.1	1916	1294	1473	1822	273	203	902	415	0.812666	2.10177
kduD_1	complement(1392105..1393061)	NC_009648.1	673	580	424	313	572	534	294	250	0.46567	0.373637
hxpB	complement(1392987..1393793)	NC_009648.1	573	500	423	346	778	694	604	386	0.567398	0.510898
KPN_RS06645	1393774..1394604	NC_009648.1	966	1027	1829	1918	594	875	2919	2246	1.48846	2.67088
yciA	complement(1394334..1395032)	NC_009648.1	153	188	272	470	112	117	335	225	1.72271	1.85763
KPN_RS06655	complement(1394933..1397315)	NC_009648.1	125	71	147	89	19	11	10	12	0.953273	0.557068
KPN_RS06660	complement(1397302..1398126)	NC_009648.1	524	527	661	459	469	493	914	728	0.843678	1.2966
KPN_RS06665	complement(1398004..1398807)	NC_009648.1	1002	1688	936	969	735	798	1072	760	0.560666	0.907799
KPN_RS06670	complement(1398788..1399455)	NC_009648.1	80	28	32	41	253	165	128	109	0.535132	0.430704
ompW	1399251..1400271	NC_009648.1	465	424	781	573	1246	2236	1861	2114	1.20581	0.867191
ybiX	complement(1400056..1401033)	NC_009648.1	222	168	111	112	17	17	101	33	0.452691	2.99387
KPN_RS06685	complement(1400908..1403367)	NC_009648.1	992	560	944	613	83	59	355	215	0.794252	3.04925
KPN_RS06690	complement(1403376..1404382)	NC_009648.1	32	26	17	9	29	21	19	16	0.354901	0.531746
KPN_RS06695	1404201..1404773	NC_009648.1	31	27	115	79	47	84	543	309	2.64811	4.94054
RyhB2	complement(1404504..1404605)	NC_009648.1	39	40	386	433	40	27	735	238	8.20764	11.0318
KPN_RS06700	complement(1404509..1405646)	NC_009648.1	23	21	113	101	16	13	53	29	3.85055	2.14794
KPN_RS06705	1405647..1406313	NC_009648.1	103	77	271	276	68	29	165	149	2.40589	2.45903
trpA	complement(1406017..1407126)	NC_009648.1	247	103	276	132	144	118	302	240	0.922898	1.57146
trpB	complement(1406976..1408169)	NC_009648.1	666	505	575	315	494	392	266	211	0.60172	0.40897
trpCF	complement(1408175..1409696)	NC_009648.1	845	544	1196	763	392	414	641	540	1.11659	1.11307
trpD	complement(1409540..1411286)	NC_009648.1	232	225	244	180	75	71	78	48	0.734533	0.655578
KPN_RS06730	complement(1411136..1412698)	NC_009648.1	307	246	238	199	91	70	73	43	0.62563	0.547317
rnm	1412938..1413858	NC_009648.1	1080	1103	424	607	842	703	707	379	0.373909	0.533959
KPN_RS06740	1413717..1414637	NC_009648.1	1069	757	846	626	722	817	696	686	0.638217	0.682144
KPN_RS06745	complement(1414359..1415567)	NC_009648.1	35	18	13	19	15	14	14	16	0.478009	0.785832
gcvA_1	1415379..1416575	NC_009648.1	210	71	126	42	102	140	99	77	0.473331	0.552464
KPN_RS06760	complement(1416805..1417527)	NC_009648.1	7	19	82	47	50	56	211	171	3.92806	2.73756
KPN_RS06765	complement(1417358..1418734)	NC_009648.1	39	28	111	52	83	76	194	189	1.92608	1.82982
KPN_RS06770	complement(1418734..1419240)	NC_009648.1	20	5	29	15	10	8	29	19	1.39339	2.0257
KPN_RS32355	complement(1419292..1419726)	NC_009648.1	114	61	222	107	14	20	104	60	1.4884	3.66413
rluB	1419567..1420776	NC_009648.1	1255	1829	779	712	319	290	196	163	0.382758	0.447799
cobO	complement(1420537..1421427)	NC_009648.1	254	240	121	171	353	310	228	218	0.467969	0.511008
KPN_RS06785	complement(1421274..1422035)	NC_009648.1	341	310	161	178	291	338	258	199	0.412269	0.551915
KPN_RS06790	1421880..1422267	NC_009648.1	32	3	25	16	0	6	1	6	0.927422	0.886244
sohB	1422132..1423486	NC_009648.1	800	600	1719	1413	417	555	1031	819	1.77115	1.44581
KPN_RS06800	complement(1423234..1423875)	NC_009648.1	289	351	295	269	209	403	371	321	0.697687	0.858937
topA	1423876..1426789	NC_009648.1	3671	5213	2523	2608	4489	4050	3050	1979	0.457251	0.447385
cysB	1426817..1428082	NC_009648.1	1032	534	1123	695	729	598	1126	699	0.919102	1.04472
KPN_RS06820	1428172..1428522	NC_009648.1	339	41	637	474	1360	2446	21534	20785	2.31469	8.44643
acnA	1428712..1431583	NC_009648.1	517	256	396	171	1875	1806	1310	1021	0.580718	0.481042
ribA	complement(1431330..1432225)	NC_009648.1	1047	1026	1773	1650	416	538	886	967	1.30728	1.47548
pgpB	1432123..1433081	NC_009648.1	341	277	251	195	341	379	299	237	0.571357	0.565508
KPN_RS06845	1433105..1433460	NC_009648.1	409	304	278	272	214	224	182	149	0.61071	0.574064
lapB	1433314..1434729	NC_009648.1	1068	899	993	883	676	775	654	497	0.755075	0.602579
pyrF	1434776..1435562	NC_009648.1	270	445	214	234	159	98	234	164	0.496059	1.1764
yciH	1435482..1436038	NC_009648.1	101	132	73	77	60	49	59	30	0.509679	0.620255
osmB	complement(1435870..1436388)	NC_009648.1	396	360	795	613	441	588	1452	1061	1.47449	1.85517
KPN_RS06875	complement(1436377..1437413)	NC_009648.1	880	833	3584	1998	529	506	1026	930	2.57985	1.4356
KPN_RS06880	complement(1437300..1437541)	NC_009648.1	302	296	379	334	161	195	216	313	0.943952	1.12879
KPN_RS06885	complement(1437594..1439636)	NC_009648.1	2461	2742	1895	1940	2230	1732	3168	2531	0.583543	1.09267
KPN_RS06890	complement(1439649..1440996)	NC_009648.1	62	72	67	21	8	11	13	9	0.519923	0.87958
fabI	complement(1440942..1441995)	NC_009648.1	1411	2725	1106	1278	1028	805	854	723	0.456339	0.653545
KPN_RS06905	complement(1441925..1442716)	NC_009648.1	65	54	28	23	70	60	55	66	0.339301	0.707047
KPN_RS06910	1442664..1444343	NC_009648.1	138	111	144	173	298	306	510	441	1.00791	1.19605
sapF	complement(1444088..1445197)	NC_009648.1	727	631	483	275	440	347	252	171	0.441907	0.408293
sapD	complement(1445049..1446041)	NC_009648.1	791	704	862	530	373	380	226	251	0.737156	0.481205
sapC	complement(1446041..1446931)	NC_009648.1	1922	1954	1099	943	1152	1159	941	569	0.417094	0.496345
sapB	complement(1446918..1447883)	NC_009648.1	1991	1669	1438	1420	1253	1633	1529	1018	0.618219	0.670408
sapA	complement(1447880..1449523)	NC_009648.1	1841	1888	1679	1208	1179	1204	1006	724	0.612937	0.551478
KPN_RS06940	complement(1449707..1450915)	NC_009648.1	44	35	100	74	26	27	14	20	1.74375	0.487315
KPN_RS06945	1450723..1451865	NC_009648.1	114	60	84	57	136	113	108	110	0.641551	0.665064
KPN_RS06950	complement(1451532..1454153)	NC_009648.1	164	126	77	82	572	584	628	512	0.434071	0.749124
KPN_RS06955	1454025..1455357	NC_009648.1	17	17	20	12	21	16	15	10	0.745131	0.513269
KPN_RS06960	1455220..1456911	NC_009648.1	24	28	31	24	47	62	65	75	0.837377	0.975681
pspF	complement(1456602..1457853)	NC_009648.1	205	179	131	172	320	236	230	132	0.624702	0.494584
pspA	1457759..1458590	NC_009648.1	93	118	68	64	243	166	200	116	0.495283	0.586908
pspB	1458383..1458842	NC_009648.1	29	38	28	16	33	47	33	36	0.519923	0.655187
pspC	1458692..1459215	NC_009648.1	85	78	91	76	104	99	218	250	0.81113	1.75128
pspD	1459080..1459499	NC_009648.1	13	24	17	6	28	26	10	4	0.492139	0.196943
KPN_RS06990	1459401..1460948	NC_009648.1	637	494	944	691	635	584	967	837	1.1445	1.12419
KPN_RS06995	1460795..1462156	NC_009648.1	232	187	162	80	282	246	241	156	0.45726	0.571167
KPN_RS07000	complement(1461946..1463100)	NC_009648.1	330	82	152	193	452	477	462	361	0.662954	0.672962
KPN_RS07005	1462959..1464508	NC_009648.1	78	30	66	24	54	79	58	42	0.659751	0.571156
tyrR	1464566..1466187	NC_009648.1	474	516	394	450	562	516	458	375	0.674946	0.586993
KPN_RS07015	1466209..1467440	NC_009648.1	1208	739	3975	3426	610	951	3465	3168	3.00944	3.22785
tpx	complement(1467211..1467912)	NC_009648.1	1196	1072	1195	1555	498	384	739	871	0.959956	1.38664
ycjG	1467896..1469081	NC_009648.1	229	295	164	158	250	178	186	166	0.486504	0.624749
mpaA	complement(1468778..1469783)	NC_009648.1	176	141	283	242	533	335	595	429	1.31118	0.896162
KPN_RS31195	1469558..1469824	NC_009648.1	44	32	77	20	18	20	116	142	1.01046	5.15754
KPN_RS07040	1469725..1471587	NC_009648.1	963	809	755	798	1117	1321	1501	1202	0.693856	0.842207
KPN_RS07045	complement(1471455..1472172)	NC_009648.1	106	68	57	42	305	226	199	184	0.450451	0.547912
KPN_RS07050	1472173..1473205	NC_009648.1	544	345	1187	399	724	1027	1038	936	1.41242	0.856382
KPN_RS07055	complement(1473030..1474214)	NC_009648.1	152	107	91	81	177	138	201	154	0.525763	0.856099
KPN_RS07060	1474087..1475409	NC_009648.1	33	13	35	10	27	14	26	15	0.774491	0.759638
KPN_RS07065	1475296..1476687	NC_009648.1	44	23	40	24	34	42	38	31	0.756252	0.689671
KPN_RS07070	1476577..1477680	NC_009648.1	29	19	20	14	35	35	57	46	0.560789	1.11775
KPN_RS07080	1477614..1478222	NC_009648.1	52	17	14	8	16	19	19	10	0.252427	0.629414
KPN_RS28750	complement(1477993..1478481)	NC_009648.1	2830	733	3602	1122	64	54	39	71	1.04968	0.708137
KPN_RS07085	complement(1478482..1479696)	NC_009648.1	716	228	1336	687	111	114	137	114	1.69662	0.847418
KPN_RS07090	1479505..1480531	NC_009648.1	15	20	16	15	11	19	16	7	0.701221	0.582389
KPN_RS07095	1480490..1482322	NC_009648.1	119	67	216	107	334	347	355	306	1.37484	0.737328
KPN_RS07100	complement(1482221..1482964)	NC_009648.1	24	8	6	6	77	44	21	53	0.296888	0.464572
tssB	1483428..1484090	NC_009648.1	2	8	16	6	10	10	14	13	1.74174	1.02551
tssC	1483962..1485661	NC_009648.1	30	31	18	9	32	23	27	23	0.350425	0.69058
tssK_1	1485516..1487009	NC_009648.1	22	18	12	11	26	28	19	14	0.455228	0.464223
tssL_1	1486856..1487695	NC_009648.1	4	9	3	5	4	9	2	0	0.487201	0.116867
KPN_RS07130	1487542..1489400	NC_009648.1	11	14	3	7	15	6	7	5	0.316681	0.434079
hcp_2	1489253..1490026	NC_009648.1	7	4	68	19	25	28	185	99	6.26164	4.07051
tssH	1490009..1492813	NC_009648.1	38	42	10	18	51	48	28	21	0.277096	0.375982
vgrG_1	1492656..1495325	NC_009648.1	34	20	14	11	16	11	19	16	0.366529	0.984715
KPN_RS07150	1495168..1496531	NC_009648.1	21	19	158	98	35	41	105	89	5.06689	1.93907
KPN_RS28755	1496384..1497088	NC_009648.1	11	14	65	56	13	14	28	25	3.83184	1.49114
KPN_RS30345	1497183..1497657	NC_009648.1	3	1	11	7	1	2	3	6	3.56266	2.27891
KPN_RS07155	1497580..1499747	NC_009648.1	89	52	297	135	38	42	116	124	2.42564	2.27891
KPN_RS07165	1499584..1500591	NC_009648.1	15	7	33	17	7	7	21	16	1.79932	2.00761
KPN_RS28760	1500531..1501298	NC_009648.1	1	2	3	5	1	5	1	7	2.1112	1.01285
KPN_RS28345	1501245..1502643	NC_009648.1	108	94	93	101	95	73	76	84	0.760347	0.723464
KPN_RS30070	1502708..1503349	NC_009648.1	3	5	39	33	2	2	14	17	7.12531	5.88719
KPN_RS07180	1503789..1505147	NC_009648.1	26	17	37	27	15	14	49	53	1.17835	2.67183
KPN_RS07185	1504946..1508599	NC_009648.1	106	101	157	133	116	126	266	217	1.10915	1.51614
tssA	1508449..1510203	NC_009648.1	66	70	78	37	88	87	68	72	0.669454	0.60771
KPN_RS07195	1510059..1511283	NC_009648.1	32	28	34	15	21	35	51	37	0.646556	1.19372
KPN_RS07200	1511130..1511900	NC_009648.1	17	12	87	46	5	8	38	39	3.63091	4.49939
KPN_RS07205	complement(1511694..1512962)	NC_009648.1	23	26	95	21	5	1	14	8	1.87423	2.78534
tssF_1	1512743..1514647	NC_009648.1	54	85	54	71	57	47	81	47	0.711962	0.934939
tssG_1	1514461..1515696	NC_009648.1	26	14	8	8	23	23	17	5	0.316681	0.363305
tssJ_1	1515524..1516280	NC_009648.1	6	12	18	11	25	22	33	20	1.27552	0.856613
KPN_RS07230	1516194..1516988	NC_009648.1	34	54	15	39	55	67	66	43	0.485817	0.678693
bdcA	complement(1516755..1517647)	NC_009648.1	529	424	316	266	385	310	256	240	0.483495	0.54213
KPN_RS07240	1517644..1518435	NC_009648.1	92	53	105	40	87	61	48	30	0.791702	0.40035
KPN_RS07245	complement(1518140..1519178)	NC_009648.1	7	2	4	3	6	2	10	10	0.615768	1.89909
KPN_RS07250	1519179..1520232	NC_009648.1	170	118	98	119	149	136	189	131	0.596525	0.852926
KPN_RS07255	complement(1519983..1520489)	NC_009648.1	4	4	7	0	3	9	4	12	0.692739	1.01285
KPN_RS07260	complement(1520353..1521444)	NC_009648.1	4	3	4	2	11	6	7	4	0.678601	0.49153
KPN_RS07265	1521283..1522488	NC_009648.1	191	150	88	86	107	102	80	52	0.403977	0.479771
KPN_RS07270	complement(1522208..1523431)	NC_009648.1	67	72	30	40	121	99	94	68	0.398699	0.559369
KPN_RS07275	1523219..1524238	NC_009648.1	14	12	4	9	25	23	21	16	0.395851	0.585554
KPN_RS07280	1524081..1525292	NC_009648.1	27	25	12	12	31	25	24	22	0.365401	0.623988
KPN_RS07285	complement(1525049..1525797)	NC_009648.1	163	121	85	79	109	81	102	66	0.45718	0.67168
KPN_RS07290	1525798..1527020	NC_009648.1	46	67	41	27	93	67	106	58	0.476422	0.778628
KPN_RS07295	complement(1526765..1528240)	NC_009648.1	10	7	10	3	29	9	11	21	0.605419	0.639695
KPN_RS07300	1528161..1529121	NC_009648.1	34	38	39	42	42	64	79	71	0.890664	1.07496
KPN_RS07305	1528976..1530139	NC_009648.1	31	31	25	23	31	22	42	20	0.61293	0.888633
KPN_RS07310	1529982..1530950	NC_009648.1	7	19	12	6	14	19	23	5	0.548101	0.644541
KPN_RS07315	complement(1530679..1532178)	NC_009648.1	47	37	16	18	26	27	16	10	0.320451	0.372652
KPN_RS07320	complement(1532048..1532831)	NC_009648.1	58	23	71	24	24	8	28	17	0.928539	1.06824
KPN_RS07325	complement(1532808..1533438)	NC_009648.1	59	48	148	123	39	46	35	40	2.00515	0.670268
KPN_RS07330	1533597..1535251	NC_009648.1	20	17	9	13	16	21	27	21	0.470742	0.985476
KPN_RS07335	1535152..1536273	NC_009648.1	27	38	55	56	125	103	295	152	1.35198	1.48929
KPN_RS07340	complement(1536086..1536503)	NC_009648.1	5515	8212	2220	4429	5230	5527	3951	4779	0.38348	0.616495
KPN_RS07345	complement(1536549..1537935)	NC_009648.1	455	312	480	273	466	445	350	316	0.777251	0.555344
KPN_RS07350	complement(1537748..1538491)	NC_009648.1	301	167	213	128	129	89	80	48	0.57686	0.446026
zntB	1538630..1539904	NC_009648.1	205	192	739	403	343	310	723	512	2.27739	1.43668
FnrS	1539850..1539972	NC_009648.1	1869	5011	163235	64363	2850	5831	35330	48984	26.1904	7.37796
dbpA	1540245..1541803	NC_009648.1	991	903	531	463	185	187	181	128	0.415497	0.630989
ttcA	complement(1541549..1542846)	NC_009648.1	452	722	898	891	171	152	972	725	1.20643	3.99104
KPN_RS07370	complement(1542659..1544071)	NC_009648.1	37	67	368	352	32	20	153	131	5.48101	4.14879
KPN_RS07375	complement(1543922..1544134)	NC_009648.1	3	7	6	1	4	4	10	5	0.554191	1.42432
KPN_RS07380	complement(1544167..1544588)	NC_009648.1	4	2	0	0	5	13	0	4	0	0.168808
KPN_RS07385	complement(1544443..1544904)	NC_009648.1	2	3	2	2	9	4	12	7	0.633361	1.11024
KPN_RS07390	complement(1544828..1545512)	NC_009648.1	14	9	11	9	17	30	52	29	0.688436	1.30916
KPN_RS32360	complement(1545355..1545707)	NC_009648.1	1	1	5	1	6	4	4	5	2.3751	0.683674
KPN_RS07400	complement(1545725..1546893)	NC_009648.1	24	20	26	15	61	65	55	35	0.737722	0.542598
KPN_RS07405	complement(1546750..1549908)	NC_009648.1	49	44	83	69	98	124	358	234	1.29396	2.0257
KPN_RS30360	complement(1549942..1550315)	NC_009648.1	16	12	15	19	36	35	38	25	0.961352	0.674045
KPN_RS07415	complement(1550172..1550516)	NC_009648.1	3	1	6	4	7	9	19	20	1.97925	1.85162
KPN_RS30885	1550633..1551039	NC_009648.1	12	15	48	65	126	145	347	632	3.31342	2.74423
fumD_1	1551105..1551614	NC_009648.1	8	0	7	6	2	3	4	6	1.28652	1.51928
KPN_RS30890	complement(1551355..1551870)	NC_009648.1	364	541	1724	1030	340	461	1395	1432	2.40922	2.68102
KPN_RS07430	complement(1551697..1552660)	NC_009648.1	1000	937	16397	9751	1289	1528	3482	4058	10.6874	2.03325
KPN_RS07435	complement(1552686..1553390)	NC_009648.1	835	594	1550	1072	886	770	1784	1592	1.45265	1.54863
KPN_RS07440	1553157..1553473	NC_009648.1	11	14	17	7	19	29	11	13	0.760034	0.379819
KPN_RS07445	1553240..1554076	NC_009648.1	2	2	10	1	7	6	17	10	2.17718	1.57771
KPN_RS07450	1553991..1554944	NC_009648.1	32	40	30	29	40	39	95	71	0.648756	1.5962
KPN_RS07455	1554803..1555841	NC_009648.1	8	9	15	12	27	26	72	32	1.25741	1.49061
KPN_RS07460	1555693..1556596	NC_009648.1	16	8	16	24	29	31	35	31	1.3195	0.835601
KPN_RS07465	1556450..1556968	NC_009648.1	3	8	5	7	6	10	13	10	0.863675	1.09198
KPN_RS07470	1556815..1557165	NC_009648.1	0	4	5	0	7	8	15	11	0.989627	1.31671
KPN_RS07475	1557012..1557417	NC_009648.1	7	0	13	7	7	10	27	15	2.262	1.87675
KPN_RS07480	1557272..1557679	NC_009648.1	18	17	19	17	37	41	45	40	0.814322	0.82781
KPN_RS07485	1557526..1559612	NC_009648.1	47	36	48	38	67	52	111	74	0.820317	1.18095
KPN_RS07490	1559539..1560282	NC_009648.1	46	33	79	39	25	21	23	24	1.18254	0.776151
KPN_RS30365	complement(1560099..1560665)	NC_009648.1	2	1	9	3	3	5	2	0	3.16681	0.189909
KPN_RS32365	1560462..1560863	NC_009648.1	50	49	75	56	31	48	69	56	1.04761	1.20196
KPN_RS07500	1560731..1561477	NC_009648.1	21	14	28	26	29	11	27	32	1.22148	1.12047
KPN_RS32370	1561327..1561684	NC_009648.1	4	6	1	0	3	5	0	5	0.0791702	0.474773
KPN_RS07510	1561536..1561982	NC_009648.1	4	3	1	0	0	0	1	5	0.1131	n.d.
KPN_RS07515	1561829..1562323	NC_009648.1	2	4	5	6	3	7	20	20	1.45145	3.03855
KPN_RS30370	1562170..1562452	NC_009648.1	0	0	0	0	0	0	0	1	n.d.	n.d.
KPN_RS07520	1562304..1563401	NC_009648.1	31	36	102	55	16	16	49	46	1.85518	2.25517
KPN_RS07525	complement(1563476..1564037)	NC_009648.1	25	12	31	21	9	24	38	26	1.11266	1.47324
KpnR_038	1564287..1564584	NC_009648.1	344	576	20119	10856	987	878	13000	9764	26.6554	9.27206
KPN_RS07530	1564554..1565099	NC_009648.1	2	2	4	6	13	16	26	39	1.97925	1.70264
KPN_RS07535	1564936..1565367	NC_009648.1	0	1	0	0	0	3	1	5	0	1.51928
KPN_RS07540	1565217..1565997	NC_009648.1	5	0	5	6	11	15	26	30	1.74174	1.63614
KPN_RS32200	1565851..1566327	NC_009648.1	2	1	2	1	5	16	9	11	0.791702	0.723464
KPN_RS07545	complement(1566049..1566531)	NC_009648.1	26	25	40	34	47	55	46	43	1.14874	0.662821
KPN_RS32545	1566671..1566845	NC_009648.1	0	0	3	0	1	0	0	0	n.d.	0
KPN_RS32550	1566671..1567035	NC_009648.1	1	2	3	5	2	2	26	34	2.1112	11.3946
KpnR_039	1566904..1567072	NC_009648.1	1	0	1	0	2	0	17	7	0.791702	9.11565
KPN_RS07555	1567065..1567883	NC_009648.1	2	1	5	5	31	23	19	22	2.63901	0.576762
KPN_RS07560	complement(1567648..1568219)	NC_009648.1	106	146	377	161	282	419	352	438	1.69022	0.856082
KPN_RS32380	1568725..1569174	NC_009648.1	3	0	11	2	8	6	19	34	3.43071	2.87577
KPN_RS07565	complement(1569010..1569804)	NC_009648.1	197	267	399	229	287	253	350	325	1.07153	0.949547
KPN_RS07570	1569599..1570753	NC_009648.1	3	3	1	1	2	9	6	8	0.263901	0.966811
KPN_RS07575	1570581..1572037	NC_009648.1	6	0	3	2	8	13	11	13	0.659751	0.868157
KPN_RS07580	1571890..1573464	NC_009648.1	11	14	11	10	26	18	11	11	0.665029	0.379819
KPN_RS07585	1573298..1574613	NC_009648.1	25	15	22	19	10	19	29	43	0.811494	1.886
KPN_RS07590	1574517..1575475	NC_009648.1	14	11	6	7	18	8	15	20	0.411685	1.02259
KPN_RS07595	1575369..1576674	NC_009648.1	1	4	7	5	14	17	18	26	1.90008	1.0782
KPN_RS07600	1576545..1576909	NC_009648.1	2	6	4	5	12	17	99	29	0.890664	3.35288
KPN_RS07605	1576761..1577322	NC_009648.1	1	5	1	5	8	21	6	11	0.791702	0.445305
KPN_RS07610	1577173..1577619	NC_009648.1	0	0	0	1	0	1	2	1	n.d.	2.27891
KPN_RS07615	1577441..1577975	NC_009648.1	5	3	5	2	5	9	2	4	0.692739	0.325559
KPN_RS07620	1577826..1578527	NC_009648.1	17	10	12	8	23	22	13	10	0.586446	0.388259
KPN_RS07625	1578374..1578928	NC_009648.1	2	2	2	10	0	5	4	11	2.3751	2.27891
KPN_RS07630	1578790..1579892	NC_009648.1	10	8	4	4	9	18	15	13	0.351867	0.787772
KPN_RS07635	1579762..1580544	NC_009648.1	12	12	18	19	13	30	18	22	1.22054	0.70664
KPN_RS07645	1580773..1581502	NC_009648.1	130	172	508	202	201	264	509	445	1.86129	1.55848
KPN_RS07650	1581375..1581992	NC_009648.1	66	83	169	152	48	76	270	260	1.70561	3.24684
KPN_RS07655	1581879..1585184	NC_009648.1	61	35	190	126	64	71	124	148	2.60602	1.53053
KPN_RS07660	1585158..1585711	NC_009648.1	102	133	205	166	418	667	780	825	1.24988	1.1237
KPN_RS07665	1585727..1586350	NC_009648.1	5	2	2	2	1	1	5	1	0.452401	2.27891
KPN_RS07670	1586187..1586824	NC_009648.1	3	15	0	8	3	3	5	8	0.351867	1.64588
KPN_RS07675	1586679..1587209	NC_009648.1	5	2	5	0	14	5	5	1	0.565501	0.239886
KPN_RS07680	1587056..1590330	NC_009648.1	76	71	500	299	77	69	373	378	4.30319	3.90745
KPN_RS32385	1590219..1593005	NC_009648.1	23	24	55	37	34	33	109	99	1.54971	2.35828
KPN_RS07690	1592855..1593893	NC_009648.1	27	17	65	46	32	30	86	97	1.99725	2.24216
KPN_RS07695	1593774..1594170	NC_009648.1	64	40	415	395	95	52	595	679	6.16614	6.58353
KPN_RS07700	1594093..1594501	NC_009648.1	12	8	6	10	8	3	10	3	0.633361	0.897753
KPN_RS28800	1594508..1595112	NC_009648.1	647	533	718	1377	521	651	1885	1519	1.40561	2.20632
KpnR_040	complement(1595047..1595119)	NC_009648.1	419	830	16036	10428	2097	2230	41113	17454	16.7747	10.2819
KPN_RS07710	1595362..1595932	NC_009648.1	55	21	88	45	22	34	96	72	1.38548	2.27891
KPN_RS07715	1595783..1597348	NC_009648.1	175	85	145	132	89	87	211	139	0.843467	1.51064
KPN_RS07720	complement(1597227..1598863)	NC_009648.1	190	103	452	269	824	859	1979	1024	1.94818	1.35543
KPN_RS07725	complement(1598765..1599414)	NC_009648.1	173	160	432	348	610	555	1520	1633	1.85444	2.05591
KPN_RS07730	complement(1599359..1600157)	NC_009648.1	175	202	1319	952	1629	1666	6178	4984	4.76911	2.57332
KPN_RS07735	complement(1600195..1601079)	NC_009648.1	68	108	834	438	327	607	2364	3602	5.72184	4.85225
uspF	complement(1601441..1602226)	NC_009648.1	250	273	648	335	2480	2458	1918	1493	1.48804	0.524731
KPN_RS07745	complement(1602067..1602347)	NC_009648.1	30	37	95	74	18	18	27	26	1.99698	1.11836
ompK37	complement(1602392..1603767)	NC_009648.1	69	21	362	97	20	23	85	56	4.03768	2.4909
nifJ	complement(1603824..1607568)	NC_009648.1	2022	930	2457	1215	887	968	1449	942	0.9848	0.979134
MicC	1603837..1603953	NC_009648.1	2	2	19	12	0	1	37	19	6.13569	42.5397
KPN_RS07765	1607829..1608277	NC_009648.1	147	160	69	69	182	252	171	190	0.355879	0.631864
hslJ	complement(1608023..1608647)	NC_009648.1	857	342	330	233	46	34	16	31	0.37175	0.446287
KPN_RS07775	complement(1608675..1609813)	NC_009648.1	5113	4532	4104	5762	1777	1727	1360	1092	0.809842	0.531573
KPN_RS07780	complement(1609800..1610538)	NC_009648.1	89	121	61	64	121	109	97	77	0.471251	0.574682
KPN_RS07785	1610400..1613219	NC_009648.1	1069	1784	722	686	1124	1128	1050	719	0.390717	0.596714
KPN_RS07790	1613066..1613405	NC_009648.1	156	239	160	186	297	322	332	220	0.693491	0.677415
KPN_RS07795	1613259..1613882	NC_009648.1	488	519	186	186	248	184	138	111	0.292466	0.437847
feaR	complement(1613583..1614785)	NC_009648.1	19	6	3	9	68	68	26	36	0.380017	0.346305
KPN_RS07805	1614721..1616432	NC_009648.1	65	42	26	14	153	148	179	106	0.295963	0.719258
KPN_RS07810	1616345..1617535	NC_009648.1	136	75	67	60	146	159	113	77	0.476522	0.473217
KPN_RS07815	complement(1617253..1618284)	NC_009648.1	11	8	7	1	13	4	1	2	0.333348	0.134054
KPN_RS07820	complement(1618138..1619120)	NC_009648.1	13	18	24	11	22	25	11	10	0.893857	0.339413
KPN_RS07825	complement(1618983..1620016)	NC_009648.1	5	7	8	4	14	12	10	6	0.791702	0.467469
KPN_RS07830	complement(1619880..1621563)	NC_009648.1	14	0	8	11	12	16	18	31	1.07445	1.32937
KPN_RS07835	1621752..1622901	NC_009648.1	6	2	13	5	7	12	15	9	1.78133	0.959542
KPN_RS07840	1622836..1624257	NC_009648.1	10	14	4	3	18	18	33	19	0.230913	1.09725
KPN_RS07845	1624120..1624704	NC_009648.1	1	1	0	1	7	7	4	5	0.395851	0.488338
KPN_RS07850	1624551..1625375	NC_009648.1	1	4	2	0	5	4	1	6	0.316681	0.590829
argE_1	1625218..1626537	NC_009648.1	1	7	0	2	21	13	18	9	0.197925	0.603242
KPN_RS07860	1626400..1627379	NC_009648.1	2	1	1	1	7	4	5	11	0.527801	1.10493
KPN_RS07865	1627241..1628524	NC_009648.1	119	126	55	76	103	55	98	63	0.423318	0.774061
tynA	complement(1628227..1630794)	NC_009648.1	31	27	25	25	27	37	37	38	0.682501	0.8902
paaZ	complement(1630958..1633315)	NC_009648.1	23	15	20	19	39	42	39	25	0.812536	0.600207
paaA	1633302..1634387	NC_009648.1	17	7	15	11	30	32	28	22	0.857677	0.612611
paaB	1634243..1634684	NC_009648.1	1	1	2	0	2	3	3	0	0.791702	0.455783
paaC	1634538..1635449	NC_009648.1	2	2	5	1	14	23	25	16	1.18755	0.841761
paaJ	1635305..1635956	NC_009648.1	1	0	1	0	2	3	3	5	0.791702	1.21542
paaK	1635810..1637030	NC_009648.1	4	9	1	6	22	29	14	5	0.426301	0.283002
KPN_RS07905	1636877..1637795	NC_009648.1	4	2	2	4	10	9	6	6	0.791702	0.479771
paaG	1637647..1638585	NC_009648.1	2	7	10	1	37	32	20	14	0.967635	0.374314
KPN_RS07915	1638436..1640010	NC_009648.1	7	8	5	6	61	70	55	40	0.580581	0.550882
paaI	1639850..1640422	NC_009648.1	8	8	3	4	20	9	10	11	0.346369	0.550082
pcaF_1	1640272..1641640	NC_009648.1	17	24	21	15	104	87	109	72	0.695153	0.719866
paaF	1641504..1643030	NC_009648.1	108	47	180	147	162	136	343	313	1.67024	1.67222
paaX	1642940..1644021	NC_009648.1	430	461	1434	1178	813	790	3034	3464	2.3209	3.0793
paaY	1643876..1644626	NC_009648.1	150	98	117	79	263	252	219	200	0.6257	0.618035
KPN_RS07945	1644481..1645191	NC_009648.1	189	122	195	146	202	209	485	354	0.868072	1.5507
azoR	complement(1644928..1645842)	NC_009648.1	177	127	261	164	264	197	672	744	1.10682	2.33329
hrpA	1645826..1649940	NC_009648.1	4372	3229	4344	3188	2337	2152	2542	2091	0.784515	0.784006
KPN_RS07960	complement(1649701..1650662)	NC_009648.1	198	91	84	66	488	416	426	462	0.410918	0.746193
KPN_RS07965	complement(1650526..1651905)	NC_009648.1	309	191	101	125	651	556	301	334	0.357849	0.399644
KPN_RS07970	complement(1651902..1652987)	NC_009648.1	89	101	42	55	395	288	190	252	0.404185	0.491596
KPN_RS07975	complement(1653002..1654818)	NC_009648.1	229	311	97	132	1283	1035	957	939	0.33574	0.621343
KPN_RS07980	complement(1654668..1655099)	NC_009648.1	59	68	14	30	51	55	28	32	0.27429	0.429984
KPN_RS07985	complement(1655154..1656180)	NC_009648.1	34	41	115	103	146	156	350	316	2.30121	1.67523
KPN_RS07990	1656181..1657403	NC_009648.1	66	55	43	49	78	77	133	133	0.601955	1.30364
KPN_RS07995	complement(1657259..1658752)	NC_009648.1	457	289	1929	1383	9271	11037	22993	20066	3.5149	1.61066
KPN_RS31215	complement(1658790..1659192)	NC_009648.1	2	1	4	2	4	5	4	3	1.5834	0.590829
KPN_RS08005	1659020..1660426	NC_009648.1	13	5	4	2	775	709	292	227	0.263901	0.265668
astA_2	1660286..1661458	NC_009648.1	12	12	2	5	1303	1352	336	223	0.230913	0.159939
astD_2	1661325..1662925	NC_009648.1	21	8	6	7	2213	2228	1069	763	0.354901	0.313365
astB_2	1662786..1664281	NC_009648.1	23	20	6	7	1541	2050	514	315	0.239352	0.175366
astE_2	1664137..1665287	NC_009648.1	47	20	10	6	2959	3128	1432	1130	0.189063	0.319729
KPN_RS08030	1665142..1666872	NC_009648.1	50	25	17	12	3452	5595	1473	1068	0.306125	0.213357
KPN_RS08035	complement(1666779..1668485)	NC_009648.1	15	12	24	8	28	27	45	36	0.938313	1.11874
KpnR_042	1668378..1668448	NC_009648.1	5	0	4	1	9	3	8	9	0.791702	1.07615
KPN_RS08040	1668486..1669534	NC_009648.1	127	97	99	73	267	193	151	117	0.607914	0.442571
KPN_RS31220	complement(1669347..1669784)	NC_009648.1	2	0	2	5	1	0	1	1	2.77096	1.51928
aldA	1669483..1671222	NC_009648.1	129	73	85	45	77	65	77	58	0.509511	0.722191
gap_1	complement(1670971..1672359)	NC_009648.1	48	25	72	25	217	249	210	178	1.05199	0.632488
KPN_RS08060	1672360..1672710	NC_009648.1	84	50	43	47	2110	1981	1638	1926	0.53174	0.661782
KPN_RS08065	complement(1672445..1673077)	NC_009648.1	356	373	874	433	202	176	962	820	1.41942	3.58115
yedF	complement(1673113..1673621)	NC_009648.1	101	93	212	188	141	270	263	182	1.63237	0.822479
yedE	complement(1673468..1674676)	NC_009648.1	423	513	574	445	468	772	793	590	0.861906	0.847241
KPN_RS08080	complement(1674729..1675301)	NC_009648.1	113	62	94	111	278	394	513	378	0.927422	1.0072
KPN_RS08085	1675302..1675999	NC_009648.1	70	111	129	176	33	46	117	156	1.33408	2.62508
ydfZ	complement(1675769..1676211)	NC_009648.1	75	103	110	113	35	37	24	23	0.991851	0.495875
KPN_RS08095	1676212..1677612	NC_009648.1	195	135	154	178	178	172	244	234	0.7965	1.03745
KPN_RS08100	complement(1677326..1678798)	NC_009648.1	23	23	12	20	23	23	12	6	0.550749	0.297249
malX	complement(1678675..1680442)	NC_009648.1	33	35	20	16	25	15	15	14	0.419136	0.550737
KPN_RS08110	1680237..1681565	NC_009648.1	40	46	22	20	34	46	25	31	0.386645	0.531746
KPN_RS08115	complement(1681305..1683129)	NC_009648.1	1086	1151	648	466	846	769	461	426	0.394258	0.417213
manA	complement(1683076..1684428)	NC_009648.1	909	1221	755	763	1380	1296	949	1219	0.564227	0.615431
fumA_1	1684332..1686295	NC_009648.1	1281	641	656	522	2854	2065	1567	1516	0.485236	0.476105
KpnR_043	1686189..1686371	NC_009648.1	608	867	835	2312	6658	8193	45968	11763	1.68914	2.95298
fumC	1686335..1688035	NC_009648.1	94	56	54	35	182	190	199	149	0.469743	0.710629
tus	complement(1687725..1688840)	NC_009648.1	241	313	171	159	373	337	175	143	0.471591	0.340232
rstB	complement(1688846..1690296)	NC_009648.1	617	264	471	443	280	409	236	201	0.821357	0.481802
KPN_RS08145	complement(1690313..1690952)	NC_009648.1	400	454	2036	4943	401	508	6514	3586	6.46989	8.44042
rstA	complement(1690924..1691862)	NC_009648.1	2291	2210	986	1164	1044	867	608	546	0.378173	0.458724
KPN_RS08155	1691800..1692378	NC_009648.1	240	199	258	229	156	240	226	264	0.878266	0.939956
folM	complement(1692075..1693162)	NC_009648.1	1805	2647	1719	1444	425	335	455	390	0.562478	0.844597
KPN_RS08165	complement(1692966..1694443)	NC_009648.1	1683	4917	1449	1465	78	122	165	97	0.349548	0.995125
ydgH	complement(1694456..1695619)	NC_009648.1	1189	746	1870	904	808	553	743	584	1.13498	0.740661
KPN_RS31225	complement(1695491..1695673)	NC_009648.1	1	0	0	1	0	1	1	2	0.791702	2.27891
pntA	1695903..1697550	NC_009648.1	702	654	750	446	639	835	1007	507	0.698286	0.780252
pntB	1697406..1699018	NC_009648.1	1121	1191	1000	633	1078	1557	1725	864	0.559191	0.746376
KPN_RS08200	1699069..1699431	NC_009648.1	144	66	203	127	174	161	604	669	1.2441	2.88662
uspE	complement(1699240..1700375)	NC_009648.1	2766	886	4108	1689	1871	2166	2577	1693	1.25671	0.803481
fnr	complement(1700410..1701257)	NC_009648.1	9775	7803	12347	7866	3922	4131	6680	5524	0.91038	1.1512
ogt	complement(1701329..1702146)	NC_009648.1	115	84	229	159	79	80	256	203	1.54362	2.19292
KPN_RS08220	1702018..1702542	NC_009648.1	17	8	25	10	121	109	253	325	1.10838	1.909
abgT	complement(1702275..1704101)	NC_009648.1	24	9	63	25	125	139	677	229	2.1112	2.60694
KPN_RS08230	complement(1704012..1705666)	NC_009648.1	14	6	12	16	85	100	300	135	1.10838	1.78617
KPN_RS08235	complement(1705516..1706826)	NC_009648.1	19	9	14	4	169	114	177	115	0.508951	0.783796
KPN_RS08240	1706912..1707952	NC_009648.1	57	31	27	43	32	42	42	24	0.629763	0.677515
smrA	1707982..1708716	NC_009648.1	335	190	167	182	182	143	147	135	0.526293	0.659132
KPN_RS08250	complement(1708413..1709519)	NC_009648.1	203	226	85	129	488	308	185	160	0.394928	0.32924
KPN_RS08255	1709389..1710230	NC_009648.1	39	15	52	27	38	34	72	48	1.15823	1.26606
KPN_RS08260	1710086..1710897	NC_009648.1	7	10	4	2	10	6	8	4	0.279424	0.569728
pcaF_2	1710753..1712110	NC_009648.1	32	32	21	23	117	110	69	53	0.544295	0.408263
KPN_RS08270	1711965..1713467	NC_009648.1	79	93	42	48	455	388	388	276	0.414262	0.598338
pcaD	1713307..1714221	NC_009648.1	30	40	17	16	180	156	181	101	0.373231	0.637553
pcaC	1714064..1714753	NC_009648.1	33	26	20	22	154	129	246	161	0.563584	1.09248
KPN_RS08285	complement(1715959..1717875)	NC_009648.1	41	24	235	195	160	148	1544	1520	5.23741	7.55691
fumA_2	complement(1717808..1719691)	NC_009648.1	191	54	175	51	38	32	33	17	0.730304	0.542598
KPN_RS08300	complement(1719569..1721257)	NC_009648.1	311	110	171	437	27	53	61	63	1.14336	1.17744
KPN_RS08310	1721599..1724560	NC_009648.1	363	254	285	688	66	61	99	120	1.2485	1.30993
KPN_RS08315	1724444..1725694	NC_009648.1	254	141	176	112	140	127	86	61	0.577241	0.418227
dcuR	complement(1725375..1726394)	NC_009648.1	349	238	310	155	220	143	196	147	0.627157	0.717784
KPN_RS08325	complement(1726241..1727857)	NC_009648.1	705	756	444	518	1057	1586	569	589	0.521298	0.332826
KPN_RS08330	1727882..1728451	NC_009648.1	34	33	41	28	17	22	27	25	0.815335	1.01285
KPN_RS08335	1728443..1729603	NC_009648.1	230	124	502	283	1274	2162	1510	1237	1.75561	0.607312
mqo_1	1729686..1731523	NC_009648.1	110	120	107	73	215	239	168	136	0.619593	0.508656
KPN_RS28840	complement(1731383..1732138)	NC_009648.1	15	8	32	11	22	21	52	53	1.48014	1.85493
KPN_RS28845	complement(1731936..1733159)	NC_009648.1	62	83	212	91	111	135	436	411	1.65438	2.6155
KPN_RS08350	1733612..1734838	NC_009648.1	361	120	375	333	410	454	1399	793	1.16533	1.92723
mdcH	complement(1734528..1735730)	NC_009648.1	23	25	29	11	21	21	30	21	0.659751	0.922417
KPN_RS08360	complement(1735580..1736197)	NC_009648.1	5	12	3	6	17	9	2	1	0.419136	0.0876505
KPN_RS08365	complement(1736200..1737310)	NC_009648.1	54	32	72	39	50	47	76	77	1.02185	1.19819
mdcE	complement(1737229..1738247)	NC_009648.1	11	4	32	11	9	8	9	10	2.26954	0.849007
KPN_RS08375	complement(1738097..1738930)	NC_009648.1	2	4	7	3	8	2	2	5	1.3195	0.531746
mdcC	complement(1738923..1739222)	NC_009648.1	6	0	4	0	4	5	1	0	0.527801	0.0844042
KPN_RS08385	complement(1739232..1740232)	NC_009648.1	2	4	2	1	8	4	3	4	0.395851	0.443122
mdcA	complement(1740082..1741737)	NC_009648.1	59	14	46	16	17	19	11	8	0.672404	0.40092
KPN_RS08395	complement(1741850..1743152)	NC_009648.1	466	409	862	617	553	737	1606	1218	1.3382	1.66296
kpnE	1743289..1743801	NC_009648.1	468	312	2079	779	151	163	896	412	2.90088	3.16435
kpnF	1743638..1744267	NC_009648.1	1842	1248	1676	1058	496	335	1462	502	0.700489	1.79534
KPN_RS08410	complement(1744011..1744427)	NC_009648.1	116	24	89	81	60	58	117	102	0.961352	1.40984
KPN_RS08415	complement(1744285..1745271)	NC_009648.1	1133	595	3147	6580	2377	1996	34816	31221	4.45653	11.4713
KpnR_044	1745512..1745772	NC_009648.1	625	430	2791	669	297	295	4709	2813	2.59648	9.65202
asr_1	complement(1745899..1746618)	NC_009648.1	199	31	306	114	22	21	83	130	1.44572	3.76286
KpnR_045	1745946..1746213	NC_009648.1	92	162	1429	1442	416	554	5086	5960	8.94872	8.65047
KPN_RS08435	complement(1746551..1748304)	NC_009648.1	1339	457	1078	852	1357	1280	1154	952	0.850771	0.606673
KPN_RS32390	1748305..1748579	NC_009648.1	13	23	11	22	62	49	63	64	0.725726	0.869135
KPN_RS08440	complement(1748310..1749817)	NC_009648.1	220	167	150	148	1151	1237	1227	757	0.609631	0.631123
KPN_RS08445	1749772..1750805	NC_009648.1	478	277	1764	2320	365	249	2526	2328	4.28253	6.00534
KPN_RS08450	1750717..1752151	NC_009648.1	357	215	321	306	369	416	256	212	0.867827	0.452879
bioD_2	1752162..1753060	NC_009648.1	2357	1207	1263	1460	659	984	461	545	0.604883	0.465122
clcB	complement(1752713..1754184)	NC_009648.1	386	323	318	200	282	353	254	171	0.578422	0.508419
dmsD	complement(1754226..1755050)	NC_009648.1	352	155	345	108	61	60	188	115	0.707378	1.90223
KPN_RS08470	complement(1754922..1755949)	NC_009648.1	366	253	509	284	236	220	476	204	1.01425	1.13279
dmsB_2	complement(1755801..1756418)	NC_009648.1	110	61	93	38	22	44	15	9	0.606508	0.276232
KPN_RS08480	complement(1756424..1759014)	NC_009648.1	258	196	490	255	132	159	147	100	1.29916	0.644778
KPN_RS08485	complement(1758940..1759364)	NC_009648.1	144	96	513	261	522	432	346	264	2.55324	0.485722
KPN_RS08490	1759311..1760246	NC_009648.1	357	269	237	254	665	537	695	575	0.620967	0.802612
speG	complement(1759940..1760800)	NC_009648.1	356	397	235	294	367	294	322	264	0.556189	0.673446
KPN_RS08500	complement(1760690..1761187)	NC_009648.1	389	515	310	336	1192	1085	1440	995	0.565751	0.812348
KPN_RS08505	1761160..1761598	NC_009648.1	374	256	372	396	122	100	291	211	0.965122	1.71774
KPN_RS08510	1761505..1763065	NC_009648.1	376	274	260	218	109	120	153	95	0.582205	0.822664
KPN_RS08515	1763042..1764787	NC_009648.1	440	88	653	174	122	154	261	85	1.24003	0.952299
KPN_RS08520	1764883..1765501	NC_009648.1	232	85	228	154	417	409	667	360	0.954038	0.944489
KPN_RS08525	complement(1765252..1766113)	NC_009648.1	461	298	502	383	401	298	531	530	0.92313	1.15304
ydfG	complement(1766135..1767020)	NC_009648.1	912	548	1791	1422	1392	1094	2150	3235	1.74229	1.64547
dcp	1766970..1769255	NC_009648.1	493	285	632	395	895	894	2257	1117	1.04509	1.43265
KPN_RS08540	complement(1769033..1769647)	NC_009648.1	39	42	124	128	44	43	130	146	2.46307	2.40988
KPN_RS28855	1769648..1770589	NC_009648.1	315	209	393	560	242	191	821	643	1.43987	2.56838
KPN_RS08550	complement(1770340..1771186)	NC_009648.1	25	22	55	18	173	172	284	364	1.22966	1.4268
KPN_RS31245	1771187..1771491	NC_009648.1	4	0	11	3	0	0	0	1	2.77096	n.d.
KPN_RS30380	1771369..1771791	NC_009648.1	3	5	11	16	2	10	9	7	2.67199	1.01285
KPN_RS08565	complement(1771488..1772423)	NC_009648.1	59	22	235	55	25	23	86	45	2.83449	2.07318
KPN_RS31250	complement(1772308..1772613)	NC_009648.1	7	0	33	5	0	0	0	0	4.29781	n.d.
KPN_RS31255	1772588..1772989	NC_009648.1	1	4	2	1	2	0	3	3	0.475021	2.27891
KpnR_046	complement(1772623..1772813)	NC_009648.1	224	125	539	157	8	9	43	69	1.57887	5.00467
KPN_RS08580	1773051..1773841	NC_009648.1	206	400	172	236	1709	1633	1040	922	0.533027	0.445963
KPN_RS08585	1773878..1774586	NC_009648.1	227	148	115	106	1940	401	672	626	0.466576	0.421192
KPN_RS08590	complement(1774307..1775827)	NC_009648.1	2894	440	1747	503	141	127	165	155	0.534292	0.90703
KPN_RS30385	1775828..1776344	NC_009648.1	0	3	9	2	1	2	7	3	2.90291	2.53213
kbvR	complement(1776075..1776986)	NC_009648.1	2	1	1	2	0	2	4	1	0.791702	1.89909
KPN_RS08600	1777117..1778223	NC_009648.1	195	233	587	428	236	219	913	776	1.87752	2.81984
KPN_RS08605	complement(1777950..1779614)	NC_009648.1	39	12	97	194	21	53	305	188	4.51736	5.06083
KPN_RS08610	complement(1779494..1780454)	NC_009648.1	3	9	10	26	14	20	25	16	2.3751	0.916034
KPN_RS08615	complement(1780307..1781079)	NC_009648.1	23	11	6	5	10	13	13	3	0.256139	0.528444
KPN_RS08620	complement(1780922..1782187)	NC_009648.1	256	126	12	21	64	63	63	31	0.0683931	0.562251
KPN_RS08625	complement(1782194..1783267)	NC_009648.1	350	114	9	9	82	53	35	15	0.0307126	0.281347
KPN_RS08630	1783268..1784273	NC_009648.1	273	203	65	99	353	246	159	102	0.272771	0.330994
KPN_RS08635	complement(1783994..1785119)	NC_009648.1	8557	5362	92	122	9567	6687	210	167	0.0121721	0.0176193
KPN_RS08640	1785057..1785605	NC_009648.1	427	658	883	1058	227	215	550	312	1.41631	1.48147
KPN_RS08645	1785499..1786887	NC_009648.1	647	960	480	519	400	338	434	331	0.492165	0.787429
KPN_RS08650	complement(1786618..1788183)	NC_009648.1	24	24	233	121	45	66	299	388	5.8388	4.70154
KPN_RS32205	complement(1788061..1791345)	NC_009648.1	29	12	9	7	31	44	47	16	0.308957	0.638096
KPN_RS08660	1791242..1792583	NC_009648.1	147	140	1424	835	177	160	851	800	6.23155	3.72155
MgrR	1792507..1792605	NC_009648.1	71	172	4783	2289	356	100	5277	4907	23.0408	16.9652
KPN_RS08665	1792508..1793301	NC_009648.1	100	125	574	350	66	50	693	496	3.25125	7.78628
KPN_RS08670	complement(1793054..1793450)	NC_009648.1	97	72	53	54	86	85	110	74	0.501255	0.817388
ftrA	complement(1793388..1794485)	NC_009648.1	158	57	51	74	211	194	174	128	0.460292	0.566446
KPN_RS08680	1794519..1795025	NC_009648.1	8	10	3	1	3	7	0	3	0.175934	0.227891
KPN_RS08685	1794950..1796289	NC_009648.1	57	41	170	115	22	47	65	56	2.3024	1.33212
urtA	1796225..1797677	NC_009648.1	16	17	19	13	9	12	18	19	0.767711	1.33841
urtB	1797558..1799282	NC_009648.1	8	8	5	3	6	7	10	2	0.395851	0.701204
urtC	1799132..1800355	NC_009648.1	9	5	5	5	8	11	4	8	0.565501	0.479771
urtD	1800205..1801157	NC_009648.1	2	9	3	2	9	7	3	3	0.359864	0.284864
urtE	1801012..1802009	NC_009648.1	11	4	6	1	5	5	11	6	0.369461	1.29138
KPN_RS08715	complement(1801745..1802527)	NC_009648.1	402	110	111	139	116	154	213	107	0.386573	0.900311
ydeE	complement(1802443..1803863)	NC_009648.1	420	176	390	430	481	467	976	541	1.08925	1.21558
eamA	1803864..1804948	NC_009648.1	166	84	190	156	223	275	482	500	1.09572	1.49792
marB	complement(1804697..1805171)	NC_009648.1	86	73	2245	794	48	37	393	393	15.132	7.02441
marA	complement(1805086..1805630)	NC_009648.1	127	73	668	415	55	31	178	196	4.28706	3.30354
KpnR_048	1805171..1805502	NC_009648.1	192	160	5089	5485	114	93	1227	1271	23.7825	9.16703
marR	complement(1805491..1806112)	NC_009648.1	177	123	137	108	30	31	27	13	0.646556	0.498123
KPN_RS31275	1805963..1806175	NC_009648.1	0	0	95	59	0	0	8	0	n.d.	n.d.
KPN_RS08750	1805963..1807015	NC_009648.1	461	219	275	180	186	264	404	294	0.529742	1.17828
KPN_RS08755	complement(1806784..1808165)	NC_009648.1	1526	1314	830	668	191	181	282	177	0.417595	0.937295
KPN_RS08760	1808166..1809245	NC_009648.1	628	351	524	1300	791	702	1576	1268	1.47504	1.44703
KPN_RS08765	complement(1809040..1809549)	NC_009648.1	45	64	31	46	124	124	78	53	0.559275	0.40126
KPN_RS30390	1809215..1809628	NC_009648.1	54	18	22	18	8	10	5	5	0.439834	0.422021
KPN_RS08770	complement(1809447..1810463)	NC_009648.1	137	228	118	124	619	405	318	267	0.524909	0.433973
KPN_RS08775	1810464..1811214	NC_009648.1	32	11	22	5	18	10	15	17	0.497115	0.868157
KPN_RS08780	complement(1810868..1811944)	NC_009648.1	66	48	64	50	75	78	71	56	0.791702	0.630549
sad	1811945..1813426	NC_009648.1	130	108	63	59	305	299	366	156	0.40583	0.656508
glsB	1813436..1814393	NC_009648.1	656	833	766	958	454	313	2184	1443	0.916651	3.59218
KPN_RS08795	1814243..1814818	NC_009648.1	81	121	43	37	26	15	19	11	0.313545	0.555832
KPN_RS08800	1814821..1816339	NC_009648.1	2071	3596	4653	3466	1402	1699	2373	1989	1.13426	1.06854
KPN_RS08805	1816228..1816965	NC_009648.1	568	293	105	106	100	52	75	43	0.194017	0.589719
KPN_RS08810	1816872..1818600	NC_009648.1	566	352	1442	1619	187	306	1645	1169	2.63987	4.33594
KPN_RS08815	1818670..1819323	NC_009648.1	497	322	463	528	378	783	1174	604	0.957969	1.16334
KPN_RS08820	complement(1819234..1819719)	NC_009648.1	135	258	130	115	68	61	50	30	0.493554	0.471093
KPN_RS08825	1819592..1820460	NC_009648.1	28	15	69	38	10	10	14	19	1.97005	1.2534
KPN_RS08830	1820313..1820666	NC_009648.1	3	5	14	9	3	5	13	21	2.27614	3.22846
hcp_3	1820526..1821308	NC_009648.1	10700	14664	7446	13205	8173	9217	3847	3518	0.644592	0.321721
KPN_RS08840	complement(1821057..1821737)	NC_009648.1	766	1258	2389	2032	1373	1094	1744	2537	1.7293	1.3182
KPN_RS08845	complement(1821578..1821898)	NC_009648.1	15	4	10	5	20	10	13	5	0.625028	0.455783
tam	complement(1821979..1822970)	NC_009648.1	80	40	124	62	129	114	127	68	1.22714	0.609586
KPN_RS08855	complement(1822925..1823452)	NC_009648.1	97	71	208	142	73	88	245	238	1.64938	2.27891
KPN_RS08860	complement(1823434..1824760)	NC_009648.1	122	146	123	141	176	138	227	176	0.779885	0.974949
KPN_RS08865	complement(1824814..1825463)	NC_009648.1	50	19	27	21	42	47	15	26	0.550749	0.349945
KPN_RS08870	1825371..1826828	NC_009648.1	55	44	62	82	47	56	137	110	1.15157	1.82166
KPN_RS08875	complement(1826525..1827543)	NC_009648.1	153	184	550	348	104	79	169	173	2.10964	1.41965
KPN_RS08880	1827544..1828818	NC_009648.1	90	51	63	41	127	114	96	52	0.58395	0.466499
KPN_RS08885	complement(1828529..1829488)	NC_009648.1	17	9	12	12	17	22	28	16	0.730802	0.857027
KPN_RS08890	complement(1829335..1830126)	NC_009648.1	6	15	3	7	6	4	4	1	0.377001	0.379819
KPN_RS08895	complement(1830123..1830929)	NC_009648.1	3	3	3	5	4	3	0	2	1.0556	0.217039
KPN_RS08900	complement(1830942..1832131)	NC_009648.1	7	1	9	3	12	3	8	3	1.18755	0.557068
KPN_RS08905	1832236..1832538	NC_009648.1	94	162	86	76	25	26	30	15	0.500999	0.670268
KPN_RS08910	1832399..1832948	NC_009648.1	73	82	53	49	64	36	51	50	0.520991	0.767234
KPN_RS08915	1833004..1833942	NC_009648.1	56	60	25	24	30	35	33	21	0.334426	0.631084
KPN_RS08920	complement(1833652..1834770)	NC_009648.1	135	139	66	55	151	72	58	57	0.34962	0.391741
KPN_RS08925	1834771..1836240	NC_009648.1	52	34	26	15	42	13	22	17	0.377439	0.538652
hpxE	complement(1835917..1837191)	NC_009648.1	3	5	3	5	9	13	6	7	0.791702	0.448877
hpxD	complement(1837048..1838240)	NC_009648.1	7	2	7	4	10	5	15	8	0.967635	1.16478
hpxR	1838066..1839289	NC_009648.1	35	33	16	13	68	35	29	37	0.337637	0.486758
hpxO	complement(1838970..1840424)	NC_009648.1	5	10	8	6	8	14	8	6	0.738922	0.483406
KPN_RS08950	1840470..1841999	NC_009648.1	23	32	12	16	53	47	65	20	0.403048	0.645692
uraD	1841827..1842477	NC_009648.1	15	12	7	7	18	14	10	13	0.410512	0.545989
uraH_2	1842324..1842933	NC_009648.1	20	13	8	15	15	25	18	13	0.551792	0.588719
hipB	1843028..1843332	NC_009648.1	8	11	9	7	2	18	10	10	0.666696	0.759638
KPN_RS08970	1843182..1844804	NC_009648.1	105	168	90	115	143	128	141	132	0.594501	0.765244
KPN_RS08975	complement(1844521..1846032)	NC_009648.1	1036	981	585	604	847	825	929	469	0.4667	0.635152
KPN_RS08980	complement(1846035..1847259)	NC_009648.1	31	23	25	30	27	44	42	32	0.806363	0.791735
KPN_RS08985	complement(1847097..1849598)	NC_009648.1	16	12	10	4	5	8	10	6	0.395851	0.934939
KPN_RS08990	complement(1849607..1850459)	NC_009648.1	13	8	8	6	13	10	38	30	0.527801	2.24588
KPN_RS08995	complement(1850349..1851100)	NC_009648.1	0	0	5	3	2	0	1	0	n.d.	0.379819
KPN_RS09000	1851319..1851834	NC_009648.1	155	69	49	92	20	20	10	14	0.498348	0.455783
map_2	complement(1851762..1852844)	NC_009648.1	241	93	247	180	77	65	179	129	1.01215	1.64766
KPN_RS09010	complement(1852675..1852893)	NC_009648.1	59	36	50	56	45	37	19	7	0.883372	0.240861
KPN_RS09015	complement(1853039..1853451)	NC_009648.1	38	33	69	33	88	59	190	224	1.13737	2.13939
KPN_RS09020	1853693..1855533	NC_009648.1	137	134	128	139	381	367	614	372	0.780016	1.00134
iroE	complement(1855267..1856502)	NC_009648.1	201	249	93	185	78	81	96	56	0.489096	0.726194
KPN_RS31285	complement(1856447..1856830)	NC_009648.1	15	26	28	45	3	18	34	28	1.40962	2.24274
KPN_RS09035	complement(1856693..1857028)	NC_009648.1	5	14	23	59	12	13	43	45	3.41682	2.67392
KPN_RS09040	complement(1857211..1857954)	NC_009648.1	14	4	30	17	216	343	497	781	2.06722	1.7367
KPN_RS09045	complement(1857794..1859239)	NC_009648.1	72	20	138	130	562	910	1316	1720	2.30626	1.56675
KPN_RS09055	complement(1859835..1861463)	NC_009648.1	43	19	24	10	101	92	115	84	0.434159	0.783253
KPN_RS09060	complement(1861320..1863007)	NC_009648.1	63	68	64	65	96	104	144	83	0.779615	0.862189
KPN_RS09065	1862975..1863973	NC_009648.1	214	93	382	526	186	286	758	1023	2.34158	2.86634
KPN_RS09070	complement(1863679..1864722)	NC_009648.1	13	12	5	7	14	6	13	12	0.380017	0.949547
KPN_RS09075	1864534..1865624	NC_009648.1	802	606	236	221	273	203	190	115	0.256966	0.486743
KPN_RS09080	1865646..1866705	NC_009648.1	351	212	357	289	292	294	329	369	0.908418	0.904824
KPN_RS09085	complement(1866488..1867945)	NC_009648.1	44	21	29	43	82	104	78	69	0.876962	0.600359
KPN_RS09090	complement(1867792..1868967)	NC_009648.1	14	14	10	5	32	43	41	18	0.424126	0.597582
KPN_RS09095	complement(1868975..1870501)	NC_009648.1	24	27	56	30	63	83	95	76	1.33503	0.889712
KPN_RS09100	complement(1870390..1871456)	NC_009648.1	8	8	17	5	19	19	18	12	1.08859	0.599714
KPN_RS09105	complement(1871314..1872673)	NC_009648.1	24	4	22	8	51	44	103	38	0.848252	1.12746
KpnR_049	1872673..1872791	NC_009648.1	42	35	15	20	122	83	119	89	0.359864	0.770754
KPN_RS09110	complement(1872726..1874133)	NC_009648.1	6	3	6	3	32	26	17	12	0.791702	0.379819
fabG_2	complement(1873990..1874879)	NC_009648.1	4	8	3	2	48	57	31	24	0.329876	0.397905
KPN_RS09120	complement(1874736..1876483)	NC_009648.1	11	6	7	4	50	63	41	32	0.512278	0.490739
KPN_RS09125	complement(1876330..1877886)	NC_009648.1	12	8	11	6	31	33	48	29	0.672946	0.913939
KPN_RS09130	complement(1878011..1878674)	NC_009648.1	3	1	3	2	15	26	14	24	0.989627	0.704054
fucP_1	complement(1878526..1879860)	NC_009648.1	24	19	23	18	133	159	243	264	0.754878	1.31896
KPN_RS09140	complement(1879879..1880988)	NC_009648.1	9	7	6	1	34	35	36	50	0.346369	0.946795
alsE_1	complement(1880845..1881689)	NC_009648.1	8	0	9	7	43	41	29	41	1.5834	0.633031
KPN_RS09150	complement(1881595..1882467)	NC_009648.1	7	6	7	7	114	143	225	285	0.852602	1.50745
deoC_1	1882662..1883588	NC_009648.1	17	12	20	19	97	118	170	147	1.0647	1.12002
KPN_RS09160	1883465..1885151	NC_009648.1	69	59	89	95	169	196	419	288	1.13807	1.47141
KPN_RS09165	1884933..1886105	NC_009648.1	125	154	81	84	175	167	235	141	0.468211	0.835157
KPN_RS09170	complement(1885942..1887156)	NC_009648.1	43	24	91	91	62	63	131	119	2.15059	1.51928
KPN_RS09175	complement(1887097..1887576)	NC_009648.1	0	0	0	0	0	0	0	3	n.d.	n.d.
KPN_RS09180	1887306..1888653	NC_009648.1	12	15	16	4	16	10	16	7	0.586446	0.671987
KPN_RS09185	1888603..1889205	NC_009648.1	6	1	14	2	9	10	9	18	1.8096	1.07948
KPN_RS09190	1889136..1890305	NC_009648.1	53	70	63	86	96	86	127	96	0.959053	0.930765
gap_2	1890195..1891505	NC_009648.1	31	37	52	40	82	59	71	57	1.07113	0.6896
KPN_RS31300	complement(1891626..1892190)	NC_009648.1	33	19	50	47	16	29	18	25	1.47683	0.725876
KPN_RS09205	1892191..1893752	NC_009648.1	473	91	1706	1044	404	1	509	333	3.86025	1.5793
KPN_RS09210	complement(1893481..1894290)	NC_009648.1	0	0	178	143	359	349	1606	1130	n.d.	2.93555
KPN_RS28875	1894291..1895442	NC_009648.1	39	30	99	65	57	85	199	155	1.88173	1.89374
KPN_RS28880	1895296..1896243	NC_009648.1	284	283	467	388	488	724	1186	996	1.19384	1.3676
KPN_RS09230	complement(1896196..1897677)	NC_009648.1	16	12	3	5	16	10	18	11	0.2262	0.847288
KPN_RS09235	complement(1897551..1898731)	NC_009648.1	22	19	17	8	29	25	29	21	0.482745	0.703368
KPN_RS09240	1898732..1899835	NC_009648.1	42	35	36	37	88	72	88	100	0.750574	0.892574
KPN_RS09245	complement(1899717..1900535)	NC_009648.1	178	244	146	115	241	234	150	150	0.489654	0.479771
pgtA	complement(1900450..1901913)	NC_009648.1	121	39	48	45	93	126	389	113	0.460177	1.74127
pgtB	complement(1901753..1903747)	NC_009648.1	136	95	114	156	243	390	386	220	0.925366	0.727236
pgtC	complement(1903754..1905141)	NC_009648.1	59	45	71	76	406	696	1027	722	1.11904	1.20563
pgtP	1905142..1906926	NC_009648.1	107	53	350	180	88	102	355	271	2.62251	2.50281
lysM	complement(1906763..1907482)	NC_009648.1	63	62	86	73	871	854	1350	1396	1.00704	1.20925
KPN_RS09275	1907667..1908839	NC_009648.1	123	67	175	156	325	317	598	371	1.37923	1.14656
KPN_RS09280	complement(1908592..1909536)	NC_009648.1	116	61	46	58	102	118	94	98	0.465181	0.662956
KPN_RS09285	complement(1909386..1910231)	NC_009648.1	17	9	11	6	9	14	11	6	0.517651	0.561471
KPN_RS09290	1910108..1911280	NC_009648.1	8	9	3	3	43	13	35	29	0.279424	0.868157
KPN_RS09295	complement(1910982..1912235)	NC_009648.1	43	24	33	30	46	48	68	47	0.744436	0.929344
KPN_RS09305	1912416..1913604	NC_009648.1	154	103	133	124	165	180	142	107	0.791702	0.54826
KPN_RS09310	1913648..1914590	NC_009648.1	16	14	14	5	19	17	22	10	0.501411	0.675233
KPN_RS09315	1914450..1915603	NC_009648.1	2	12	5	8	27	43	56	26	0.735152	0.889861
KPN_RS09320	1915455..1916691	NC_009648.1	14	15	13	3	39	23	28	8	0.436801	0.44108
KPN_RS09325	1916549..1917454	NC_009648.1	11	17	5	4	33	33	23	13	0.254476	0.414348
KPN_RS09330	1917304..1918652	NC_009648.1	6	11	20	14	26	22	40	22	1.5834	0.981199
KPN_RS09335	1918670..1919287	NC_009648.1	62	52	53	41	18	36	48	29	0.652807	1.08319
KPN_RS09340	complement(1919092..1920179)	NC_009648.1	51	30	57	23	27	38	48	56	0.781928	1.21542
KPN_RS09345	1920180..1921234	NC_009648.1	180	214	205	224	267	207	303	252	0.86203	0.889449
KPN_RS09350	complement(1920976..1922055)	NC_009648.1	341	154	633	326	193	212	801	413	1.53382	2.27704
KPN_RS09355	1922056..1923490	NC_009648.1	37	24	49	31	40	58	94	66	1.0383	1.24022
KPN_RS09360	complement(1923248..1924034)	NC_009648.1	1046	386	1254	532	75	103	166	121	0.987416	1.22481
KPN_RS09365	complement(1924122..1925480)	NC_009648.1	35	23	51	43	166	229	288	295	1.2831	1.12119
KPN_RS09370	complement(1925352..1925834)	NC_009648.1	3	9	5	4	40	57	35	52	0.593776	0.681324
KPN_RS09375	complement(1925713..1926361)	NC_009648.1	4	2	8	6	22	47	43	15	1.8473	0.638536
alsE_2	complement(1926270..1927158)	NC_009648.1	24	10	62	78	126	127	343	433	3.25995	2.32996
KPN_RS09385	complement(1927019..1928441)	NC_009648.1	40	24	78	91	258	435	641	449	2.09059	1.19481
KPN_RS09390	complement(1928307..1928738)	NC_009648.1	3	1	19	23	26	63	83	83	8.31287	1.41685
KPN_RS09395	complement(1928595..1929209)	NC_009648.1	6	11	40	73	85	169	243	467	5.26249	2.1234
KPN_RS09400	1929210..1930457	NC_009648.1	147	131	370	378	305	281	867	723	2.13019	2.06113
KPN_RS09405	complement(1930268..1930786)	NC_009648.1	10	4	6	6	2	10	8	7	0.678601	0.949547
oxlT	1930703..1932301	NC_009648.1	21	18	25	13	1	4	6	7	0.771402	1.97506
KPN_RS09415	complement(1932039..1932917)	NC_009648.1	53	50	61	64	56	47	168	133	0.960803	2.21991
KPN_RS09420	complement(1932803..1933176)	NC_009648.1	14	13	78	31	5	26	76	77	3.19613	3.74918
KPN_RS09425	1933296..1934093	NC_009648.1	72	44	64	83	36	40	72	49	1.00328	1.20942
KPN_RS09430	complement(1933769..1935044)	NC_009648.1	508	256	540	226	858	932	638	565	0.793774	0.510527
KPN_RS09435	1935045..1936285	NC_009648.1	398	216	433	186	741	1225	1032	861	0.798149	0.731431
KPN_RS09440	complement(1936026..1937558)	NC_009648.1	31	29	10	16	54	46	69	79	0.343071	1.12426
KPN_RS09445	1937534..1939345	NC_009648.1	29	20	17	12	386	307	397	269	0.468558	0.730041
KPN_RS09450	1939249..1940649	NC_009648.1	71	65	52	37	227	216	305	219	0.518099	0.898533
KPN_RS09455	complement(1940581..1941295)	NC_009648.1	186	200	362	210	2131	1969	3583	4372	1.1732	1.47388
KPN_RS09460	complement(1941297..1942251)	NC_009648.1	61	36	34	51	110	72	90	88	0.693759	0.742942
KPN_RS09465	1942252..1943521	NC_009648.1	6	3	4	6	10	2	4	5	0.879668	0.569728
hpxK	complement(1943254..1944813)	NC_009648.1	16	16	3	6	29	24	9	17	0.222666	0.372652
KPN_RS09475	complement(1944660..1945901)	NC_009648.1	26	19	12	4	17	14	17	9	0.281494	0.637115
KPN_RS09480	complement(1945910..1946804)	NC_009648.1	57	74	34	35	44	28	32	39	0.417003	0.749087
KPN_RS09485	complement(1946635..1947291)	NC_009648.1	12	17	11	17	12	15	15	6	0.764402	0.590829
KPN_RS09490	complement(1947291..1947956)	NC_009648.1	30	34	11	17	8	16	6	10	0.346369	0.506425
KPN_RS09495	complement(1947962..1948901)	NC_009648.1	58	73	66	82	16	19	30	34	0.894442	1.38905
hpxU	complement(1948859..1949955)	NC_009648.1	340	336	169	254	296	237	216	168	0.495399	0.547281
hpxW	1949835..1951576	NC_009648.1	11	19	12	9	14	21	7	6	0.554191	0.282151
hpxX	1951432..1951767	NC_009648.1	0	0	0	0	3	0	2	0	n.d.	0.506425
KPN_RS09515	1951614..1953161	NC_009648.1	12	18	7	7	18	16	5	10	0.369461	0.335134
hpxZ	1953008..1953587	NC_009648.1	0	6	23	4	8	1	15	7	3.56266	1.85689
KPN_RS09525	1953480..1954202	NC_009648.1	11	16	19	9	15	14	22	24	0.821024	1.20494
asd_1	complement(1953940..1955358)	NC_009648.1	56	66	101	69	194	128	465	438	1.10319	2.13029
KPN_RS31305	1955260..1955532	NC_009648.1	0	0	1	0	0	0	3	2	n.d.	n.d.
KPN_RS09540	1955379..1956086	NC_009648.1	20	48	17	22	30	23	12	14	0.454064	0.372652
KPN_RS09545	1955920..1957113	NC_009648.1	16	62	17	24	41	35	28	23	0.416151	0.509757
KPN_RS09550	1956960..1958682	NC_009648.1	126	237	126	151	146	176	175	103	0.604136	0.655836
fabF_2	1958542..1960116	NC_009648.1	91	125	81	59	184	141	98	89	0.51314	0.437084
KPN_RS32395	complement(1959820..1960311)	NC_009648.1	301	354	96	200	224	256	123	103	0.357777	0.357663
KPN_RS09570	1960165..1960772	NC_009648.1	60	46	87	63	47	84	95	104	1.12033	1.15395
KPN_RS28890	1960724..1961199	NC_009648.1	86	55	195	63	98	113	172	219	1.44865	1.40767
KPN_RS09575	1961208..1962243	NC_009648.1	62	53	51	0	19	0	0	0	0.351102	0
KPN_RS30405	1962122..1962655	NC_009648.1	19	14	55	16	9	8	33	15	1.70336	2.14486
KPN_RS09580	complement(1962820..1963995)	NC_009648.1	103	47	96	67	121	143	216	173	0.860316	1.11931
KPN_RS09585	1963713..1964738	NC_009648.1	50	22	94	53	29	30	51	56	1.61639	1.37765
KPN_RS32555	complement(1964573..1965076)	NC_009648.1	253	48	277	145	33	31	90	89	1.10996	2.12461
KPN_RS09590	complement(1964930..1965616)	NC_009648.1	23	16	293	174	8	14	102	79	9.48012	6.24975
KPN_RS09595	1965756..1966451	NC_009648.1	27	12	13	15	8	20	21	21	0.568401	1.13946
KPN_RS32400	complement(1966212..1966601)	NC_009648.1	101	71	152	97	57	86	151	135	1.14613	1.51928
KPN_RS28905	complement(1966507..1967272)	NC_009648.1	176	114	472	369	274	317	1199	1283	2.29593	3.19022
KPN_RS09605	complement(1967293..1967655)	NC_009648.1	57	54	132	106	122	274	375	468	1.69752	1.61711
KPN_RS09610	complement(1967728..1968616)	NC_009648.1	132	122	105	91	87	65	107	71	0.610919	0.889576
KPN_RS09615	1968617..1969647	NC_009648.1	68	26	47	26	26	19	53	47	0.614832	1.68808
puuE	complement(1969436..1970668)	NC_009648.1	74	56	30	27	101	70	60	73	0.347131	0.590829
hpxA	complement(1970403..1971274)	NC_009648.1	32	13	14	10	65	30	26	25	0.422241	0.407805
KPN_RS09630	complement(1971274..1971990)	NC_009648.1	29	36	14	13	49	36	25	20	0.328861	0.402161
KPN_RS09635	1972018..1973682	NC_009648.1	440	235	229	220	203	169	112	101	0.526628	0.434954
guaD	1973583..1975193	NC_009648.1	62	6	34	9	5	4	4	1	0.500635	0.422021
KPN_RS09645	complement(1974988..1975947)	NC_009648.1	124	71	146	76	146	95	362	401	0.901322	2.40499
KPN_RS09650	complement(1975788..1977662)	NC_009648.1	221	202	356	263	333	411	698	574	1.15854	1.29874
KPN_RS09655	complement(1977723..1978786)	NC_009648.1	57	32	72	37	125	159	208	114	0.969612	0.861279
KPN_RS09660	complement(1978787..1980323)	NC_009648.1	147	128	280	223	576	563	1949	1462	1.44809	2.27491
KPN_RS09665	1980324..1981640	NC_009648.1	169	120	143	132	206	101	241	130	0.753349	0.917998
KPN_RS09670	1981711..1982667	NC_009648.1	41	27	40	26	45	49	65	47	0.768416	0.9051
KPN_RS09675	1982524..1983996	NC_009648.1	36	19	25	16	72	72	57	49	0.590178	0.559178
KPN_RS09680	complement(1983734..1985158)	NC_009648.1	99	82	69	64	42	61	79	53	0.581748	0.973516
*Note TPP riboswitch_2	1985255..1985356	NC_009648.1	156	143	95	83	73	99	49	29	0.471314	0.344487
tenA	1985262..1986120	NC_009648.1	403	127	297	108	43	77	49	38	0.60498	0.550737
KPN_RS09695	1985967..1986845	NC_009648.1	54	38	16	24	19	15	23	16	0.344218	0.871349
KPN_RS09700	1986692..1987594	NC_009648.1	38	56	25	66	8	21	20	12	0.766435	0.838221
KPN_RS09705	1987457..1988692	NC_009648.1	84	84	105	129	41	50	77	87	1.10273	1.36902
KPN_RS09710	1988772..1990239	NC_009648.1	1848	3508	394	1795	742	424	387	271	0.323569	0.428681
KPN_RS09715	1990094..1991822	NC_009648.1	2664	3468	397	1786	674	470	310	212	0.281847	0.346618
KPN_RS09720	1991769..1992962	NC_009648.1	39	66	34	56	72	51	96	75	0.678601	1.05608
KPN_RS09725	complement(1992902..1994392)	NC_009648.1	17	17	16	20	46	41	108	78	0.838272	1.62405
KPN_RS09730	complement(1994294..1995838)	NC_009648.1	19	23	10	17	129	99	68	47	0.508951	0.383151
KPN_RS09735	complement(1995685..1996425)	NC_009648.1	22	19	9	8	68	59	52	31	0.328267	0.496456
KPN_RS09740	complement(1996469..1997647)	NC_009648.1	18	12	30	12	30	23	33	22	1.10838	0.788303
KPN_RS09745	1997648..1998835	NC_009648.1	121	147	80	92	285	207	324	332	0.508107	1.01285
pqqA	1998706..1999002	NC_009648.1	240	311	689	784	583	484	1701	1652	2.11647	2.38713
pqqB	1998846..1999956	NC_009648.1	287	354	110	134	348	153	301	469	0.301365	1.16751
pqqC	1999847..2000706	NC_009648.1	203	152	36	84	125	58	98	85	0.267617	0.759638
pqqD	2000558..2000986	NC_009648.1	67	57	34	39	44	23	23	25	0.466082	0.544218
pqqE	2000823..2002115	NC_009648.1	216	228	36	138	199	115	101	119	0.310261	0.53223
pqqF	2001965..2004550	NC_009648.1	368	383	91	269	319	282	173	200	0.379511	0.471456
KPN_RS09780	complement(2004247..2005284)	NC_009648.1	50	36	23	20	30	12	14	8	0.395851	0.397905
mrdA_2	complement(2005191..2007307)	NC_009648.1	97	218	75	43	34	27	25	29	0.296574	0.672466
KPN_RS09790	complement(2007257..2007982)	NC_009648.1	23	14	15	21	8	20	34	15	0.770304	1.32937
KPN_RS09795	complement(2007838..2008426)	NC_009648.1	10	7	10	6	13	6	14	6	0.745131	0.799618
KPN_RS09800	2008226..2009442	NC_009648.1	126	76	143	126	167	113	322	224	1.0543	1.48129
katG	2009418..2011904	NC_009648.1	960	263	1252	428	793	996	967	589	1.08754	0.660702
zapE_1	complement(2011639..2012869)	NC_009648.1	350	444	232	261	323	210	342	281	0.491573	0.887907
KPN_RS09815	complement(2012900..2013778)	NC_009648.1	50	64	58	34	21	20	35	20	0.638917	1.01903
KPN_RS09820	2014066..2015772	NC_009648.1	58	45	50	55	78	76	195	139	0.807074	1.64753
KPN_RS09825	complement(2015513..2016127)	NC_009648.1	22	21	23	18	5	8	8	13	0.754878	1.22711
KPN_RS09830	complement(2016096..2017146)	NC_009648.1	143	148	41	45	124	108	125	79	0.233974	0.667957
KPN_RS09835	complement(2017171..2019697)	NC_009648.1	234	118	118	41	237	123	174	126	0.357615	0.633031
KPN_RS09840	complement(2019711..2020912)	NC_009648.1	206	131	987	721	139	224	769	748	4.01254	3.17457
KPN_RS09845	complement(2020904..2022101)	NC_009648.1	10	7	40	24	15	16	53	96	2.98052	3.65116
KPN_RS31335	2021851..2022183	NC_009648.1	1	1	2	3	4	11	7	14	1.97925	1.06349
KPN_RS09855	2022023..2023009	NC_009648.1	2	0	1	0	26	16	26	12	0.395851	0.687291
KPN_RS09860	complement(2022711..2023757)	NC_009648.1	143	132	176	159	189	181	348	333	0.964437	1.39814
KPN_RS09865	complement(2023783..2024291)	NC_009648.1	3	9	6	1	181	169	138	170	0.461826	0.668481
KPN_RS31340	complement(2024324..2024676)	NC_009648.1	0	1	1	3	47	39	190	146	3.16681	2.96789
[truncated: 3,586 more rows]

## Sheet: sRNAs OD 0.25
Dataset S2: RIP-seq - sRNAs at MEP
sRNA		total reads WT	reads/million WT	total reads Hfq-3xFLAG	reads/million Hfq-3xFLAG	enrichment Hfq-3xFLAG/WT	Enrichment ≥ 3
total mapped reads		18972902		23953104
KpnR_001	tpke11	0	0	0	0	n.d.	-
KpnR_002	DapZ	6749	355.718	61966	2586.97	7.27254	Yes
KpnR_003	SroA	61	3.21511	37	1.54468	0.480445	No
KpnR_004	SgrS	0	0	0	0	n.d.	-
KpnR_005	sRNA_1	231	12.1753	127	5.30203	0.435475	No
KpnR_006		157591	8306.11	126554	5283.41	0.636087	No
KpnR_007	tp2	12	0.632481	28	1.16895	1.8482	No
KpnR_008	rpsB 5'	5003	263.692	1813	75.6896	0.287038	No
KpnR_009		628	33.0998	9482	395.857	11.9595	Yes
KpnR_010	SraA	0	0	1	0.0417482	n.d.	-
KpnR_011	4.5S RNA	107824	5683.05	55024	2297.16	0.404212	No
KpnR_012	ChiX	64445	3396.69	2236373	93364.6	27.487	Yes
KpnR_013	sRNA_6	43	2.26639	2113	88.214	38.9227	Yes
KpnR_014	SroC	903	47.5942	14522	606.268	12.7383	Yes
KpnR_015		5680	299.374	76243	3183.01	10.6322	Yes
KpnR_016	SdhX	237	12.4915	3750	156.556	12.533	Yes
KpnR_017		11218	591.264	14575	608.481	1.02912	No
KpnR_018		418	22.0314	11152	465.576	21.1324	Yes
KpnR_019		221	11.6482	2554	106.625	9.15378	Yes
KpnR_020	RybB	2856	150.53	59970	2503.64	16.6321	Yes
KpnR_021		350	18.4474	4033	168.371	9.12709	Yes
KpnR_022		10	0.527067	207	8.64189	16.3962	Yes
KpnR_023	ompA 5'	324	17.077	54068	2257.24	132.18	Yes
KpnR_024		30	1.5812	425	17.743	11.2212	Yes
KpnR_025		2320	122.28	2408	100.53	0.82213	No
KpnR_026	RtT RNA 1	11	0.579774	7	0.292238	0.504054	No
KpnR_027	RtT RNA 2	2	0.105413	9	0.375734	3.56438	Yes
KpnR_028	lpxP 3'	0	0	463	19.3294	n.d.	-
KpnR_029	DinR	98	5.16526	567	23.6713	4.58278	Yes
KpnR_030	SraB	5	0.263534	21	0.876713	3.32676	Yes
KpnR_031		0	0	1917	80.0314	n.d.	-
KpnR_032		45	2.3718	2985	124.619	52.5417	Yes
KpnR_033		267	14.0727	6682	278.962	19.8229	Yes
KpnR_034		0	0	0	0	n.d.	-
KpnR_035	spy 3'	576	30.3591	90	3.75734	0.123763	No
KpnR_036	ryhB2	79	4.16383	819	34.1918	8.21162	Yes
KpnR_037	FnrS	6880	362.622	227598	9501.82	26.2031	Yes
KpnR_038	sRNA_9	920	48.4902	30975	1293.15	26.6683	Yes
KpnR_039	sRNA_10	1	0.0527067	1	0.0417482	0.792085	No
KpnR_040		1249	65.8307	26464	1104.83	16.7828	Yes
KpnR_041	MicC	4	0.210827	31	1.2942	6.13866	Yes
KpnR_042	sRNA_12	5	0.263534	5	0.208741	0.792085	No
KpnR_043		1475	77.7425	3147	131.382	1.68996	No
KpnR_044		1055	55.6056	3460	144.449	2.59774	No
KpnR_045		254	13.3875	2871	119.859	8.95306	Yes
KpnR_046		349	18.3947	696	29.0568	1.57963	No
KpnR_047	MgrR	243	12.8077	7072	295.244	23.052	Yes
KpnR_048		352	18.5528	10574	441.446	23.7941	Yes
KpnR_049		77	4.05842	35	1.46119	0.360039	No
KpnR_050	RydB	37	1.95015	40	1.66993	0.856308	No
KpnR_051		75	3.95301	1812	75.6478	19.1368	Yes
KpnR_052	sRNA_14	10	0.527067	87	3.6321	6.89114	Yes
KpnR_053		126	6.64105	1815	75.7731	11.4098	Yes
KpnR_054		191	10.067	319	13.3177	1.32291	No
KpnR_055	RprA	9716	512.099	169335	7069.44	13.8048	Yes
KpnR_056		23	1.21226	710	29.6413	24.4513	Yes
KpnR_057	OppX	1247	65.7253	12992	542.393	8.25242	Yes
KpnR_058		0	0	673	28.0966	n.d.	-
KpnR_059	SroD	1	0.0527067	2	0.0834965	1.58417	No
KpnR_060		1929	101.671	7674	320.376	3.1511	Yes
KpnR_061	RydC	152	8.01143	975	40.7045	5.08081	Yes
KpnR_062	RyeA	612	32.2565	1178	49.1794	1.52463	No
KpnR_063	SdsR	1275	67.2011	9830	410.385	6.10682	Yes
KpnR_064	MicL	1224	64.5131	8968	374.398	5.80345	Yes
KpnR_065	3'ETS-leuZ	2593	136.669	32428	1353.81	9.9058	Yes
KpnR_066	DsrA	5588	294.525	268696	11217.6	38.087	Yes
KpnR_067		170	8.96015	106	4.42531	0.493888	No
KpnR_068	JUMPstart RNA	612	32.2565	817	34.1083	1.05741	No
KpnR_069		535	28.1981	8465	353.399	12.5327	Yes
KpnR_070	CyaR	1895	99.8793	69245	2890.86	28.9435	Yes
KpnR_071	MicF	4318	227.588	99587	4157.58	18.268	Yes
KpnR_072		1744	91.9206	6527	272.491	2.96442	No
KpnR_073	STnc250	0	0	0	0	n.d.	-
KpnR_074	SroE	922	48.5956	1663	69.4273	1.42867	No
KpnR_075		146	7.69519	107	4.46706	0.580501	No
KpnR_076	GlmY	492	25.9317	199	8.3079	0.320376	No
KpnR_077	RyfD	33180	1748.81	14566	608.105	0.347725	No
KpnR_078	RaiZ	2000	105.413	10369	432.888	4.10657	Yes
KpnR_079	tmRNA	27460	1447.33	7763	324.092	0.223924	No
KpnR_080		1	0.0527067	207	8.64189	163.962	Yes
KpnR_081	MicA	12770	673.065	95236	3975.94	5.90721	Yes
KpnR_082	sok AT	9	0.474361	0	0	0	No
KpnR_083	SokX	447	23.5599	151	6.30398	0.267572	No
KpnR_084	CsrB	17079	900.179	10197	425.707	0.472914	No
KpnR_085	GcvB	103102	5434.17	2019558	84313	15.5153	Yes
KpnR_086		16	0.843308	256	10.6876	12.6734	Yes
KpnR_087	OmrA	275	14.4944	4306	179.768	12.4026	Yes
KpnR_088	OmrB	37	1.95015	53	2.21266	1.13461	No
KpnR_089		10	0.527067	99	4.13308	7.84164	Yes
KpnR_090	6S RNA	124076	6539.64	30071	1255.41	0.191969	No
KpnR_091	SibC	96	5.05985	305	12.7332	2.51652	No
KpnR_092	SroG	200	10.5413	95	3.96608	0.376241	No
KpnR_093	alx 5'	106	5.58692	183	7.63993	1.36747	No
KpnR_094	RnpB	4646	244.876	1680	70.137	0.286419	No
KpnR_095	SraG	4	0.210827	3	0.125245	0.594064	No
KpnR_096	ArcZ	2336	123.123	41784	1744.41	14.168	Yes
KpnR_097	RyhB	2646	139.462	41982	1752.67	12.5674	Yes
KpnR_098	sRNA_24	45	2.3718	178	7.43119	3.13314	Yes
KpnR_099		1143	60.2438	2841	118.607	1.96878	No
KpnR_100	RtT RNA 3	1532	80.7467	1152	48.094	0.595615	No
KpnR_101	sok AT	12	0.632481	49	2.04566	3.23435	Yes
KpnR_102	sRNA_25	72	3.79489	101	4.21657	1.11112	No
KpnR_103		146	7.69519	217	9.05937	1.17728	No
KpnR_104	IstR	13	0.685188	15	0.626224	0.913945	No
KpnR_105		53263	2807.32	39530	1650.31	0.587859	No
KpnR_106	RbsZ	0	0	22	0.918461	n.d.	-
KpnR_107	Spot 42	28371	1495.34	1073176	44803.2	29.9618	Yes
KpnR_108	CsrC	42505	2240.3	17301	722.286	0.322406	No
KpnR_109	GlnZ	27184	1432.78	448786	18736	13.0767	Yes
KpnR_110	CpxQ	1844	97.1912	40043	1671.72	17.2004	Yes
KpnR_111	OxyS	1115	58.768	26316	1098.65	18.6946	Yes
KpnR_112	GlmZ	1743	91.8679	14513	605.892	6.59526	Yes
KpnR_113	Pseudomonas sRNA P26	382	20.134	0	0	0	No
KpnR_114	SroH	12	0.632481	166	6.93021	10.9572	Yes
KpnR_115	aceK-int	38	2.00286	147	6.13699	3.06412	Yes
KpnR_116	malM 3'	27	1.42308	0	0	n.d.	-
KpnR_117		744	39.2138	72982	3046.87	77.6989	Yes
KpnR_118	sRNA_27	10	0.527067	458	19.1207	36.2775	Yes
KpnR_119	sRNA_28	24	1.26496	411	17.1585	13.5645	Yes
KpnR_120	SraL	54	2.84616	46	1.92042	0.674739	No
KpnR_121		725	38.2124	39476	1648.05	43.1288	Yes
KpnR_122		1443	76.0558	19532	815.427	10.7214	Yes
KpnR_123		45632	2405.11	5921	247.191	0.102777	No
KpnR_124		220	11.5955	912	38.0744	3.28355	Yes
KpnR_125		16	0.843308	663	27.6791	32.822	Yes
KpnR_126		5	0.263534	0	0	n.d.	-
KpnR_127		326	17.1824	3739	156.097	9.08468	Yes
KpnR_128		5346	281.77	40177	1677.32	5.95279	Yes
KpnR_133		2026	106.784	736	30.7267	0.287747	No

## Sheet: sRNAs OD 2
Dataset S2: RIP-seq - sRNAs at ESP
sRNA		total reads WT	reads/million WT	total reads Hfq-3xFLAG	reads/million Hfq-3xFLAG	enrichment Hfq-3xFLAG/WT	Enrichment ≥ 3
total mapped reads		19636908		25721572
KpnR_001	tpke11	0	0	0	0	n.d.	-
KpnR_002	DapZ	30573	1556.92	240437	9347.68	6.00397	Yes
KpnR_003	SroA	32	1.62958	13	0.505412	0.310148	No
KpnR_004	SgrS	0	0	0	0	n.d.	-
KpnR_005	sRNA_1	62	3.15732	204	7.93109	2.51197	No
KpnR_006		32770	1668.8	136953	5324.44	3.19059	Yes
KpnR_007	tp2	17	0.865717	176	6.84251	7.90386	Yes
KpnR_008	rpsB 5'	411	20.93	123	4.78198	0.228475	No
KpnR_009		358	18.231	15800	614.27	33.6938	Yes
KpnR_010	SraA	1	0.0509245	1	0.0388779	0.763441	No
KpnR_011	4.5S RNA	279072	14211.6	90524	3519.38	0.247641	No
KpnR_012	ChiX	67629	3443.97	1361318	52925.1	15.3675	Yes
KpnR_013	sRNA_6	2	0.101849	149	5.7928	56.8764	Yes
KpnR_014	SroC	20725	1055.41	279590	10869.9	10.2992	Yes
KpnR_015		35662	1816.07	165886	6449.29	3.55124	Yes
KpnR_016	SdhX	2628	133.83	71234	2769.43	20.6937	Yes
KpnR_017		14616	744.313	5868	228.135	0.306505	No
KpnR_018		1025	52.1976	13730	533.793	10.2264	Yes
KpnR_019		1076	54.7948	5491	213.478	3.89596	Yes
KpnR_020	RybB	1901	96.8075	16530	642.651	6.63844	Yes
KpnR_021		704	35.8509	11429	444.335	12.394	Yes
KpnR_022		51	2.59715	321	12.4798	4.80519	Yes
KpnR_023	ompA 5'	3045	155.065	50289	1955.13	12.6084	Yes
KpnR_024		92	4.68506	1251	48.6362	10.3811	Yes
KpnR_025		1460	74.3498	2952	114.767	1.54362	No
KpnR_026	RtT RNA 1	1	0.0509245	3	0.116634	2.29032	No
KpnR_027	RtT RNA 2	0	0	4	0.155511	n.d.	-
KpnR_028	lpxP 3'	0	0	329	12.7908	n.d.	-
KpnR_029	DinR	358	18.231	2475	96.2227	5.27798	Yes
KpnR_030	SraB	5	0.254623	2	0.0777557	0.305376	No
KpnR_031		55	2.80085	2599	101.044	36.0761	Yes
KpnR_032		163	8.3007	2293	89.147	10.7397	Yes
KpnR_033		1347	68.5953	23035	895.552	13.0556	Yes
KpnR_034		0	0	0	0	n.d.	-
KpnR_035	spy 3'	3306	168.356	545	21.1884	0.125855	No
KpnR_036	ryhB2	67	3.41194	973	37.8282	11.087	Yes
KpnR_037	FnrS	8681	442.076	84314	3277.95	7.4149	Yes
KpnR_038	sRNA_9	1865	94.9742	22764	885.016	9.31849	Yes
KpnR_039	sRNA_10	2	0.101849	24	0.933069	9.16129	Yes
KpnR_040		4327	220.35	58567	2276.96	10.3334	Yes
KpnR_041	MicC	1	0.0509245	56	2.17716	42.7527	Yes
KpnR_042	sRNA_12	12	0.611094	17	0.660924	1.08154	No
KpnR_043		14851	756.28	57731	2244.46	2.96776	No
KpnR_044		592	30.1473	7522	292.439	9.70035	Yes
KpnR_045		970	49.3968	11046	429.445	8.69379	Yes
KpnR_046		17	0.865717	112	4.35432	5.02973	Yes
KpnR_047	MgrR	456	23.2216	10184	395.932	17.0502	Yes
KpnR_048		207	10.5414	2498	97.1169	9.21293	Yes
KpnR_049		205	10.4395	208	8.0866	0.774614	No
KpnR_050	RydB	62	3.15732	77	2.9936	0.948145	No
KpnR_051		157	7.99515	1696	65.9369	8.24711	Yes
KpnR_052	sRNA_14	19	0.967566	297	11.5467	11.9338	Yes
KpnR_053		117	5.95817	1279	49.7248	8.34565	Yes
KpnR_054		2511	127.871	1686	65.5481	0.512609	No
KpnR_055	RprA	22713	1156.65	361013	14035.4	12.1346	Yes
KpnR_056		148	7.53683	2588	100.616	13.3499	Yes
KpnR_057	OppX	1536	78.2201	10271	399.315	5.10502	Yes
KpnR_058		249	12.6802	4099	159.36	12.5677	Yes
KpnR_059	SroD	9	0.458321	0	0	0	No
KpnR_060		2286	116.413	9316	362.186	3.11121	Yes
KpnR_061	RydC	722	36.7675	2105	81.8379	2.22582	No
KpnR_062	RyeA	639	32.5408	819	31.841	0.978495	No
KpnR_063	SdsR	6192	315.325	57549	2237.38	7.09549	Yes
KpnR_064	MicL	0	0	1072	41.6771	n.d.	-
KpnR_065	3'ETS-leuZ	176	8.96271	2890	112.357	12.5361	Yes
KpnR_066	DsrA	4858	247.391	28692	1115.48	4.50899	Yes
KpnR_067		475	24.1891	713	27.7199	1.14597	No
KpnR_068	JUMPstart RNA	885	45.0682	1140	44.3208	0.983416	No
KpnR_069		1211	61.6696	15994	621.813	10.083	Yes
KpnR_070	CyaR	24488	1247.04	756565	29413.6	23.5868	Yes
KpnR_071	MicF	4573	232.878	56306	2189.06	9.40003	Yes
KpnR_072		1440	73.3313	5766	224.17	3.05695	Yes
KpnR_073	STnc250	0	0	0	0	n.d.	-
KpnR_074	SroE	429	21.8466	1597	62.088	2.84199	No
KpnR_075		322	16.3977	83	3.22686	0.196788	No
KpnR_076	GlmY	847	43.1331	598	23.249	0.539006	No
KpnR_077	RyfD	57942	2950.67	39097	1520.01	0.51514	No
KpnR_078	RaiZ	265	13.495	36238	1408.86	104.398	Yes
KpnR_079	tmRNA	42917	2185.53	18725	727.988	0.333095	No
KpnR_080		39	1.98606	382	14.8513	7.47781	Yes
KpnR_081	MicA	1740	88.6087	13412	521.43	5.88464	Yes
KpnR_082	sok AT	3	0.152774	2	0.0777557	0.508961	No
KpnR_083	SokX	529	26.9391	92	3.57676	0.132772	No
KpnR_084	CsrB	18768	955.751	20647	802.711	0.839875	No
KpnR_085	GcvB	56805	2892.77	495645	19269.6	6.66131	Yes
KpnR_086		100	5.09245	1366	53.1072	10.4286	Yes
KpnR_087	OmrA	750	38.1934	7019	272.884	7.14479	Yes
KpnR_088	OmrB	157	7.99515	1147	44.5929	5.5775	Yes
KpnR_089		78	3.97211	423	16.4453	4.1402	Yes
KpnR_090	6S RNA	181295	9232.36	49990	1943.5	0.21051	No
KpnR_091	SibC	7	0.356472	332	12.9075	36.2089	Yes
KpnR_092	SroG	163	8.3007	66	2.56594	0.309123	No
KpnR_093	alx 5'	217	11.0506	173	6.72587	0.608642	No
KpnR_094	RnpB	8152	415.137	4256	165.464	0.398578	No
KpnR_095	SraG	1	0.0509245	0	0	n.d.	-
KpnR_096	ArcZ	42644	2171.62	453380	17626.4	8.11671	Yes
KpnR_097	RyhB	1108	56.4244	17426	677.486	12.007	Yes
KpnR_098	sRNA_24	175	8.91179	911	35.4177	3.97426	Yes
KpnR_099		1465	74.6044	6797	264.253	3.54205	Yes
KpnR_100	RtT RNA 3	33	1.68051	21	0.816435	0.485826	No
KpnR_101	sok AT	1	0.0509245	32	1.24409	24.4301	Yes
KpnR_102	sRNA_25	76	3.87026	604	23.4822	6.06735	Yes
KpnR_103		160	8.14792	318	12.3632	1.51734	No
KpnR_104	IstR	78	3.97211	44	1.71063	0.430659	No
KpnR_105		49715	2531.71	203214	7900.53	3.12063	Yes
KpnR_106	RbsZ	0	0	282	10.9636	n.d.	-
KpnR_107	Spot 42	4209	214.341	93754	3644.96	17.0054	Yes
KpnR_108	CsrC	20515	1044.72	13362	519.486	0.497251	No
KpnR_109	GlnZ	40920	2083.83	467452	18173.5	8.72122	Yes
KpnR_110	CpxQ	9125	464.686	77251	3003.35	6.46319	Yes
KpnR_111	OxyS	704	35.8509	15697	610.266	17.0224	Yes
KpnR_112	GlmZ	1102	56.1188	8957	348.229	6.20521	Yes
KpnR_113	Pseudomonas sRNA P26	188	9.57381	43	1.67175	0.174617	No
KpnR_114	SroH	180	9.16641	951	36.9729	4.03351	Yes
KpnR_115	aceK-int	248	12.6293	1336	51.9408	4.11273	Yes
KpnR_116	malM 3'	35	1.78236	465	18.0782	10.1429	Yes
KpnR_117		316	16.0921	3560	138.405	8.60079	Yes
KpnR_118	sRNA_27	14	0.712943	227	8.82528	12.3787	Yes
KpnR_119	sRNA_28	50	2.54623	364	14.1515	5.55785	Yes
KpnR_120	SraL	206	10.4904	156	6.06495	0.57814	No
KpnR_121		1034	52.6559	124808	4852.27	92.1505	Yes
KpnR_122		14786	752.97	320952	12477.9	16.5716	Yes
KpnR_123		28703	1461.69	14367	558.558	0.382133	No
KpnR_124		2632	134.033	22473	873.702	6.51855	Yes
KpnR_125		105	5.34707	2133	82.9265	15.5088	Yes
KpnR_126		12	0.611094	0	0	n.d.	-
KpnR_127		2169	110.455	19946	775.458	7.02056	Yes
KpnR_128		33336	1697.62	229775	8933.16	5.26217	Yes
KpnR_133		3858	196.467	1357	52.7573	0.26853	No
