# Supplementary material for: The global RNA–RNA interactome of Klebsiella pneumoniae unveils a small RNA regulator of cell division
Source: Proc Natl Acad Sci U S A. 2024 Feb 20;121(9):e2317322121. doi: 10.1073/pnas.2317322121 (PMC10907235; doi:10.1073/pnas.2317322121)
Supplement: Supplementary file 4 — Dataset S03 (XLSX) [file pnas.2317322121.sd03.xlsx]

## Sheet: description
Dataset S3: Hfq RIL-seq analysis
RNA was co-immunoprecipitated with WT and Hfq-3xFLAG at ESP (OD600 of 2)
column	explanation
name	gene name; fragment at the 5' end (name1) or 3' end (name2) of the chimeric read.
type	transcript type of the ligated fragment at the 5' end (type1) or 3' end (type2) of the chimeric read.
reference genome	K. pneumoniae MGH78578 chromosome (NC_009648.1) or plasmids (NC_009649.1, NC_009650.1, NC_009651.1, NC_009652.1 and NC_009653.1)
strand	position of the annotated gene on the leading (+) or lagging (-) strand
left/right	left and right position of the annotation.
nb_singles	number of fragments only mapping to one transcripts.
nb_selfchimeras	number of fragments involved in chimeras with the same transcript.
nb_ints	number of fragments involved in chimeras with other transcripts.
nb_chi	number of recovered chimeras with these two fragments.
nb_partners	number of different partners in chimeras.
nb_multi	number of interactions containing more than two partners
in_libs	detection of the chimeric fragment in a single (1) or both (2) replicates.
p_value	On the pooled replicates, a p-value is computed based on sequence complementarity. NaN: not a number.
fdr	The method of Benjamini-Hochberg is used to compute the false discovery rate.

## Sheet: genes_WT
Dataset S3: RIL-seq - Genes WT
name	type	reference genome	nb_single	nb_selfchimeras	nb_ints	nb_partners
4.5S RNA	ncRNA	NC_009648.1	60897	701	0	0
RnpB	ncRNA	NC_009648.1	11200	304	0	0
tmRNA	ncRNA	NC_009648.1	5805	64	0	0
KPN_RS19425	3UTR	NC_009648.1	5423	36	0	0
KPN_RS11505	CDS	NC_009648.1	5263	98	0	0
fusA_2	CDS	NC_009648.1	5224	13	0	0
6S RNA	ncRNA	NC_009648.1	5057	80	0	0
odhB	CDS	NC_009648.1	4050	79	0	0
KPN_RS14160	CDS	NC_009648.1	3275	33	0	0
KPN_RS23140	3UTR	NC_009648.1	3075	43	0	0
KPN_RS00290	CDS	NC_009648.1	2992	21	5	1
acnB	CDS	NC_009648.1	2977	47	0	0
tuf_2	CDS	NC_009648.1	2867	16	1670	1
groL	CDS	NC_009648.1	2725	30	0	0
gapA	CDS	NC_009648.1	2625	18	0	0
icd	CDS	NC_009648.1	2620	40	0	0
ppsA	CDS	NC_009648.1	2607	47	0	0
sucA	CDS	NC_009648.1	2503	18	0	0
GcvB	ncRNA	NC_009648.1	2445	49	6	1
ompA	CDS	NC_009648.1	2429	37	0	0
KPN_RS32575:KpnR_128	IGR	NC_009649.1	2427	27	0	0
tuf	CDS	NC_009648.1	2316	25	1670	1
KpnR_023'	ncRNA	NC_009648.1	2236	21	65	1
KPN_RS07995	CDS	NC_009648.1	2147	7	0	0
dnaK	CDS	NC_009648.1	2071	21	0	0
malE	CDS	NC_009648.1	1953	2	0	0
RyfD	ncRNA	NC_009648.1	1916	2	0	0
FnrS	ncRNA	NC_009648.1	1896	28	0	0
CyaR	ncRNA	NC_009648.1	1753	19	1036	2
rpoA	CDS	NC_009648.1	1715	32	0	0
SroC	ncRNA	NC_009648.1	1608	18	6	1
pykF	CDS	NC_009648.1	1594	24	0	0
ppc	CDS	NC_009648.1	1525	0	0	0
frr	CDS	NC_009648.1	1495	2	0	0
clpB	CDS	NC_009648.1	1483	15	0	0
KPN_RS14105	3UTR	NC_009648.1	1435	29	0	0
fdnG_2	CDS	NC_009648.1	1427	3	0	0
clpX	CDS	NC_009648.1	1384	13	0	0
KPN_RS25130	CDS	NC_009648.1	1381	2	0	0
KPN_RS23815	CDS	NC_009648.1	1369	17	0	0
KPN_RS11505	3UTR	NC_009648.1	1363	4	0	0
adhP	CDS	NC_009648.1	1352	39	0	0
tal	CDS	NC_009648.1	1344	16	0	0
lon	CDS	NC_009648.1	1343	18	0	0
clpA	CDS	NC_009648.1	1336	8	0	0
CsrB	ncRNA	NC_009648.1	1316	5	0	0
KpnR_128	ncRNA	NC_009649.1	1268	20	0	0
adhE	CDS	NC_009648.1	1252	34	0	0
RaiZ	ncRNA	NC_009648.1	1249	17	0	0
proP	CDS	NC_009648.1	1248	19	0	0
sucC	CDS	NC_009648.1	1242	9	0	0
ridA	CDS	NC_009648.1	1237	34	0	0
fklB	CDS	NC_009648.1	1218	1	0	0
folB	CDS	NC_009648.1	1204	26	0	0
uspE	CDS	NC_009648.1	1198	2	0	0
KPN_RS18100	CDS	NC_009648.1	1195	18	0	0
parE	CDS	NC_009648.1	1182	1	0	0
KPN_RS04900	CDS	NC_009648.1	1170	62	0	0
ftsH	CDS	NC_009648.1	1162	13	0	0
glgB	CDS	NC_009648.1	1124	22	0	0
lpxC	CDS	NC_009648.1	1111	17	0	0
KPN_RS18215	3UTR	NC_009648.1	1107	21	568	1
ompX	CDS	NC_009648.1	1098	2	0	0
rpoC	CDS	NC_009648.1	1095	13	0	0
tpiA	CDS	NC_009648.1	1078	3	0	0
rpoB	CDS	NC_009648.1	1070	6	0	0
KPN_RS19095	5UTR	NC_009648.1	1054	0	0	0
pgm	CDS	NC_009648.1	1051	2	0	0
sucD	CDS	NC_009648.1	1041	2	0	0
nadE	CDS	NC_009648.1	1031	0	0	0
malM	5UTR	NC_009648.1	997	19	0	0
pmbA	CDS	NC_009648.1	996	28	0	0
arcA	CDS	NC_009648.1	994	7	0	0
KPN_RS06220	CDS	NC_009648.1	990	0	0	0
htpG	CDS	NC_009648.1	989	19	0	0
ftsX	CDS	NC_009648.1	988	0	0	0
RbsZ	ncRNA	NC_009648.1	980	13	0	0
recB	CDS	NC_009648.1	975	33	0	0
tgt	CDS	NC_009648.1	973	2	0	0
KPN_RS01150:KPN_RS01155	IGR	NC_009648.1	969	11	0	0
cspE	CDS	NC_009648.1	958	12	0	0
gcvP	CDS	NC_009648.1	942	8	0	0
sra	CDS	NC_009648.1	942	1	0	0
clpK	CDS	NC_009649.1	938	16	0	0
KPN_RS30440	CDS	NC_009648.1	929	1	0	0
KPN_RS08800	CDS	NC_009648.1	921	4	0	0
accC	CDS	NC_009648.1	899	1	0	0
KPN_RS30270	CDS	NC_009648.1	877	16	0	0
aspA	CDS	NC_009648.1	837	29	0	0
KpnR_049	ncRNA	NC_009648.1	829	11	0	0
fbaA	CDS	NC_009648.1	828	10	0	0
KPN_RS13440:rfbB	IGR	NC_009648.1	825	2	0	0
mliC	CDS	NC_009648.1	823	4	0	0
DsrA	ncRNA	NC_009648.1	820	0	0	0
ftsY	CDS	NC_009648.1	819	7	0	0
hemX	CDS	NC_009648.1	792	30	0	0
nrdA	CDS	NC_009648.1	773	8	0	0
ahpC	CDS	NC_009648.1	771	4	0	0
KPN_RS27870	CDS	NC_009651.1	769	32	0	0
KPN_RS27410	CDS	NC_009650.1	763	0	0	0
argF	CDS	NC_009648.1	760	36	0	0
secY	CDS	NC_009648.1	754	7	0	0
KPN_RS26110	3UTR	NC_009648.1	749	20	0	0
KPN_RS05330	CDS	NC_009648.1	745	6	0	0
KPN_RS27395	CDS	NC_009650.1	734	1	745	1
dnaN	CDS	NC_009648.1	734	0	0	0
KPN_RS28220	CDS	NC_009651.1	731	24	0	0
KPN_RS27330	CDS	NC_009650.1	730	0	0	0
KPN_RS09430	3UTR	NC_009648.1	728	12	0	0
KPN_RS05145	CDS	NC_009648.1	720	18	745	1
relA	CDS	NC_009648.1	719	6	0	0
ispC	CDS	NC_009648.1	717	10	0	0
rplF	CDS	NC_009648.1	716	0	0	0
KPN_RS02090	CDS	NC_009648.1	714	9	0	0
KPN_RS17385	3UTR	NC_009648.1	714	3	0	0
KPN_RS06275	3UTR	NC_009648.1	705	13	0	0
KPN_RS14635	3UTR	NC_009648.1	700	6	0	0
KPN_RS00670	3UTR	NC_009648.1	700	4	0	0
rpsA	CDS	NC_009648.1	696	7	0	0
nuoG	CDS	NC_009648.1	692	4	0	0
pflB	CDS	NC_009648.1	685	2	0	0
KPN_RS13705:KPN_RS13685	IGR	NC_009648.1	680	2	0	0
eno	CDS	NC_009648.1	676	3	0	0
envZ	CDS	NC_009648.1	668	1	0	0
KPN_RS06450	CDS	NC_009648.1	666	1	0	0
aas	CDS	NC_009648.1	651	0	0	0
murF	CDS	NC_009648.1	646	15	0	0
KPN_RS08580	5UTR	NC_009648.1	639	4	0	0
nadC	CDS	NC_009648.1	626	0	0	0
rpoD	CDS	NC_009648.1	623	5	0	0
cydA	CDS	NC_009648.1	622	7	0	0
rplO	CDS	NC_009648.1	617	0	0	0
tolC	CDS	NC_009648.1	616	14	0	0
secA	CDS	NC_009648.1	613	16	0	0
fbp	CDS	NC_009648.1	609	8	0	0
KPN_RS24415	CDS	NC_009648.1	606	0	0	0
KPN_RS03175	3UTR	NC_009648.1	606	0	0	0
mglB	CDS	NC_009648.1	603	5	0	0
mdtD	CDS	NC_009648.1	600	13	0	0
nifJ	CDS	NC_009648.1	594	19	0	0
lptE	CDS	NC_009648.1	594	9	0	0
rpsD	CDS	NC_009648.1	591	3	0	0
KPN_RS03195	CDS	NC_009648.1	588	24	0	0
rsmB	5UTR	NC_009648.1	583	9	0	0
KPN_RS24395	3UTR	NC_009648.1	582	1	568	1
pnp	CDS	NC_009648.1	577	9	0	0
clpP	CDS	NC_009648.1	573	5	0	0
hutU	CDS	NC_009648.1	566	10	0	0
rpoS	CDS	NC_009648.1	565	1	0	0
pgi	CDS	NC_009648.1	558	1	0	0
acs	CDS	NC_009648.1	557	0	0	0
dnaE	CDS	NC_009648.1	554	5	0	0
ptsI	CDS	NC_009648.1	551	3	0	0
KPN_RS06835:KPN_RS06800	IGR	NC_009648.1	550	0	0	0
pgk	CDS	NC_009648.1	543	3	0	0
miaB	CDS	NC_009648.1	542	0	0	0
gsiD	CDS	NC_009648.1	542	0	0	0
KPN_RS09920	CDS	NC_009648.1	540	7	0	0
KpnR_132:KPN_RS27590	IGR	NC_009650.1	540	4	0	0
KPN_RS32535:repM	IGR	NC_009651.1	540	3	80	1
rplT	CDS	NC_009648.1	539	1	0	0
KPN_RS23860	3UTR	NC_009648.1	537	6	0	0
pepD	CDS	NC_009648.1	535	3	0	0
purH	CDS	NC_009648.1	534	0	0	0
rpsF	5UTR	NC_009648.1	532	12	0	0
gyrB	CDS	NC_009648.1	523	12	0	0
KPN_RS25195	CDS	NC_009648.1	513	10	0	0
MgrR	ncRNA	NC_009648.1	512	16	0	0
sodB	CDS	NC_009648.1	511	2	0	0
glgX	CDS	NC_009648.1	507	7	0	0
aac(6')-Ib	CDS	NC_009650.1	505	1	0	0
typA	CDS	NC_009648.1	504	8	0	0
hslU	CDS	NC_009648.1	501	9	0	0
malT	CDS	NC_009648.1	494	0	0	0
tkt_2	CDS	NC_009648.1	494	4	0	0
fabF	CDS	NC_009648.1	489	8	0	0
epd	CDS	NC_009648.1	485	90	0	0
KPN_RS26620:KPN_RS26595	IGR	NC_009649.1	485	0	0	0
iolD	CDS	NC_009648.1	484	3	0	0
glmS	CDS	NC_009648.1	482	4	0	0
KPN_RS06060:KPN_RS06080	IGR	NC_009648.1	479	1	0	0
ftsK	CDS	NC_009648.1	477	5	0	0
3'ETS-leuZ	ncRNA	NC_009648.1	475	0	0	0
KpnR_040	ncRNA	NC_009648.1	469	0	0	0
rpmC	CDS	NC_009648.1	469	130	0	0
KPN_RS08480	CDS	NC_009648.1	467	0	0	0
grcA	CDS	NC_009648.1	465	4	0	0
skp	CDS	NC_009648.1	453	4	0	0
KPN_RS21060	CDS	NC_009648.1	452	10	0	0
ArcZ	ncRNA	NC_009648.1	445	4	0	0
sul2	CDS	NC_009651.1	443	8	0	0
hns	CDS	NC_009648.1	442	8	0	0
KPN_RS08485	CDS	NC_009648.1	436	0	0	0
ackA	CDS	NC_009648.1	434	8	0	0
yeaG	CDS	NC_009648.1	428	0	0	0
KPN_RS22545	CDS	NC_009648.1	428	0	0	0
atpD	CDS	NC_009648.1	413	0	0	0
KPN_RS17135	CDS	NC_009648.1	413	0	0	0
gltB	5UTR	NC_009648.1	411	13	0	0
fabB	CDS	NC_009648.1	409	43	0	0
galU	CDS	NC_009648.1	404	10	0	0
lptD	CDS	NC_009648.1	400	12	0	0
nrdB	CDS	NC_009648.1	395	5	0	0
ppx	CDS	NC_009648.1	395	0	0	0
moaE	CDS	NC_009648.1	393	5	0	0
serS	CDS	NC_009648.1	393	5	0	0
RnpB:KPN_RS19145	IGR	NC_009648.1	392	1	0	0
KPN_RS14695:KPN_RS31570	IGR	NC_009648.1	390	0	0	0
bamB	CDS	NC_009648.1	390	0	0	0
gpsA	CDS	NC_009648.1	390	0	0	0
yidZ	CDS	NC_009648.1	387	33	0	0
pckA	CDS	NC_009648.1	384	2	0	0
KPN_RS25200	CDS	NC_009648.1	380	4	0	0
malG	CDS	NC_009648.1	379	1	0	0
hemY	CDS	NC_009648.1	379	2	0	0
rho	CDS	NC_009648.1	378	1	0	0
tdh	CDS	NC_009648.1	378	5	0	0
aadA1	5UTR	NC_009650.1	378	0	0	0
topA	CDS	NC_009648.1	374	7	0	0
ibpA	CDS	NC_009648.1	371	4	0	0
mutL	CDS	NC_009648.1	370	9	0	0
KPN_RS02085	CDS	NC_009648.1	369	8	0	0
KPN_RS23595	CDS	NC_009648.1	368	4	0	0
trmH	CDS	NC_009648.1	367	2	0	0
KPN_RS17155	CDS	NC_009648.1	367	19	0	0
KPN_RS03930	3UTR	NC_009648.1	366	17	0	0
plsB	CDS	NC_009648.1	366	11	0	0
dps	CDS	NC_009648.1	365	2	0	0
lacZ	CDS	NC_009649.1	364	7	0	0
malK	CDS	NC_009648.1	362	3	0	0
KPN_RS14160	3UTR	NC_009648.1	358	0	0	0
glnE	CDS	NC_009648.1	357	0	0	0
tkt_3	CDS	NC_009648.1	354	1	214	1
putA	CDS	NC_009648.1	351	2	0	0
sseA	CDS	NC_009648.1	350	7	0	0
KPN_RS05275	3UTR	NC_009648.1	348	6	0	0
KPN_RS19265	CDS	NC_009648.1	348	2	0	0
ihfA	CDS	NC_009648.1	343	0	0	0
glnS	CDS	NC_009648.1	343	8	0	0
astB_2	CDS	NC_009648.1	341	2	0	0
KPN_RS24445	CDS	NC_009648.1	340	0	0	0
sRNA_9	ncRNA	NC_009648.1	339	6	0	0
KPN_RS19155:garD	IGR	NC_009648.1	339	5	0	0
rpsE	5UTR	NC_009648.1	339	0	0	0
cadA	5UTR	NC_009648.1	338	6	0	0
atpH	CDS	NC_009648.1	338	3	0	0
icd	5UTR	NC_009648.1	336	6	0	0
gapA	5UTR	NC_009648.1	336	4	0	0
crr	CDS	NC_009648.1	335	0	0	0
KPN_RS23515	CDS	NC_009648.1	333	0	0	0
KPN_RS17165	CDS	NC_009648.1	330	3	0	0
murC	CDS	NC_009648.1	324	7	0	0
aceE	CDS	NC_009648.1	323	8	0	0
SokX	ncRNA	NC_009648.1	321	3	0	0
thrS	CDS	NC_009648.1	321	0	0	0
zapG	CDS	NC_009648.1	318	1	0	0
hflK	CDS	NC_009648.1	317	1	0	0
KPN_RS15630:KPN_RS15625	IGR	NC_009648.1	316	6	8	1
KPN_RS06400	5UTR	NC_009648.1	314	0	0	0
glgA	CDS	NC_009648.1	313	2	0	0
KPN_RS23655:purH	IGR	NC_009648.1	313	12	264	5
asd_2	CDS	NC_009648.1	311	3	0	0
KPN_RS07365:KPN_RS07350	IGR	NC_009648.1	306	5	14	1
KPN_RS00475	CDS	NC_009648.1	306	5	0	0
rraB	CDS	NC_009648.1	304	4	0	0
rplE	CDS	NC_009648.1	304	2	0	0
prlC	CDS	NC_009648.1	304	0	0	0
KPN_RS07765	3UTR	NC_009648.1	303	7	0	0
iolB	CDS	NC_009648.1	303	2	0	0
astE_2	CDS	NC_009648.1	303	3	0	0
KPN_RS11770	CDS	NC_009648.1	303	0	0	0
nuoL	CDS	NC_009648.1	300	3	0	0
accD	CDS	NC_009648.1	299	0	0	0
KPN_RS21170:KPN_RS21200	IGR	NC_009648.1	296	0	0	0
pyrG	CDS	NC_009648.1	292	0	0	0
lysS_2	CDS	NC_009648.1	291	5	93	1
ftsL	CDS	NC_009648.1	290	3	0	0
trkH	CDS	NC_009648.1	289	6	0	0
KPN_RS15970	CDS	NC_009648.1	289	1	0	0
KPN_RS05155	CDS	NC_009648.1	288	5	310	1
ettA	CDS	NC_009648.1	288	0	0	0
gndA	CDS	NC_009648.1	287	11	0	0
KPN_RS12920	CDS	NC_009648.1	286	10	0	0
KPN_RS24450	3UTR	NC_009648.1	285	4	0	0
bcsC	CDS	NC_009648.1	284	2	0	0
rpmH	CDS	NC_009648.1	284	6	0	0
katG	CDS	NC_009648.1	282	0	0	0
KPN_RS01260	5UTR	NC_009648.1	281	7	0	0
KPN_RS02210	CDS	NC_009648.1	281	0	0	0
deoD	CDS	NC_009648.1	279	8	0	0
gcvH	CDS	NC_009648.1	278	1	0	0
aadB	CDS	NC_009651.1	277	83	0	0
KPN_RS22320	CDS	NC_009648.1	276	1	0	0
lacY	CDS	NC_009649.1	276	13	0	0
nagE	CDS	NC_009648.1	275	3	0	0
KPN_RS27385	CDS	NC_009650.1	274	0	310	1
rraA	CDS	NC_009648.1	273	0	0	0
uvrC	CDS	NC_009648.1	272	0	0	0
KPN_RS14750	CDS	NC_009648.1	270	7	0	0
KPN_RS16090	3UTR	NC_009648.1	270	3	0	0
KPN_RS18880	CDS	NC_009648.1	269	0	0	0
malM 3'	ncRNA	NC_009648.1	269	11	0	0
KPN_RS12825	CDS	NC_009648.1	269	2	0	0
KPN_RS02035	CDS	NC_009648.1	267	0	0	0
KPN_RS11820	CDS	NC_009648.1	266	0	0	0
deoB	CDS	NC_009648.1	266	0	0	0
hflC	CDS	NC_009648.1	265	4	0	0
KPN_RS14455	CDS	NC_009648.1	265	2	0	0
fabR	CDS	NC_009648.1	265	5	0	0
KPN_RS30435	CDS	NC_009648.1	265	0	0	0
fmt	CDS	NC_009648.1	262	3	0	0
hupA	CDS	NC_009648.1	261	3	0	0
dppB	CDS	NC_009648.1	259	0	0	0
pepP	CDS	NC_009648.1	259	5	0	0
ilvD	CDS	NC_009648.1	259	0	0	0
gltB	CDS	NC_009648.1	258	8	0	0
ftnA	CDS	NC_009648.1	256	45	0	0
frdA	CDS	NC_009648.1	256	1	0	0
pcnB	CDS	NC_009648.1	255	0	0	0
exbD	CDS	NC_009648.1	254	2	0	0
KPN_RS03910	3UTR	NC_009648.1	253	0	0	0
sdhB	CDS	NC_009648.1	253	3	0	0
degQ	CDS	NC_009648.1	250	2	0	0
KPN_RS16205	CDS	NC_009648.1	249	0	0	0
KPN_RS02430	CDS	NC_009648.1	249	4	0	0
RybB	ncRNA	NC_009648.1	249	3	0	0
galK	CDS	NC_009648.1	249	3	0	0
hemD	CDS	NC_009648.1	249	7	0	0
sdhA	CDS	NC_009648.1	249	1	0	0
yghU	CDS	NC_009648.1	248	4	0	0
KPN_RS11945	CDS	NC_009648.1	248	0	0	0
ppiD	CDS	NC_009648.1	248	5	0	0
citX	5UTR	NC_009648.1	247	4	0	0
rplR	5UTR	NC_009648.1	246	1	0	0
speA	CDS	NC_009648.1	245	0	0	0
iolC	CDS	NC_009648.1	245	8	0	0
SdsR	ncRNA	NC_009648.1	244	1	93	2
deoD	5UTR	NC_009648.1	243	5	0	0
mtlA	CDS	NC_009648.1	243	3	0	0
hsp20	CDS	NC_009649.1	242	3	0	0
cyaA	CDS	NC_009648.1	241	1	0	0
acrB	CDS	NC_009648.1	241	0	0	0
nlpD	CDS	NC_009648.1	240	9	0	0
tpke11	ncRNA	NC_009648.1	238	7	0	0
dtpD	5UTR	NC_009648.1	238	4	0	0
ypfH	CDS	NC_009648.1	238	2	0	0
mukB	CDS	NC_009648.1	237	0	0	0
KPN_RS08200	CDS	NC_009648.1	236	2	0	0
leuS	CDS	NC_009648.1	235	0	0	0
pal	CDS	NC_009648.1	234	7	0	0
deaD	CDS	NC_009648.1	233	0	0	0
KPN_RS21120	CDS	NC_009648.1	233	0	0	0
KPN_RS12615	3UTR	NC_009648.1	233	3	0	0
KPN_RS27955	CDS	NC_009651.1	233	14	0	0
KPN_RS12725	5UTR	NC_009648.1	233	0	0	0
KPN_RS24315	CDS	NC_009648.1	232	3	0	0
ftsW	CDS	NC_009648.1	231	10	0	0
ygjG	CDS	NC_009648.1	230	3	0	0
focA	CDS	NC_009648.1	230	0	0	0
mdtO	CDS	NC_009648.1	229	9	0	0
KPN_RS03530	3UTR	NC_009648.1	229	5	0	0
KPN_RS14705	CDS	NC_009648.1	229	0	0	0
gsiA	CDS	NC_009648.1	228	4	0	0
GlmY	ncRNA	NC_009648.1	228	0	0	0
yoaE	CDS	NC_009648.1	227	0	0	0
KPN_RS18475	CDS	NC_009648.1	226	14	0	0
KPN_RS07330	CDS	NC_009648.1	226	17	0	0
hflX	CDS	NC_009648.1	226	1	0	0
cspA	CDS	NC_009648.1	226	4	0	0
KPN_RS01620	CDS	NC_009648.1	225	0	0	0
START:KPN_RS28320	IGR	NC_009653.1	225	7	0	0
KPN_RS00965	3UTR	NC_009648.1	225	13	0	0
KPN_RS02325	3UTR	NC_009648.1	223	9	0	0
lolD	CDS	NC_009648.1	223	1	0	0
rlmB	5UTR	NC_009648.1	222	5	0	0
folE	CDS	NC_009648.1	222	0	0	0
ptsP	CDS	NC_009648.1	222	4	0	0
rfaF	CDS	NC_009648.1	219	8	0	0
cspE_2	CDS	NC_009648.1	219	1	0	0
rihA	CDS	NC_009648.1	218	9	0	0
gss	CDS	NC_009648.1	218	1	0	0
KPN_RS24750	CDS	NC_009648.1	218	0	0	0
KPN_RS20240	CDS	NC_009648.1	217	0	0	0
KPN_RS16635	CDS	NC_009648.1	217	1	0	0
KPN_RS12725	CDS	NC_009648.1	217	0	0	0
proS	CDS	NC_009648.1	216	0	0	0
lsrR	CDS	NC_009648.1	216	2	0	0
rimM	5UTR	NC_009648.1	215	0	0	0
minD	CDS	NC_009648.1	213	0	0	0
rcsD	CDS	NC_009648.1	213	7	0	0
sodA	CDS	NC_009648.1	212	5	0	0
blaOXA	5UTR	NC_009650.1	211	3	0	0
hflX	5UTR	NC_009648.1	211	4	0	0
gltA	CDS	NC_009648.1	211	0	0	0
KPN_RS00290	3UTR	NC_009648.1	211	0	0	0
END:KPN_RS26970	IGR	NC_009649.1	210	12	82	1
cadB	CDS	NC_009648.1	209	5	0	0
malP	CDS	NC_009648.1	209	5	0	0
fbaA	5UTR	NC_009648.1	209	0	0	0
KPN_RS22430:KPN_RS22445	IGR	NC_009648.1	207	3	93	2
KPN_RS19085	CDS	NC_009648.1	207	5	0	0
KPN_RS13175	CDS	NC_009648.1	207	2	0	0
tolR	CDS	NC_009648.1	207	0	0	0
KPN_RS20675	CDS	NC_009648.1	205	1	0	0
maeB	CDS	NC_009648.1	204	5	0	0
KPN_RS25720	CDS	NC_009648.1	204	6	0	0
KPN_RS15570	3UTR	NC_009648.1	203	0	0	0
rne	CDS	NC_009648.1	201	0	0	0
sppA	CDS	NC_009648.1	199	0	0	0
KPN_RS15065	5UTR	NC_009648.1	198	0	0	0
dnaG	5UTR	NC_009648.1	198	5	0	0
SraG:argG	IGR	NC_009648.1	198	1	0	0
KPN_RS00095	3UTR	NC_009648.1	198	0	0	0
rnr	CDS	NC_009648.1	197	2	0	0
KPN_RS23390	CDS	NC_009648.1	197	9	0	0
dacA	CDS	NC_009648.1	197	0	0	0
fabD	CDS	NC_009648.1	197	6	0	0
KPN_RS26910	CDS	NC_009649.1	195	2	0	0
ompW	CDS	NC_009648.1	193	7	0	0
glyQ	CDS	NC_009648.1	193	14	0	0
KPN_RS14115	CDS	NC_009648.1	193	0	0	0
galF	CDS	NC_009648.1	192	2	0	0
KPN_RS24595:KPN_RS24600	IGR	NC_009648.1	192	0	0	0
KPN_RS27245	CDS	NC_009650.1	191	0	0	0
brnQ	CDS	NC_009648.1	191	0	0	0
KPN_RS04225	CDS	NC_009648.1	191	4	0	0
KPN_RS03180	CDS	NC_009648.1	190	21	0	0
era	CDS	NC_009648.1	190	4	0	0
acnA	CDS	NC_009648.1	189	7	0	0
hxpB	CDS	NC_009648.1	189	0	0	0
KPN_RS22570:fdhD	IGR	NC_009648.1	188	2	0	0
KPN_RS26090	CDS	NC_009648.1	188	2	0	0
zapB	CDS	NC_009648.1	188	3	0	0
mntS	CDS	NC_009648.1	187	0	0	0
KPN_RS03555	CDS	NC_009648.1	187	2	0	0
pat	CDS	NC_009648.1	186	2	0	0
KPN_RS28390	CDS	NC_009651.1	186	2	0	0
astD_2	CDS	NC_009648.1	186	1	0	0
KpnR_060	ncRNA	NC_009648.1	185	1	0	0
tkt	CDS	NC_009648.1	185	4	214	1
KPN_RS20410	CDS	NC_009648.1	185	11	0	0
uspA	5UTR	NC_009648.1	185	1	0	0
KPN_RS25245	CDS	NC_009648.1	184	1	0	0
fumA	CDS	NC_009648.1	184	0	0	0
KPN_RS19865:KPN_RS19810	IGR	NC_009648.1	184	1	0	0
KPN_RS01760	CDS	NC_009648.1	183	0	0	0
uspG	CDS	NC_009648.1	182	0	0	0
KPN_RS08335	CDS	NC_009648.1	182	4	0	0
phoA	CDS	NC_009648.1	182	0	0	0
KPN_RS05355	CDS	NC_009648.1	182	0	0	0
KPN_RS01600	CDS	NC_009648.1	181	0	0	0
KPN_RS16455	CDS	NC_009648.1	180	0	0	0
yajQ	CDS	NC_009648.1	180	0	0	0
fadJ	CDS	NC_009648.1	180	0	0	0
KPN_RS07805	CDS	NC_009648.1	180	0	0	0
zntA	CDS	NC_009648.1	180	0	0	0
KPN_RS00285	CDS	NC_009648.1	179	0	0	0
rpe	CDS	NC_009648.1	178	0	0	0
hscA	CDS	NC_009648.1	178	0	0	0
KPN_RS22020:KPN_RS22050	IGR	NC_009648.1	177	8	0	0
udp	CDS	NC_009648.1	177	6	0	0
KPN_RS02455	3UTR	NC_009648.1	177	0	0	0
rplQ	CDS	NC_009648.1	176	0	0	0
KPN_RS26080	5UTR	NC_009648.1	175	1	0	0
nfuA	CDS	NC_009648.1	175	1	0	0
opgB	CDS	NC_009648.1	175	0	0	0
KPN_RS22035	CDS	NC_009648.1	175	5	0	0
ampH	CDS	NC_009648.1	174	0	0	0
znuC	CDS	NC_009648.1	174	11	0	0
zipA	CDS	NC_009648.1	174	0	0	0
mdh	CDS	NC_009648.1	174	3	0	0
lpxA	CDS	NC_009648.1	174	3	0	0
proQ	CDS	NC_009648.1	174	5	0	0
Spot 42	ncRNA	NC_009648.1	172	52	0	0
pepN	CDS	NC_009648.1	171	0	0	0
metH	CDS	NC_009648.1	171	0	0	0
drmD	CDS	NC_009648.1	171	0	0	0
KPN_RS18230	CDS	NC_009648.1	170	0	0	0
KPN_RS06990	CDS	NC_009648.1	169	5	0	0
KPN_RS19110	CDS	NC_009648.1	169	5	0	0
pnuC	CDS	NC_009648.1	169	4	0	0
lysS	CDS	NC_009648.1	169	9	93	1
KPN_RS11630	CDS	NC_009648.1	169	0	0	0
KPN_RS21155	CDS	NC_009648.1	169	0	0	0
ChiX	ncRNA	NC_009648.1	169	1	181	1
KPN_RS16940:gcvA_2	IGR	NC_009648.1	168	0	0	0
KPN_RS31005:acrR	IGR	NC_009648.1	167	0	0	0
prc	CDS	NC_009648.1	167	2	0	0
yigL	CDS	NC_009648.1	166	9	0	0
glpK	CDS	NC_009648.1	166	1	0	0
nuoN	CDS	NC_009648.1	166	0	0	0
rpsT	CDS	NC_009648.1	166	0	0	0
KPN_RS01185:metN	IGR	NC_009648.1	165	13	616	6
bamC	CDS	NC_009648.1	165	0	0	0
KPN_RS13295	CDS	NC_009648.1	165	0	0	0
KPN_RS01400	CDS	NC_009648.1	165	2	0	0
hemC	CDS	NC_009648.1	164	0	0	0
metK	CDS	NC_009648.1	164	1	0	0
dnaA	CDS	NC_009648.1	164	0	0	0
ftsZ	CDS	NC_009648.1	163	15	0	0
holC	5UTR	NC_009648.1	163	8	0	0
KPN_RS00300:araC	IGR	NC_009648.1	162	1	0	0
phnE_3	CDS	NC_009649.1	161	0	0	0
bssS	CDS	NC_009648.1	160	0	0	0
asnS	CDS	NC_009648.1	160	4	0	0
KPN_RS03495	3UTR	NC_009648.1	160	660	0	0
traL	CDS	NC_009649.1	159	0	90	1
proA	CDS	NC_009648.1	159	0	0	0
crp	CDS	NC_009648.1	159	1	0	0
cysE	CDS	NC_009648.1	159	0	0	0
ribB	CDS	NC_009648.1	159	0	0	0
KPN_RS13210	5UTR	NC_009648.1	158	0	0	0
glmU	CDS	NC_009648.1	158	0	0	0
KPN_RS22665	CDS	NC_009648.1	157	1	0	0
murE	CDS	NC_009648.1	156	1	0	0
fdoI	CDS	NC_009648.1	156	0	0	0
KPN_RS25580	CDS	NC_009648.1	155	0	0	0
KPN_RS02650	CDS	NC_009648.1	155	4	0	0
treC	CDS	NC_009648.1	155	1	0	0
KPN_RS03930:sucA	IGR	NC_009648.1	154	5	0	0
fabI	CDS	NC_009648.1	154	0	0	0
rplN	CDS	NC_009648.1	154	0	0	0
KPN_RS16195	CDS	NC_009648.1	153	0	0	0
gsiB	CDS	NC_009648.1	153	3	0	0
KPN_RS20180	3UTR	NC_009648.1	153	0	0	0
argH	CDS	NC_009648.1	153	0	0	0
kduD	CDS	NC_009648.1	153	0	0	0
KPN_RS14425:yfcG	IGR	NC_009648.1	153	1	0	0
KPN_RS14185	CDS	NC_009648.1	152	0	0	0
yceD	CDS	NC_009648.1	152	0	0	0
KPN_RS01945	CDS	NC_009648.1	152	0	0	0
eco	CDS	NC_009648.1	151	85	0	0
glgP	CDS	NC_009648.1	151	0	0	0
mdtK	CDS	NC_009648.1	151	6	0	0
KPN_RS03180:KPN_RS03190	IGR	NC_009648.1	150	1	0	0
KPN_RS05450	CDS	NC_009648.1	150	0	0	0
citX	CDS	NC_009648.1	149	1	0	0
KPN_RS26435	5UTR	NC_009649.1	148	6	0	0
KPN_RS12640	3UTR	NC_009648.1	148	0	0	0
CsrC	ncRNA	NC_009648.1	147	3	0	0
prfB	CDS	NC_009648.1	147	0	0	0
rhlE	CDS	NC_009648.1	147	1	0	0
cyaY	CDS	NC_009648.1	146	0	0	0
glyS	CDS	NC_009648.1	146	0	0	0
KPN_RS27420	CDS	NC_009650.1	145	0	0	0
kduD	5UTR	NC_009648.1	145	0	0	0
rutR	CDS	NC_009648.1	145	0	0	0
yhhY	CDS	NC_009648.1	145	1	0	0
KPN_RS24675	CDS	NC_009648.1	144	13	0	0
ubiD	CDS	NC_009648.1	144	1	0	0
KPN_RS10005	CDS	NC_009648.1	144	4	0	0
infB	CDS	NC_009648.1	142	1	0	0
rplF	5UTR	NC_009648.1	141	0	0	0
silS	CDS	NC_009649.1	141	11	0	0
ilvN_2	CDS	NC_009648.1	141	1	0	0
ghrB	CDS	NC_009648.1	140	0	0	0
recA	5UTR	NC_009648.1	139	0	0	0
ligB	CDS	NC_009648.1	139	0	0	0
astA_2	CDS	NC_009648.1	139	4	0	0
lpdA	CDS	NC_009648.1	139	6	0	0
rpsE	CDS	NC_009648.1	139	1	0	0
KPN_RS15495	3UTR	NC_009648.1	139	5	0	0
iaaA	CDS	NC_009648.1	138	3	0	0
pntA	CDS	NC_009648.1	138	0	0	0
KPN_RS14840:zipA	IGR	NC_009648.1	137	0	0	0
KPN_RS28175	CDS	NC_009651.1	137	65	0	0
infC	5UTR	NC_009648.1	137	0	0	0
KPN_RS10465	CDS	NC_009648.1	137	0	0	0
KPN_RS06390	CDS	NC_009648.1	137	1	0	0
csiE	CDS	NC_009648.1	137	0	0	0
drmA	CDS	NC_009648.1	137	5	0	0
KPN_RS19100	CDS	NC_009648.1	137	0	0	0
glpG	CDS	NC_009648.1	136	0	0	0
KPN_RS06155	5UTR	NC_009648.1	136	1	0	0
btuF	CDS	NC_009648.1	136	0	0	0
KPN_RS06065	CDS	NC_009648.1	136	0	0	0
atpA	CDS	NC_009648.1	136	1	0	0
yjiM	CDS	NC_009648.1	136	1	0	0
recJ	CDS	NC_009648.1	136	0	0	0
KPN_RS05150	CDS	NC_009648.1	135	3	159	1
hemY	5UTR	NC_009648.1	135	0	0	0
KPN_RS04755	CDS	NC_009648.1	135	2	0	0
KPN_RS10290	CDS	NC_009648.1	135	10	0	0
pcoA	CDS	NC_009649.1	135	3	0	0
holA	CDS	NC_009648.1	135	1	0	0
crr	5UTR	NC_009648.1	134	4	0	0
polA	CDS	NC_009648.1	134	0	0	0
KPN_RS04605	CDS	NC_009648.1	134	4	0	0
nudE	CDS	NC_009648.1	133	5	0	0
KPN_RS21360	CDS	NC_009648.1	132	1	0	0
KPN_RS24805	CDS	NC_009648.1	132	0	0	0
rpoS	5UTR	NC_009648.1	132	0	0	0
SdhX	ncRNA	NC_009648.1	132	0	0	0
moaA	CDS	NC_009648.1	132	10	0	0
KPN_RS17700:KPN_RS17675	IGR	NC_009648.1	132	1	0	0
dppB	5UTR	NC_009648.1	131	0	0	0
KPN_RS19310	CDS	NC_009648.1	131	1	0	0
katE	CDS	NC_009648.1	130	0	0	0
KPN_RS26415:KPN_RS26380	IGR	NC_009649.1	130	0	29	1
KPN_RS15300	CDS	NC_009648.1	130	0	0	0
narL	CDS	NC_009648.1	130	0	0	0
rpsS	CDS	NC_009648.1	130	0	0	0
ubiE	CDS	NC_009648.1	129	3	0	0
KPN_RS13340	CDS	NC_009648.1	129	0	0	0
KPN_RS06420	3UTR	NC_009648.1	129	0	0	0
KPN_RS01585:KPN_RS32160	IGR	NC_009648.1	128	0	5	1
qseG	CDS	NC_009648.1	128	0	0	0
aceF	CDS	NC_009648.1	128	5	0	0
rsmH	CDS	NC_009648.1	128	3	0	0
selB	CDS	NC_009648.1	128	0	0	0
MicF	ncRNA	NC_009648.1	128	1	0	0
KPN_RS15640:KPN_RS15635	IGR	NC_009648.1	127	0	0	0
ileS	CDS	NC_009648.1	127	1	0	0
rpsL	5UTR	NC_009648.1	127	4	0	0
KPN_RS22860	CDS	NC_009648.1	127	2	0	0
KPN_RS32430	CDS	NC_009648.1	126	2	0	0
KPN_RS06525	3UTR	NC_009648.1	126	0	0	0
yidC	CDS	NC_009648.1	126	2	0	0
KPN_RS05060	CDS	NC_009648.1	126	1	0	0
KPN_RS25895	CDS	NC_009648.1	126	1	0	0
KPN_RS18205	CDS	NC_009648.1	126	0	0	0
KPN_RS17700	CDS	NC_009648.1	125	0	0	0
KPN_RS22230:yieH	IGR	NC_009648.1	125	2	0	0
yhdP	CDS	NC_009648.1	125	6	0	0
accA	CDS	NC_009648.1	125	1	0	0
cpxP	CDS	NC_009648.1	124	8	0	0
KPN_RS29795	5UTR	NC_009650.1	124	0	0	0
ugpC	CDS	NC_009648.1	124	6	0	0
ggt	CDS	NC_009648.1	123	0	0	0
cyoB	CDS	NC_009648.1	123	2	0	0
KPN_RS18125	5UTR	NC_009648.1	123	2	0	0
add	CDS	NC_009648.1	123	0	0	0
sfsA	CDS	NC_009648.1	122	0	0	0
KPN_RS27435	CDS	NC_009650.1	122	4	119	1
KPN_RS28140	CDS	NC_009651.1	122	4	119	1
KPN_RS09455	3UTR	NC_009648.1	122	0	0	0
proY	CDS	NC_009648.1	121	0	0	0
phKpnR_2	CDS	NC_009649.1	121	2	0	0
KPN_RS27390	CDS	NC_009650.1	121	1	159	1
cydB	CDS	NC_009648.1	121	0	0	0
zwf	CDS	NC_009648.1	121	0	0	0
mrcB	CDS	NC_009648.1	121	1	0	0
KPN_RS09270	3UTR	NC_009648.1	120	0	0	0
guaA	CDS	NC_009648.1	120	0	0	0
dnaJ	CDS	NC_009648.1	120	3	0	0
priB	CDS	NC_009648.1	120	0	0	0
hha	CDS	NC_009648.1	119	0	0	0
KPN_RS17845	CDS	NC_009648.1	119	4	0	0
KPN_RS08500	CDS	NC_009648.1	119	0	0	0
KPN_RS19295	CDS	NC_009648.1	119	1	0	0
ompR	CDS	NC_009648.1	119	4	0	0
KPN_RS18275	CDS	NC_009648.1	118	3	0	0
bepA	CDS	NC_009648.1	118	4	0	0
trxB	CDS	NC_009648.1	118	2	0	0
sdhD	CDS	NC_009648.1	118	0	0	0
KPN_RS02435	CDS	NC_009648.1	117	0	0	0
tmk	CDS	NC_009648.1	117	6	0	0
uvrD	CDS	NC_009648.1	117	3	0	0
KPN_RS09915	CDS	NC_009648.1	116	0	0	0
serB	CDS	NC_009648.1	116	2	0	0
rpsB	CDS	NC_009648.1	116	8	0	0
hemN	CDS	NC_009648.1	116	1	0	0
KPN_RS10830	CDS	NC_009648.1	116	0	0	0
dppC	CDS	NC_009648.1	116	2	0	0
KPN_RS15430	3UTR	NC_009648.1	115	0	0	0
KPN_RS19315	CDS	NC_009648.1	115	0	0	0
yjeH	CDS	NC_009648.1	115	0	0	0
rpiA	CDS	NC_009648.1	115	0	0	0
cadA	CDS	NC_009648.1	115	2	0	0
KPN_RS01810	3UTR	NC_009648.1	115	6	0	0
panB	CDS	NC_009648.1	115	3	0	0
aroA	CDS	NC_009648.1	114	2	0	0
gmk	CDS	NC_009648.1	114	5	0	0
galE	CDS	NC_009648.1	114	0	0	0
KPN_RS12755	3UTR	NC_009648.1	114	0	0	0
KPN_RS22075:rpmH	IGR	NC_009648.1	114	1	0	0
KPN_RS06910:KPN_RS06945	IGR	NC_009648.1	114	0	0	0
KpnR_131:KpnR_130	IGR	NC_009650.1	113	0	177	2
bcsA	CDS	NC_009648.1	113	0	0	0
aroC	CDS	NC_009648.1	113	0	0	0
KPN_RS13515	CDS	NC_009648.1	113	0	0	0
ycfP	CDS	NC_009648.1	113	5	0	0
carB	CDS	NC_009648.1	113	4	0	0
KPN_RS17405:KPN_RS17430	IGR	NC_009648.1	113	0	0	0
nfuA	5UTR	NC_009648.1	113	2	0	0
KPN_RS05675	3UTR	NC_009648.1	113	2	0	0
parC	CDS	NC_009648.1	113	3	0	0
pheS	CDS	NC_009648.1	113	1	0	0
KPN_RS15715	3UTR	NC_009648.1	113	2	0	0
hemL	CDS	NC_009648.1	112	0	0	0
KPN_RS13015	3UTR	NC_009648.1	112	0	0	0
RyeA	ncRNA	NC_009648.1	112	0	0	0
KPN_RS04930	3UTR	NC_009648.1	112	1	0	0
KPN_RS00575	CDS	NC_009648.1	111	1	0	0
phoR	5UTR	NC_009648.1	111	2	0	0
DinR	ncRNA	NC_009648.1	111	134	0	0
KPN_RS02290	CDS	NC_009648.1	111	0	0	0
KPN_RS11605	CDS	NC_009648.1	110	0	0	0
cmk	CDS	NC_009648.1	110	10	0	0
KPN_RS16285	CDS	NC_009648.1	110	5	0	0
frdB	CDS	NC_009648.1	110	1	0	0
uvrB	CDS	NC_009648.1	109	2	0	0
KPN_RS23865	3UTR	NC_009648.1	109	0	0	0
tig	CDS	NC_009648.1	109	3	0	0
KPN_RS23405:KPN_RS23410	IGR	NC_009648.1	108	1	117	1
sspA	CDS	NC_009648.1	108	2	0	0
oppA	CDS	NC_009648.1	107	1	0	0
acrA	CDS	NC_009648.1	107	0	0	0
KPN_RS01530:KPN_RS01560	IGR	NC_009648.1	107	1	0	0
ssb1	CDS	NC_009648.1	107	1	0	0
KPN_RS08005	CDS	NC_009648.1	106	1	0	0
KPN_RS04210	CDS	NC_009648.1	106	1	0	0
ydfG	CDS	NC_009648.1	105	0	0	0
KPN_RS06000	CDS	NC_009648.1	105	0	0	0
rluA	5UTR	NC_009648.1	104	0	0	0
menD	CDS	NC_009648.1	104	0	0	0
uvrA	CDS	NC_009648.1	104	1	0	0
KPN_RS22940:KPN_RS22945	IGR	NC_009648.1	104	4	117	1
KPN_RS17090	CDS	NC_009648.1	104	0	0	0
hisS	CDS	NC_009648.1	104	2	0	0
KPN_RS21245	CDS	NC_009648.1	103	0	0	0
dsdX	CDS	NC_009648.1	103	0	0	0
gabD	CDS	NC_009648.1	103	0	0	0
SraA:KPN_RS02110	IGR	NC_009648.1	103	0	0	0
KPN_RS24925:ppa	IGR	NC_009648.1	103	5	0	0
KPN_RS26455	CDS	NC_009649.1	102	2	0	0
KPN_RS02140	3UTR	NC_009648.1	102	0	0	0
KPN_RS11400:KPN_RS11385	IGR	NC_009648.1	102	10	0	0
ubiI	CDS	NC_009648.1	102	5	0	0
sapA	CDS	NC_009648.1	101	0	0	0
narH_2	CDS	NC_009648.1	101	0	0	0
mdoH	CDS	NC_009648.1	101	2	0	0
trmJ	CDS	NC_009648.1	101	0	0	0
KPN_RS13945	CDS	NC_009648.1	101	0	0	0
btuD	CDS	NC_009648.1	100	0	0	0
KPN_RS28000	CDS	NC_009651.1	100	0	0	0
KPN_RS01985	CDS	NC_009648.1	100	0	0	0
hslV	CDS	NC_009648.1	100	0	0	0
arnA	CDS	NC_009648.1	100	1	0	0
KPN_RS00135:rpsT	IGR	NC_009648.1	100	0	0	0
KPN_RS16470	3UTR	NC_009648.1	100	4	0	0
KPN_RS26410	CDS	NC_009649.1	99	2	0	0
tamB	CDS	NC_009648.1	99	2	0	0
selA	CDS	NC_009648.1	99	1	0	0
KPN_RS10505	CDS	NC_009648.1	98	0	0	0
KPN_RS26450	CDS	NC_009649.1	98	5	0	0
KPN_RS28055:KPN_RS28390	IGR	NC_009651.1	98	0	0	0
recA	CDS	NC_009648.1	98	0	0	0
KPN_RS06800	CDS	NC_009648.1	98	0	0	0
uspA	CDS	NC_009648.1	98	0	0	0
pepB	CDS	NC_009648.1	98	1	0	0
KPN_RS15605:bamD	IGR	NC_009648.1	97	8	852	3
KPN_RS01895	CDS	NC_009648.1	97	0	0	0
KPN_RS01330	3UTR	NC_009648.1	96	0	0	0
cyoA	CDS	NC_009648.1	96	0	0	0
KPN_RS27910:KPN_RS32530	IGR	NC_009651.1	96	0	0	0
pgl	CDS	NC_009648.1	96	1	0	0
KpnR_132	ncRNA	NC_009650.1	95	1	82	1
cbiB	CDS	NC_009648.1	95	0	0	0
nlpI	CDS	NC_009648.1	95	1	0	0
artQ	CDS	NC_009648.1	95	0	0	0
KPN_RS24530	5UTR	NC_009648.1	95	0	0	0
KPN_RS25280	CDS	NC_009648.1	95	0	0	0
relA	5UTR	NC_009648.1	94	0	0	0
ligA	CDS	NC_009648.1	94	0	0	0
rssB	CDS	NC_009648.1	94	0	0	0
trmD	CDS	NC_009648.1	94	0	0	0
arsA	CDS	NC_009649.1	94	0	0	0
KPN_RS14175:KPN_RS14160	IGR	NC_009648.1	93	0	0	0
secD	CDS	NC_009648.1	93	3	0	0
ilvG	CDS	NC_009648.1	93	0	0	0
KPN_RS02500	3UTR	NC_009648.1	93	3	0	0
sthA	CDS	NC_009648.1	93	0	0	0
tsf	CDS	NC_009648.1	93	1	0	0
KPN_RS03505	3UTR	NC_009648.1	93	0	0	0
KPN_RS19595	3UTR	NC_009648.1	93	0	0	0
KPN_RS10380	CDS	NC_009648.1	93	1	0	0
crcB_2	5UTR	NC_009651.1	93	0	0	0
KPN_RS02215	CDS	NC_009648.1	92	0	0	0
ppk1	CDS	NC_009648.1	90	1	0	0
KPN_RS14050:uxuA	IGR	NC_009648.1	90	0	0	0
KPN_RS01090	CDS	NC_009648.1	90	0	0	0
ispD	CDS	NC_009648.1	89	0	0	0
folK	CDS	NC_009648.1	89	0	0	0
KPN_RS14905	CDS	NC_009648.1	89	0	0	0
KPN_RS18500	CDS	NC_009648.1	89	1	0	0
KPN_RS08635	CDS	NC_009648.1	89	3	89	1
KPN_RS02415	3UTR	NC_009648.1	89	1	0	0
thiS	CDS	NC_009648.1	89	1	0	0
KPN_RS18480	CDS	NC_009648.1	89	1	0	0
KPN_RS31700	CDS	NC_009648.1	88	0	0	0
KPN_RS28155:umuD_3	IGR	NC_009651.1	87	0	1053	12
KPN_RS07785	CDS	NC_009648.1	87	1	0	0
ubiB	CDS	NC_009648.1	87	3	0	0
KPN_RS11275:KPN_RS11255	IGR	NC_009648.1	87	0	0	0
rpsH	CDS	NC_009648.1	87	2	0	0
KPN_RS20890	CDS	NC_009648.1	87	0	0	0
murG	CDS	NC_009648.1	86	2	0	0
KPN_RS15610:KPN_RS15580	IGR	NC_009648.1	86	0	0	0
gcvT	CDS	NC_009648.1	86	0	0	0
rplS	CDS	NC_009648.1	86	0	0	0
KPN_RS27220	CDS	NC_009650.1	86	0	89	1
rlmKL	CDS	NC_009648.1	86	1	0	0
bcsE	CDS	NC_009648.1	86	1	0	0
KPN_RS12455	CDS	NC_009648.1	86	0	0	0
KPN_RS17385	CDS	NC_009648.1	86	1	0	0
cyaA	5UTR	NC_009648.1	86	0	0	0
KPN_RS14250	CDS	NC_009648.1	86	0	0	0
KPN_RS23475	3UTR	NC_009648.1	85	4	0	0
ahpF	CDS	NC_009648.1	85	2	0	0
lepA	CDS	NC_009648.1	85	0	0	0
gpmA	CDS	NC_009648.1	85	11	0	0
hslO	CDS	NC_009648.1	85	0	0	0
rimL	5UTR	NC_009648.1	84	0	0	0
KPN_RS32530:KPN_RS27865	IGR	NC_009651.1	84	0	0	0
KPN_RS23040:trxA	IGR	NC_009648.1	84	1	0	0
KPN_RS17165	5UTR	NC_009648.1	83	0	0	0
KPN_RS21295:KPN_RS32460	IGR	NC_009648.1	83	0	0	0
KPN_RS14200:glpA	IGR	NC_009648.1	83	0	0	0
KPN_RS01785	3UTR	NC_009648.1	83	4	0	0
hutH	CDS	NC_009648.1	82	0	0	0
KPN_RS10640	3UTR	NC_009648.1	82	5	0	0
rcsB	CDS	NC_009648.1	82	0	0	0
kbl	CDS	NC_009648.1	82	2	0	0
KPN_RS16940	3UTR	NC_009648.1	82	0	0	0
cbiD	CDS	NC_009648.1	82	0	0	0
KPN_RS14235	CDS	NC_009648.1	82	0	0	0
KPN_RS23400:KPN_RS23405	IGR	NC_009648.1	81	2	95	2
rpsS	5UTR	NC_009648.1	81	0	0	0
spoT	CDS	NC_009648.1	81	1	0	0
fkpA	CDS	NC_009648.1	80	0	0	0
KPN_RS25525	3UTR	NC_009648.1	80	0	0	0
KpnR_124	ncRNA	NC_009649.1	80	3	181	1
KPN_RS28750:KPN_RS07055	IGR	NC_009648.1	80	0	0	0
KPN_RS16245	3UTR	NC_009648.1	80	0	0	0
KPN_RS16000	CDS	NC_009648.1	80	0	0	0
KPN_RS15770	3UTR	NC_009648.1	79	0	0	0
KPN_RS17895	3UTR	NC_009648.1	79	0	0	0
KpnR_053:KPN_RS11240	IGR	NC_009648.1	79	0	0	0
pncA	CDS	NC_009648.1	79	1	0	0
KPN_RS25390	CDS	NC_009648.1	78	1	0	0
cysS	CDS	NC_009648.1	78	1	0	0
KPN_RS03550	3UTR	NC_009648.1	78	0	0	0
KPN_RS27125	CDS	NC_009649.1	78	6	56	1
rho	5UTR	NC_009648.1	78	0	0	0
KPN_RS13155	CDS	NC_009648.1	78	0	0	0
KPN_RS22845	CDS	NC_009648.1	77	0	0	0
cra	CDS	NC_009648.1	77	2	0	0
KPN_RS06310	CDS	NC_009648.1	77	0	0	0
KPN_RS21155:KPN_RS21115	IGR	NC_009648.1	77	0	0	0
KPN_RS00305:KPN_RS00285	IGR	NC_009648.1	76	0	0	0
KPN_RS30905:mltA	IGR	NC_009648.1	76	0	0	0
KPN_RS26460	CDS	NC_009649.1	76	3	0	0
KPN_RS13210	CDS	NC_009648.1	76	0	0	0
KPN_RS13045	CDS	NC_009648.1	76	0	0	0
KPN_RS21450	3UTR	NC_009648.1	76	0	0	0
KPN_RS10705	3UTR	NC_009648.1	75	0	0	0
gshA	CDS	NC_009648.1	75	0	0	0
betI	CDS	NC_009648.1	75	0	0	0
rpoB	5UTR	NC_009648.1	75	0	0	0
narW	CDS	NC_009648.1	75	1	0	0
trpS	CDS	NC_009648.1	74	1	0	0
KPN_RS19320	CDS	NC_009648.1	74	0	0	0
otsA	CDS	NC_009648.1	74	0	0	0
serC	CDS	NC_009648.1	74	1	0	0
pckA_2	CDS	NC_009648.1	74	2	0	0
KPN_RS05255	CDS	NC_009648.1	74	0	0	0
KPN_RS16780	CDS	NC_009648.1	74	3	0	0
metB	CDS	NC_009648.1	74	0	0	0
efp	CDS	NC_009648.1	73	0	0	0
pldB	CDS	NC_009648.1	73	1	0	0
rpsI	5UTR	NC_009648.1	73	0	0	0
dnaC	CDS	NC_009648.1	73	0	0	0
KPN_RS01110	5UTR	NC_009648.1	73	1	0	0
KPN_RS08435	CDS	NC_009648.1	73	0	0	0
cysM	5UTR	NC_009648.1	73	0	0	0
KPN_RS22040	CDS	NC_009648.1	73	1	0	0
KPN_RS28200:KPN_RS28210	IGR	NC_009651.1	73	0	0	0
KPN_RS11345	CDS	NC_009648.1	73	3	0	0
recX	5UTR	NC_009648.1	72	1	0	0
rbsD	5UTR	NC_009648.1	72	1	0	0
smpB	CDS	NC_009648.1	72	4	0	0
arcB	CDS	NC_009648.1	72	2	0	0
hemB	CDS	NC_009648.1	72	1	0	0
asmA	CDS	NC_009648.1	72	0	0	0
KPN_RS25175:KPN_RS25160	IGR	NC_009648.1	72	0	0	0
KPN_RS00965	CDS	NC_009648.1	72	0	0	0
KPN_RS11380	5UTR	NC_009648.1	71	0	0	0
KPN_RS19725	3UTR	NC_009648.1	71	0	0	0
KPN_RS22180	CDS	NC_009648.1	71	0	0	0
CpxQ	ncRNA	NC_009648.1	70	0	0	0
blaOXA	CDS	NC_009650.1	70	0	0	0
dppD	CDS	NC_009648.1	70	0	0	0
KPN_RS00740	5UTR	NC_009648.1	70	0	0	0
aroG	CDS	NC_009648.1	69	0	0	0
spy	CDS	NC_009648.1	69	0	0	0
cobD	CDS	NC_009648.1	69	3	0	0
KPN_RS05770	CDS	NC_009648.1	69	0	0	0
KPN_RS26910:KpnR_126	IGR	NC_009649.1	68	0	373	2
fruB	CDS	NC_009648.1	68	0	0	0
KPN_RS16180:KPN_RS16095	IGR	NC_009648.1	68	0	0	0
KPN_RS02230	CDS	NC_009648.1	68	0	0	0
hisIE	CDS	NC_009648.1	68	0	0	0
rpsG	CDS	NC_009648.1	67	0	0	0
tap_2	5UTR	NC_009650.1	67	1	0	0
pbpG	CDS	NC_009648.1	67	0	0	0
tatC	CDS	NC_009648.1	67	1	0	0
amiA	CDS	NC_009648.1	67	3	0	0
garR	CDS	NC_009648.1	67	0	0	0
KPN_RS07040	3UTR	NC_009648.1	67	3	0	0
KPN_RS02735	CDS	NC_009648.1	66	0	0	0
dsdA	CDS	NC_009648.1	66	0	0	0
lepB	CDS	NC_009648.1	66	0	0	0
yccS	CDS	NC_009648.1	66	0	0	0
KPN_RS20430	3UTR	NC_009648.1	66	0	0	0
KPN_RS30695	CDS	NC_009648.1	66	0	0	0
KPN_RS19630:zapG	IGR	NC_009648.1	66	0	0	0
mscK	CDS	NC_009648.1	66	1	0	0
raiA	CDS	NC_009648.1	66	0	0	0
KPN_RS17820	3UTR	NC_009648.1	66	0	0	0
idi	5UTR	NC_009648.1	66	0	0	0
glgC	CDS	NC_009648.1	65	0	0	0
mzrA	CDS	NC_009648.1	65	1	0	0
murD	CDS	NC_009648.1	65	2	0	0
KPN_RS14685	CDS	NC_009648.1	65	1	0	0
KPN_RS27745	CDS	NC_009650.1	65	3	56	1
dnaX	CDS	NC_009648.1	65	1	0	0
KPN_RS30310:KpnR_015	IGR	NC_009648.1	65	4	0	0
KPN_RS04415	CDS	NC_009648.1	65	0	0	0
KPN_RS28175:KPN_RS28165	IGR	NC_009651.1	64	1	0	0
dkgB	5UTR	NC_009648.1	64	1	0	0
ubiF	CDS	NC_009648.1	64	2	0	0
KPN_RS22770	3UTR	NC_009648.1	64	0	0	0
secF	CDS	NC_009648.1	64	0	0	0
KPN_RS24835	CDS	NC_009648.1	64	0	0	0
atpE	5UTR	NC_009648.1	64	2	0	0
KPN_RS05700	3UTR	NC_009648.1	63	0	0	0
tap	5UTR	NC_009649.1	63	1	0	0
KPN_RS10440	CDS	NC_009648.1	63	0	0	0
KPN_RS05015	3UTR	NC_009648.1	63	0	0	0
pheT	CDS	NC_009648.1	63	0	0	0
KPN_RS06140	CDS	NC_009648.1	63	1	0	0
KPN_RS15075	CDS	NC_009648.1	62	0	0	0
KPN_RS12895:KPN_RS12885	IGR	NC_009648.1	62	0	0	0
KPN_RS02500	CDS	NC_009648.1	62	0	0	0
KPN_RS23815	5UTR	NC_009648.1	62	1	0	0
KPN_RS13390:KPN_RS13340	IGR	NC_009648.1	61	3	0	0
KPN_RS13145	CDS	NC_009648.1	61	0	0	0
KPN_RS30815:KPN_RS27250	IGR	NC_009650.1	61	5	0	0
ldtA	CDS	NC_009648.1	61	0	0	0
lpxK	CDS	NC_009648.1	61	1	0	0
minE	5UTR	NC_009648.1	61	1	0	0
KPN_RS01375	5UTR	NC_009648.1	61	0	0	0
cspE_2	5UTR	NC_009648.1	61	2	0	0
murI	CDS	NC_009648.1	61	0	0	0
KPN_RS27970	CDS	NC_009651.1	61	0	0	0
ppiA	CDS	NC_009648.1	61	1	0	0
KPN_RS14715	CDS	NC_009648.1	60	1	0	0
rpsF	CDS	NC_009648.1	60	1	0	0
KPN_RS23785	CDS	NC_009648.1	60	0	0	0
rplD	5UTR	NC_009648.1	60	0	0	0
KPN_RS00050	CDS	NC_009648.1	60	0	0	0
KPN_RS30920	5UTR	NC_009648.1	60	1	0	0
potI	CDS	NC_009648.1	59	2	0	0
KPN_RS16205	3UTR	NC_009648.1	59	0	0	0
kefC	CDS	NC_009648.1	59	1	0	0
KPN_RS22465	3UTR	NC_009648.1	59	0	0	0
dxs	CDS	NC_009648.1	59	1	0	0
rpsC	CDS	NC_009648.1	59	1	0	0
KPN_RS06380	CDS	NC_009648.1	59	3	0	0
KPN_RS18415	CDS	NC_009648.1	58	0	0	0
lolC	CDS	NC_009648.1	58	0	0	0
mlaB	CDS	NC_009648.1	58	0	0	0
KPN_RS25495	CDS	NC_009648.1	58	0	0	0
KPN_RS20115:KPN_RS20175	IGR	NC_009648.1	58	2	30	1
KPN_RS10310	CDS	NC_009648.1	57	0	0	0
grpE	CDS	NC_009648.1	57	0	0	0
sdaA	CDS	NC_009648.1	57	1	0	0
KpnR_124:KPN_RS30775	IGR	NC_009649.1	57	1	0	0
xylB_2	CDS	NC_009648.1	57	0	0	0
wrbA	CDS	NC_009648.1	56	0	0	0
pepQ	CDS	NC_009648.1	56	1	0	0
tolB	CDS	NC_009648.1	56	2	0	0
KPN_RS08855	5UTR	NC_009648.1	56	3	0	0
KPN_RS21595:ligB	IGR	NC_009648.1	55	0	0	0
fldA	CDS	NC_009648.1	55	0	0	0
KPN_RS02465	CDS	NC_009648.1	55	0	0	0
KPN_RS14050	CDS	NC_009648.1	55	0	0	0
tyrB	CDS	NC_009648.1	55	0	0	0
ilvN	CDS	NC_009648.1	55	1	0	0
KPN_RS20735	CDS	NC_009648.1	55	0	0	0
sufE	CDS	NC_009648.1	55	0	0	0
KPN_RS14030	CDS	NC_009648.1	54	2	0	0
KPN_RS04265	CDS	NC_009648.1	54	0	0	0
gshB	CDS	NC_009648.1	54	2	0	0
KPN_RS27770	CDS	NC_009650.1	54	0	38	1
KPN_RS15990	CDS	NC_009648.1	53	1	0	0
hisG	5UTR	NC_009648.1	53	2	0	0
secG	CDS	NC_009648.1	53	4	0	0
kdsB	CDS	NC_009648.1	52	1	0	0
lpcA	CDS	NC_009648.1	52	2	0	0
KPN_RS25290:KPN_RS25340	IGR	NC_009648.1	52	1	0	0
KPN_RS19240	CDS	NC_009648.1	52	1	0	0
KPN_RS23515	3UTR	NC_009648.1	52	0	0	0
hmsP	CDS	NC_009648.1	52	0	0	0
KPN_RS02800	CDS	NC_009648.1	52	0	0	0
KPN_RS23875	CDS	NC_009648.1	52	0	0	0
rpoH	5UTR	NC_009648.1	52	0	0	0
rluE	CDS	NC_009648.1	51	0	0	0
infC	CDS	NC_009648.1	51	3	0	0
tesA	CDS	NC_009648.1	51	0	0	0
ltaE	CDS	NC_009648.1	51	0	0	0
emrB	CDS	NC_009648.1	51	0	0	0
kdsC	CDS	NC_009648.1	50	1	0	0
KPN_RS11045	CDS	NC_009648.1	50	0	0	0
KPN_RS01895	3UTR	NC_009648.1	50	0	0	0
ptsH	CDS	NC_009648.1	50	1	0	0
nusB	CDS	NC_009648.1	50	0	0	0
murJ	CDS	NC_009648.1	49	0	0	0
fnr	CDS	NC_009648.1	49	0	0	0
ubiA	CDS	NC_009648.1	49	2	0	0
mpl	CDS	NC_009648.1	49	2	0	0
fucR	CDS	NC_009648.1	49	0	0	0
KPN_RS05325	3UTR	NC_009648.1	49	1	0	0
KPN_RS26065	3UTR	NC_009648.1	48	2	0	0
pgk	5UTR	NC_009648.1	48	0	0	0
KPN_RS05575:KPN_RS05570	IGR	NC_009648.1	48	0	0	0
KPN_RS23440:fadB	IGR	NC_009648.1	48	18	139	2
KPN_RS27150	CDS	NC_009649.1	48	0	38	1
KPN_RS23515:coaA	IGR	NC_009648.1	48	0	30	1
KPN_RS20360:KPN_RS20350	IGR	NC_009648.1	48	0	0	0
KPN_RS12675	CDS	NC_009648.1	48	3	0	0
KPN_RS22480	CDS	NC_009648.1	48	1	0	0
KPN_RS24445	5UTR	NC_009648.1	47	0	0	0
gntR	5UTR	NC_009648.1	47	0	0	0
KPN_RS14895	CDS	NC_009648.1	47	0	0	0
mreB	CDS	NC_009648.1	47	0	0	0
dmsA	CDS	NC_009648.1	47	1	0	0
aadB	5UTR	NC_009651.1	47	1	0	0
KPN_RS28310	3UTR	NC_009652.1	47	2	0	0
rsmA	CDS	NC_009648.1	47	0	0	0
KPN_RS18020	CDS	NC_009648.1	47	0	0	0
narI_2	CDS	NC_009648.1	47	3	0	0
KPN_RS14395	3UTR	NC_009648.1	46	0	0	0
tal_3	CDS	NC_009648.1	46	0	0	0
KPN_RS18035	CDS	NC_009648.1	46	0	0	0
KPN_RS23770	3UTR	NC_009648.1	46	0	0	0
KPN_RS24750:rpsF	IGR	NC_009648.1	46	1	0	0
KPN_RS05505	CDS	NC_009648.1	46	0	0	0
aspS	CDS	NC_009648.1	46	0	0	0
KPN_RS18195	CDS	NC_009648.1	46	0	0	0
menE	CDS	NC_009648.1	46	2	0	0
glmM	CDS	NC_009648.1	46	0	0	0
KPN_RS14865	3UTR	NC_009648.1	45	0	0	0
KPN_RS28250	5UTR	NC_009651.1	45	0	0	0
KPN_RS17285:pduF	IGR	NC_009648.1	45	0	0	0
KPN_RS04925	3UTR	NC_009648.1	45	1	0	0
argP	CDS	NC_009648.1	45	0	0	0
argS	5UTR	NC_009648.1	45	2	0	0
ribE	5UTR	NC_009648.1	45	0	0	0
iolE_2	CDS	NC_009648.1	45	0	0	0
nuoJ	CDS	NC_009648.1	45	0	0	0
cydD	CDS	NC_009648.1	45	0	0	0
KPN_RS00735	CDS	NC_009648.1	45	1	0	0
KPN_RS05905	CDS	NC_009648.1	45	0	0	0
KPN_RS26085	CDS	NC_009648.1	44	1	0	0
KPN_RS04215	CDS	NC_009648.1	44	2	0	0
KPN_RS16005	CDS	NC_009648.1	44	0	0	0
KPN_RS20165	CDS	NC_009648.1	44	0	0	0
KPN_RS06035	CDS	NC_009648.1	44	0	0	0
KPN_RS14500	CDS	NC_009648.1	44	0	0	0
KPN_RS18480	3UTR	NC_009648.1	44	1	0	0
KPN_RS16290	CDS	NC_009648.1	44	0	0	0
kup	CDS	NC_009648.1	43	0	0	0
KPN_RS09710	CDS	NC_009648.1	43	0	0	0
holB	CDS	NC_009648.1	43	0	0	0
proP	5UTR	NC_009648.1	43	0	0	0
rng	CDS	NC_009648.1	43	1	0	0
cyoB	5UTR	NC_009648.1	43	0	0	0
KPN_RS01790	CDS	NC_009648.1	43	1	0	0
pqiB	CDS	NC_009648.1	43	0	0	0
sbcD	CDS	NC_009648.1	42	0	0	0
KPN_RS25805	5UTR	NC_009648.1	42	0	0	0
KPN_RS06800	3UTR	NC_009648.1	42	0	0	0
KPN_RS03820	CDS	NC_009648.1	42	0	0	0
KPN_RS16815	CDS	NC_009648.1	42	4	0	0
KPN_RS23160:GlmZ	IGR	NC_009648.1	42	1	0	0
mltA	CDS	NC_009648.1	42	0	0	0
KPN_RS03735	CDS	NC_009648.1	42	0	0	0
KPN_RS05135	CDS	NC_009648.1	41	0	0	0
KPN_RS15120	3UTR	NC_009648.1	41	0	0	0
KPN_RS24280	CDS	NC_009648.1	41	0	0	0
ftsQ	CDS	NC_009648.1	41	0	0	0
KPN_RS27890:sul2	IGR	NC_009651.1	41	0	0	0
raiA	5UTR	NC_009648.1	41	1	0	0
tamA	CDS	NC_009648.1	41	3	0	0
KPN_RS25940:pobA	IGR	NC_009648.1	41	0	0	0
KPN_RS03625:ubiF	IGR	NC_009648.1	41	0	0	0
betT_2	CDS	NC_009649.1	41	0	0	0
thrA	CDS	NC_009648.1	41	0	0	0
KPN_RS10275	CDS	NC_009648.1	41	0	0	0
KPN_RS16740	3UTR	NC_009648.1	41	0	0	0
tig	5UTR	NC_009648.1	41	1	0	0
KPN_RS28750	3UTR	NC_009648.1	41	0	0	0
fes	CDS	NC_009648.1	41	0	0	0
KPN_RS25615:KPN_RS25580	IGR	NC_009648.1	40	7	118	3
nnr	CDS	NC_009648.1	40	0	0	0
KPN_RS25155	CDS	NC_009648.1	40	0	0	0
rsmE	CDS	NC_009648.1	40	0	0	0
cmoB	CDS	NC_009648.1	40	0	0	0
KPN_RS17675	CDS	NC_009648.1	40	0	0	0
cbpA	CDS	NC_009648.1	40	0	0	0
flhA	CDS	NC_009648.1	40	0	0	0
KPN_RS24880	CDS	NC_009648.1	40	1	0	0
rpsK	5UTR	NC_009648.1	40	1	0	0
yqiA	CDS	NC_009648.1	40	0	0	0
prfC	CDS	NC_009648.1	40	1	0	0
KPN_RS24160	CDS	NC_009648.1	40	1	0	0
xerC	CDS	NC_009648.1	39	1	0	0
fghA	CDS	NC_009648.1	39	0	0	0
KPN_RS15410	CDS	NC_009648.1	39	0	0	0
KpnR_122	ncRNA	NC_009648.1	39	3	0	0
KPN_RS09455	CDS	NC_009648.1	39	0	0	0
KPN_RS17465	CDS	NC_009648.1	39	1	0	0
glnH	CDS	NC_009648.1	39	0	0	0
KPN_RS23860	CDS	NC_009648.1	39	0	0	0
KPN_RS18005	CDS	NC_009648.1	39	1	0	0
KPN_RS07430	CDS	NC_009648.1	39	0	0	0
KPN_RS01075	CDS	NC_009648.1	39	0	0	0
KPN_RS31745	5UTR	NC_009648.1	38	0	0	0
KpnR_134:START	IGR	NC_009652.1	38	0	0	0
KPN_RS11275	CDS	NC_009648.1	38	0	0	0
KPN_RS28045	3UTR	NC_009651.1	38	0	0	0
KPN_RS13060	3UTR	NC_009648.1	38	1	0	0
KPN_RS01275	CDS	NC_009648.1	38	2	0	0
lapB	CDS	NC_009648.1	38	0	0	0
yqaB	CDS	NC_009648.1	38	0	0	0
KPN_RS16190	3UTR	NC_009648.1	38	0	61	1
lysM	CDS	NC_009648.1	38	1	0	0
tdh	5UTR	NC_009648.1	38	0	0	0
prfA	CDS	NC_009648.1	38	0	0	0
glnH	5UTR	NC_009648.1	38	1	0	0
hupA	5UTR	NC_009648.1	37	0	0	0
KPN_RS04690	CDS	NC_009648.1	37	0	0	0
KPN_RS02830	CDS	NC_009648.1	37	2	0	0
sirB1	CDS	NC_009648.1	37	0	0	0
KPN_RS10205	CDS	NC_009648.1	37	0	0	0
gph	CDS	NC_009648.1	37	0	0	0
KPN_RS18445	3UTR	NC_009648.1	37	0	0	0
gorA	CDS	NC_009648.1	37	0	0	0
creA	CDS	NC_009648.1	37	0	0	0
ftsZ	5UTR	NC_009648.1	37	1	0	0
KPN_RS14065	CDS	NC_009648.1	37	0	0	0
KPN_RS04595	CDS	NC_009648.1	36	0	0	0
glnD	5UTR	NC_009648.1	36	0	0	0
KPN_RS00730	5UTR	NC_009648.1	36	0	0	0
ridA	5UTR	NC_009648.1	36	0	0	0
gndA	5UTR	NC_009648.1	36	0	0	0
KPN_RS23835:malE	IGR	NC_009648.1	36	0	0	0
rplO	5UTR	NC_009648.1	36	0	0	0
aroP	CDS	NC_009648.1	36	0	0	0
KPN_RS14005	CDS	NC_009648.1	36	0	0	0
pitA	CDS	NC_009648.1	36	0	0	0
xthA	CDS	NC_009648.1	36	0	0	0
rpoN	CDS	NC_009648.1	36	1	0	0
KPN_RS07995:KPN_RS07985	IGR	NC_009648.1	36	0	0	0
rpoH	CDS	NC_009648.1	35	0	0	0
ugd	CDS	NC_009648.1	35	0	0	0
ilvG	5UTR	NC_009648.1	35	0	0	0
galT	CDS	NC_009648.1	35	0	0	0
atpE	CDS	NC_009648.1	35	0	0	0
ada	CDS	NC_009648.1	35	0	0	0
KPN_RS11225	5UTR	NC_009648.1	35	0	0	0
mdoG	CDS	NC_009648.1	35	1	0	0
KPN_RS18300	5UTR	NC_009648.1	35	0	0	0
KPN_RS05090	CDS	NC_009648.1	35	0	0	0
rhlB	CDS	NC_009648.1	35	0	0	0
KPN_RS11150	CDS	NC_009648.1	35	0	13	1
KPN_RS21465	3UTR	NC_009648.1	35	1	0	0
queA	CDS	NC_009648.1	35	0	0	0
KPN_RS04260	3UTR	NC_009648.1	35	0	0	0
hisF	CDS	NC_009648.1	35	0	0	0
sanA	CDS	NC_009648.1	35	0	0	0
KPN_RS04850:KPN_RS04875	IGR	NC_009648.1	35	2	0	0
tenA	5UTR	NC_009648.1	34	0	0	0
wecC	CDS	NC_009648.1	34	3	0	0
pstS	CDS	NC_009648.1	34	0	0	0
KPN_RS09450	CDS	NC_009648.1	34	1	0	0
KPN_RS10260	CDS	NC_009648.1	34	0	0	0
KPN_RS06645:ompW	IGR	NC_009648.1	34	1	0	0
KPN_RS17955	CDS	NC_009648.1	34	0	0	0
nagA	5UTR	NC_009648.1	34	2	0	0
KPN_RS19045	CDS	NC_009648.1	34	0	0	0
KPN_RS07805	5UTR	NC_009648.1	34	1	0	0
nuoC	CDS	NC_009648.1	33	0	0	0
KPN_RS22950:KPN_RS22955	IGR	NC_009648.1	33	1	16	1
yoaE	5UTR	NC_009648.1	33	0	0	0
KPN_RS11510	3UTR	NC_009648.1	33	0	0	0
ilvC	CDS	NC_009648.1	33	0	0	0
KPN_RS01785	5UTR	NC_009648.1	33	3	0	0
rlmG	CDS	NC_009648.1	33	0	0	0
cysQ	CDS	NC_009648.1	33	0	0	0
accB	CDS	NC_009648.1	33	0	0	0
cpxA	CDS	NC_009648.1	33	0	0	0
KPN_RS15285	CDS	NC_009648.1	33	2	0	0
KPN_RS12740	CDS	NC_009648.1	33	0	0	0
rffG	CDS	NC_009648.1	33	0	0	0
proX	CDS	NC_009648.1	33	0	0	0
KPN_RS06115:KPN_RS06155	IGR	NC_009648.1	32	0	0	0
cydA	5UTR	NC_009648.1	32	0	0	0
KPN_RS04280	CDS	NC_009648.1	32	0	0	0
KPN_RS11240:KPN_RS11265	IGR	NC_009648.1	32	0	29	1
KPN_RS30890	3UTR	NC_009648.1	32	0	0	0
KPN_RS09450	3UTR	NC_009648.1	32	2	0	0
ydgH	CDS	NC_009648.1	32	1	0	0
exbB	CDS	NC_009648.1	32	1	0	0
pdxY	CDS	NC_009648.1	32	1	0	0
KPN_RS13280:sbcB	IGR	NC_009648.1	32	0	0	0
KPN_RS00930:dgt	IGR	NC_009648.1	32	0	0	0
dhaK	CDS	NC_009648.1	31	0	0	0
KPN_RS17125	CDS	NC_009648.1	31	0	0	0
recX	CDS	NC_009648.1	31	0	0	0
KPN_RS16665	CDS	NC_009648.1	31	0	0	0
KPN_RS23135	3UTR	NC_009648.1	31	0	0	0
cpxR	CDS	NC_009648.1	31	0	0	0
KPN_RS18875:KPN_RS18905	IGR	NC_009648.1	31	0	0	0
KPN_RS25160	CDS	NC_009648.1	31	0	0	0
KPN_RS06675:KPN_RS06695	IGR	NC_009648.1	31	1	0	0
KPN_RS11300	CDS	NC_009648.1	31	2	0	0
KPN_RS23170	3UTR	NC_009648.1	31	0	0	0
KPN_RS05800:rne	IGR	NC_009648.1	31	1	0	0
KPN_RS15980	CDS	NC_009648.1	30	0	0	0
ychF	CDS	NC_009648.1	30	1	0	0
KPN_RS00300	3UTR	NC_009648.1	30	0	0	0
recG	CDS	NC_009648.1	30	0	0	0
degS	CDS	NC_009648.1	30	0	0	0
KPN_RS10310	5UTR	NC_009648.1	30	0	0	0
dsbA	CDS	NC_009648.1	30	2	0	0
sucA	5UTR	NC_009648.1	30	0	0	0
rpsC	5UTR	NC_009648.1	30	0	0	0
KPN_RS26165	3UTR	NC_009648.1	30	0	0	0
rfaC	CDS	NC_009648.1	30	2	0	0
crl	CDS	NC_009648.1	30	0	0	0
dauA	5UTR	NC_009648.1	30	0	0	0
rpsL	CDS	NC_009648.1	30	1	0	0
KPN_RS09040	3UTR	NC_009648.1	30	0	0	0
rseB	CDS	NC_009648.1	30	1	0	0
aroB	CDS	NC_009648.1	30	0	0	0
KPN_RS07135	3UTR	NC_009648.1	30	0	0	0
lspA	CDS	NC_009648.1	29	0	0	0
KPN_RS18630:KPN_RS18765	IGR	NC_009648.1	29	2	0	0
KPN_RS03680	CDS	NC_009648.1	29	0	0	0
aroK	CDS	NC_009648.1	29	0	0	0
KPN_RS24655	3UTR	NC_009648.1	29	0	0	0
KPN_RS03740	CDS	NC_009648.1	29	0	0	0
KPN_RS24095:KPN_RS24050	IGR	NC_009648.1	29	0	0	0
KPN_RS02150	5UTR	NC_009648.1	29	0	0	0
KPN_RS08135:manA	IGR	NC_009648.1	29	0	0	0
btuC	CDS	NC_009648.1	29	0	0	0
KPN_RS17705	CDS	NC_009648.1	29	1	0	0
KPN_RS03775:seqA	IGR	NC_009648.1	29	1	0	0
KPN_RS20940	CDS	NC_009648.1	29	1	0	0
KPN_RS12625	5UTR	NC_009648.1	29	0	0	0
STnc250	ncRNA	NC_009648.1	29	0	0	0
urtA	CDS	NC_009648.1	29	0	0	0
lptA	CDS	NC_009648.1	29	1	0	0
ypfM	5UTR	NC_009648.1	29	0	0	0
KPN_RS25105	3UTR	NC_009648.1	29	0	0	0
cpdB	CDS	NC_009648.1	29	0	0	0
KPN_RS28220	3UTR	NC_009651.1	28	0	0	0
KPN_RS23680:KPN_RS23655	IGR	NC_009648.1	28	0	0	0
bcsG	CDS	NC_009648.1	28	0	0	0
wecA	5UTR	NC_009648.1	28	1	0	0
dcp	CDS	NC_009648.1	28	0	0	0
KPN_RS20240	5UTR	NC_009648.1	28	0	0	0
KPN_RS10610:slyB	IGR	NC_009648.1	28	0	0	0
KPN_RS17170:KPN_RS17165	IGR	NC_009648.1	28	0	0	0
KPN_RS23450:KPN_RS23455	IGR	NC_009648.1	28	0	0	0
KPN_RS21875	3UTR	NC_009648.1	28	0	0	0
KPN_RS15055	CDS	NC_009648.1	28	0	0	0
KPN_RS08115	CDS	NC_009648.1	28	0	0	0
KPN_RS19675	3UTR	NC_009648.1	28	0	0	0
KPN_RS02465	3UTR	NC_009648.1	28	0	0	0
KPN_RS01385:KPN_RS01415	IGR	NC_009648.1	28	1	0	0
pepA	CDS	NC_009648.1	28	1	0	0
KPN_RS01775	5UTR	NC_009648.1	28	0	0	0
KPN_RS18840	3UTR	NC_009648.1	28	0	0	0
RydC	ncRNA	NC_009648.1	28	0	0	0
KPN_RS12480:fadR	IGR	NC_009648.1	28	0	0	0
sapF	5UTR	NC_009648.1	28	0	0	0
KPN_RS24390:KPN_RS24365	IGR	NC_009648.1	27	0	0	0
alaS	CDS	NC_009648.1	27	0	0	0
KPN_RS28305	CDS	NC_009652.1	27	1	0	0
rfbB	CDS	NC_009648.1	27	0	0	0
ureE	CDS	NC_009648.1	27	0	0	0
ibpB	CDS	NC_009648.1	27	0	0	0
KPN_RS11890	CDS	NC_009648.1	27	0	0	0
hisA	CDS	NC_009648.1	27	2	0	0
KPN_RS21835	5UTR	NC_009648.1	27	0	0	0
KPN_RS25165	CDS	NC_009648.1	27	3	0	0
fkpB	CDS	NC_009648.1	27	1	0	0
tynA	CDS	NC_009648.1	27	0	0	0
KPN_RS05880	5UTR	NC_009648.1	27	0	0	0
KPN_RS05925	CDS	NC_009648.1	27	0	0	0
potC	CDS	NC_009648.1	27	0	0	0
KPN_RS22080	CDS	NC_009648.1	26	0	0	0
KPN_RS24785	CDS	NC_009648.1	26	0	0	0
dapF	CDS	NC_009648.1	26	0	0	0
KPN_RS16760:queF	IGR	NC_009648.1	26	1	0	0
KPN_RS19455:rlmE	IGR	NC_009648.1	26	0	0	0
iscS	CDS	NC_009648.1	26	0	0	0
KPN_RS00720:KPN_RS00730	IGR	NC_009648.1	26	0	0	0
gudD	CDS	NC_009648.1	26	0	0	0
sapB	CDS	NC_009648.1	26	0	0	0
KPN_RS24045	CDS	NC_009648.1	26	0	0	0
KPN_RS24775	3UTR	NC_009648.1	26	0	0	0
rbsD	CDS	NC_009648.1	26	1	0	0
oppF	CDS	NC_009648.1	26	0	0	0
katG	5UTR	NC_009648.1	26	1	0	0
KPN_RS07810	5UTR	NC_009648.1	26	1	0	0
rplD	CDS	NC_009648.1	26	0	0	0
KPN_RS12090:KPN_RS12265	IGR	NC_009648.1	26	4	0	0
ibpB	5UTR	NC_009648.1	26	0	0	0
nusA	CDS	NC_009648.1	26	0	0	0
sltY	CDS	NC_009648.1	26	1	0	0
mukF	CDS	NC_009648.1	26	0	0	0
KPN_RS21420	CDS	NC_009648.1	26	0	0	0
KPN_RS23355:KPN_RS23305	IGR	NC_009648.1	25	0	0	0
KPN_RS25585:KPN_RS25590	IGR	NC_009648.1	25	0	196	3
malF	5UTR	NC_009648.1	25	0	0	0
bolA	CDS	NC_009648.1	25	0	0	0
yihX	CDS	NC_009648.1	25	3	0	0
KPN_RS18095	3UTR	NC_009648.1	25	1	0	0
ptrB	5UTR	NC_009648.1	25	0	0	0
frdD	CDS	NC_009648.1	25	0	0	0
KPN_RS15120	CDS	NC_009648.1	25	0	0	0
KPN_RS08670:KPN_RS32205	IGR	NC_009648.1	25	1	0	0
maa	CDS	NC_009648.1	24	0	0	0
KpnR_121	ncRNA	NC_009648.1	24	0	0	0
KPN_RS25105:rraB	IGR	NC_009648.1	24	1	0	0
aph(3'')-Ib	CDS	NC_009651.1	24	0	0	0
RyhB	ncRNA	NC_009648.1	24	0	0	0
KPN_RS07345	CDS	NC_009648.1	24	0	0	0
nagA	CDS	NC_009648.1	24	0	0	0
KPN_RS22175	CDS	NC_009648.1	24	0	0	0
KPN_RS14560	3UTR	NC_009648.1	24	0	0	0
KPN_RS25175	CDS	NC_009648.1	24	0	0	0
mnmA	CDS	NC_009648.1	24	0	0	0
KPN_RS19495	3UTR	NC_009648.1	24	0	0	0
mscM	CDS	NC_009648.1	24	0	0	0
ribA	CDS	NC_009648.1	24	0	0	0
KPN_RS16585:KPN_RS16540	IGR	NC_009648.1	24	0	0	0
KPN_RS11255	CDS	NC_009648.1	24	0	0	0
KPN_RS04730	3UTR	NC_009648.1	24	0	0	0
amiB	CDS	NC_009648.1	24	0	0	0
osmY	CDS	NC_009648.1	23	1	0	0
amyA	CDS	NC_009648.1	23	1	0	0
hlyD	CDS	NC_009648.1	23	0	0	0
tatE	5UTR	NC_009648.1	23	1	0	0
KPN_RS28185	CDS	NC_009651.1	23	0	0	0
KPN_RS26320	CDS	NC_009649.1	23	0	5	1
pntA	5UTR	NC_009648.1	23	0	0	0
KPN_RS25970	CDS	NC_009648.1	23	0	0	0
gntR	CDS	NC_009648.1	23	0	0	0
ppiB	5UTR	NC_009648.1	23	0	0	0
tuf_2	5UTR	NC_009648.1	23	1	0	0
rplJ	CDS	NC_009648.1	23	0	0	0
KPN_RS27555	CDS	NC_009650.1	23	0	0	0
ispG	CDS	NC_009648.1	23	1	0	0
dacC	CDS	NC_009648.1	23	0	0	0
dnaN	5UTR	NC_009648.1	23	2	0	0
mazG	5UTR	NC_009648.1	23	0	0	0
KPN_RS28095	CDS	NC_009651.1	23	0	0	0
KPN_RS22975:trmA	IGR	NC_009648.1	22	8	600	4
KPN_RS13695	CDS	NC_009648.1	22	0	0	0
yebS	CDS	NC_009648.1	22	0	0	0
lysS	5UTR	NC_009648.1	22	1	0	0
rpsM	CDS	NC_009648.1	22	0	0	0
KPN_RS18605	3UTR	NC_009648.1	22	0	0	0
KPN_RS29635	5UTR	NC_009649.1	22	1	0	0
cysB	5UTR	NC_009648.1	22	1	0	0
KPN_RS09445	CDS	NC_009648.1	22	1	0	0
wzzE	CDS	NC_009648.1	22	0	0	0
KPN_RS19770	3UTR	NC_009648.1	22	0	0	0
artJ_2	CDS	NC_009648.1	22	0	0	0
KPN_RS23945:sRNA_28	IGR	NC_009648.1	22	1	0	0
KPN_RS15125	CDS	NC_009648.1	22	0	0	0
KPN_RS10590	CDS	NC_009648.1	22	0	0	0
pyk	CDS	NC_009648.1	22	1	0	0
csiE	5UTR	NC_009648.1	22	0	0	0
rplK	CDS	NC_009648.1	22	0	0	0
KPN_RS26320	3UTR	NC_009649.1	22	0	6	1
pxpB	CDS	NC_009648.1	22	0	0	0
KPN_RS13105:drpB	IGR	NC_009648.1	22	1	0	0
KPN_RS09055:KPN_RS09045	IGR	NC_009648.1	22	0	0	0
KPN_RS15290	3UTR	NC_009648.1	21	7	0	0
surA	CDS	NC_009648.1	21	0	0	0
KPN_RS02740	CDS	NC_009648.1	21	0	0	0
cstA	CDS	NC_009648.1	21	0	0	0
KPN_RS29640:KPN_RS26790	IGR	NC_009649.1	21	0	0	0
KPN_RS07315:KPN_RS07295	IGR	NC_009648.1	21	0	0	0
KPN_RS03865	CDS	NC_009648.1	21	0	0	0
KPN_RS16735	3UTR	NC_009648.1	21	0	0	0
KPN_RS18295	3UTR	NC_009648.1	21	0	0	0
KPN_RS01980	3UTR	NC_009648.1	21	0	0	0
aadA1	CDS	NC_009650.1	21	0	0	0
traA_2	CDS	NC_009650.1	21	0	21	1
tam	CDS	NC_009648.1	21	3	0	0
yacG	CDS	NC_009648.1	21	3	0	0
KPN_RS15640	3UTR	NC_009648.1	21	0	0	0
rsmJ	CDS	NC_009648.1	21	1	0	0
atpF	CDS	NC_009648.1	20	0	0	0
KPN_RS26435	CDS	NC_009649.1	20	0	0	0
GlmZ	ncRNA	NC_009648.1	20	0	0	0
KPN_RS12270:KPN_RS12280	IGR	NC_009648.1	20	0	0	0
KPN_RS22980	CDS	NC_009648.1	20	0	0	0
atpG	CDS	NC_009648.1	20	0	0	0
KPN_RS10785:KPN_RS10805	IGR	NC_009648.1	20	0	0	0
KPN_RS25775:KPN_RS25760	IGR	NC_009648.1	20	0	0	0
KPN_RS15265	CDS	NC_009648.1	20	0	0	0
secB	CDS	NC_009648.1	20	0	0	0
osmB	CDS	NC_009648.1	20	0	0	0
xerD	CDS	NC_009648.1	20	0	0	0
KPN_RS05765	CDS	NC_009648.1	20	0	0	0
KPN_RS04815:KPN_RS04750	IGR	NC_009648.1	19	0	0	0
KPN_RS16875	CDS	NC_009648.1	19	0	0	0
KPN_RS19880:KPN_RS19910	IGR	NC_009648.1	19	6	549	3
KPN_RS09110	CDS	NC_009648.1	19	0	0	0
KPN_RS20550	CDS	NC_009648.1	19	0	0	0
KPN_RS12635	CDS	NC_009648.1	19	1	0	0
hemE	CDS	NC_009648.1	19	1	0	0
KPN_RS06450	5UTR	NC_009648.1	19	0	0	0
KPN_RS20715	CDS	NC_009648.1	19	3	0	0
KPN_RS24350	5UTR	NC_009648.1	19	0	0	0
rpsJ	5UTR	NC_009648.1	19	0	0	0
actP	CDS	NC_009648.1	19	0	0	0
fdhE	CDS	NC_009648.1	19	0	0	0
nei	CDS	NC_009648.1	19	0	0	0
KPN_RS04470	CDS	NC_009648.1	19	0	0	0
nuoI	CDS	NC_009648.1	19	0	0	0
fabF	5UTR	NC_009648.1	19	0	0	0
KPN_RS17970	CDS	NC_009648.1	19	0	0	0
KPN_RS00700	CDS	NC_009648.1	19	0	0	0
ispE	CDS	NC_009648.1	19	0	0	0
traA	CDS	NC_009649.1	19	0	21	1
KPN_RS18165	CDS	NC_009648.1	18	0	0	0
KPN_RS12005	3UTR	NC_009648.1	18	1	0	0
nth	CDS	NC_009648.1	18	0	0	0
KPN_RS09040	CDS	NC_009648.1	18	0	0	0
nagZ	CDS	NC_009648.1	18	1	0	0
rpoE	5UTR	NC_009648.1	18	0	0	0
nqrF	CDS	NC_009648.1	18	0	0	0
KPN_RS20900	CDS	NC_009648.1	18	0	0	0
KPN_RS17820:xerD	IGR	NC_009648.1	18	0	0	0
glgS	5UTR	NC_009648.1	18	0	0	0
KpnR_131	ncRNA	NC_009650.1	18	11	0	0
KPN_RS05285	CDS	NC_009648.1	18	0	0	0
KPN_RS15740	CDS	NC_009648.1	18	0	0	0
tcyJ	CDS	NC_009648.1	18	0	0	0
rimP	CDS	NC_009648.1	18	0	0	0
gntU	CDS	NC_009648.1	18	0	0	0
KPN_RS19740	3UTR	NC_009648.1	18	0	0	0
KPN_RS23890	CDS	NC_009648.1	18	0	0	0
mepM	CDS	NC_009648.1	18	0	0	0
KPN_RS28170:KPN_RS32300	IGR	NC_009651.1	17	0	1229	2
gorA	5UTR	NC_009648.1	17	0	0	0
ypdK	5UTR	NC_009648.1	17	0	0	0
fdhD	5UTR	NC_009648.1	17	1	0	0
rplI	CDS	NC_009648.1	17	0	0	0
pqqB	CDS	NC_009648.1	17	1	0	0
KPN_RS28320	CDS	NC_009653.1	17	0	0	0
KPN_RS09205	3UTR	NC_009648.1	17	1	20	1
KPN_RS02745	CDS	NC_009648.1	17	1	0	0
rplA	CDS	NC_009648.1	17	0	0	0
tatA	5UTR	NC_009648.1	17	0	0	0
rpsO	CDS	NC_009648.1	17	0	0	0
yedE	CDS	NC_009648.1	17	0	0	0
KPN_RS09645	CDS	NC_009648.1	17	0	0	0
KPN_RS29935:intI1	IGR	NC_009651.1	17	0	0	0
KPN_RS15265	5UTR	NC_009648.1	17	0	0	0
livF	CDS	NC_009648.1	17	0	0	0
KPN_RS17820	CDS	NC_009648.1	17	0	0	0
hscB	5UTR	NC_009648.1	17	0	0	0
KPN_RS17695	CDS	NC_009648.1	17	0	0	0
KPN_RS24865	3UTR	NC_009648.1	17	0	0	0
atpB	CDS	NC_009648.1	17	0	0	0
cyoA	5UTR	NC_009648.1	17	0	0	0
mfd	CDS	NC_009648.1	17	0	0	0
KPN_RS21725	3UTR	NC_009648.1	17	0	0	0
pyrI	CDS	NC_009648.1	17	0	0	0
KPN_RS03045	CDS	NC_009648.1	17	0	0	0
evgA	5UTR	NC_009648.1	16	0	0	0
norR	CDS	NC_009648.1	16	0	0	0
bcsO	CDS	NC_009648.1	16	0	0	0
KPN_RS28315	3UTR	NC_009653.1	16	0	0	0
dksA	5UTR	NC_009648.1	16	0	0	0
KPN_RS25010	CDS	NC_009648.1	16	1	0	0
KPN_RS18500	3UTR	NC_009648.1	16	1	0	0
KPN_RS26485	3UTR	NC_009649.1	16	0	20	1
galK	5UTR	NC_009648.1	16	0	0	0
KPN_RS21275	CDS	NC_009648.1	16	0	0	0
KPN_RS20430	CDS	NC_009648.1	16	0	0	0
KPN_RS09345	CDS	NC_009648.1	16	0	0	0
KPN_RS01500	3UTR	NC_009648.1	16	0	0	0
KPN_RS08110:fumA	IGR	NC_009648.1	16	1	0	0
rimJ	CDS	NC_009648.1	16	0	0	0
rpsK	CDS	NC_009648.1	16	0	0	0
apaH	CDS	NC_009648.1	16	0	0	0
aroQ	CDS	NC_009648.1	16	0	0	0
KPN_RS05095:KPN_RS05025	IGR	NC_009648.1	16	2	0	0
uxuA	CDS	NC_009648.1	16	0	0	0
plsC	CDS	NC_009648.1	16	0	0	0
KPN_RS20430	5UTR	NC_009648.1	16	0	0	0
dsbC	5UTR	NC_009648.1	16	0	0	0
KPN_RS12310	3UTR	NC_009648.1	16	0	0	0
KPN_RS31370	CDS	NC_009648.1	15	0	0	0
ptrB	CDS	NC_009648.1	15	0	0	0
murJ	5UTR	NC_009648.1	15	0	0	0
KPN_RS22225	5UTR	NC_009648.1	15	0	0	0
KPN_RS20225	CDS	NC_009648.1	15	0	0	0
KPN_RS28800	3UTR	NC_009648.1	15	0	14	1
KPN_RS14120	3UTR	NC_009648.1	15	1	0	0
KPN_RS06820:acnA	IGR	NC_009648.1	15	0	0	0
vapB	CDS	NC_009650.1	15	0	0	0
KPN_RS22555:KPN_RS22565	IGR	NC_009648.1	15	1	0	0
KPN_RS02110	CDS	NC_009648.1	15	0	0	0
trpS_2	CDS	NC_009648.1	15	0	0	0
KPN_RS06830	3UTR	NC_009648.1	15	1	0	0
sRNA_24:KpnR_099	IGR	NC_009648.1	15	0	0	0
pta	CDS	NC_009648.1	15	0	0	0
rsmJ	5UTR	NC_009648.1	15	0	0	0
trkA	CDS	NC_009648.1	15	0	0	0
gdhA	CDS	NC_009648.1	15	0	0	0
KPN_RS10920:KPN_RS28965	IGR	NC_009648.1	15	0	0	0
KPN_RS12700	CDS	NC_009648.1	15	0	0	0
OmrB	ncRNA	NC_009648.1	15	0	0	0
KPN_RS15780	CDS	NC_009648.1	15	0	0	0
malQ	CDS	NC_009648.1	15	0	0	0
rapZ	CDS	NC_009648.1	15	0	0	0
KPN_RS21830	CDS	NC_009648.1	15	0	0	0
KPN_RS04250	CDS	NC_009648.1	15	0	0	0
prmB	CDS	NC_009648.1	15	0	0	0
rplU	CDS	NC_009648.1	15	1	0	0
KPN_RS20235	CDS	NC_009648.1	15	0	0	0
KPN_RS04555:rhtA	IGR	NC_009648.1	14	0	0	0
KPN_RS08480	5UTR	NC_009648.1	14	0	0	0
KPN_RS22045	CDS	NC_009648.1	14	0	0	0
cydC	CDS	NC_009648.1	14	0	0	0
kdsD	CDS	NC_009648.1	14	0	0	0
KPN_RS05400	3UTR	NC_009648.1	14	1	0	0
KPN_RS12960	CDS	NC_009648.1	14	0	0	0
KPN_RS25590:KPN_RS25595	IGR	NC_009648.1	14	0	58	3
KPN_RS22200:KPN_RS22180	IGR	NC_009648.1	14	0	0	0
ispB	CDS	NC_009648.1	14	0	0	0
KPN_RS32340:yccA	IGR	NC_009648.1	14	0	0	0
pocR	CDS	NC_009648.1	14	1	0	0
KPN_RS32210:KPN_RS09800	IGR	NC_009648.1	14	0	0	0
KPN_RS20835:uspA	IGR	NC_009648.1	14	0	0	0
iclR	CDS	NC_009648.1	14	0	0	0
csrA	5UTR	NC_009648.1	14	0	0	0
damX	CDS	NC_009648.1	14	0	0	0
KPN_RS14420	3UTR	NC_009648.1	14	0	0	0
KPN_RS28045	CDS	NC_009651.1	14	0	0	0
KPN_RS20845	3UTR	NC_009648.1	14	0	0	0
KPN_RS21345	CDS	NC_009648.1	14	0	0	0
mscL	CDS	NC_009648.1	14	0	0	0
metQ	CDS	NC_009648.1	14	0	0	0
KPN_RS20855:uspB	IGR	NC_009648.1	14	0	0	0
KPN_RS28310	CDS	NC_009652.1	14	0	0	0
KPN_RS08450	CDS	NC_009648.1	14	0	0	0
KPN_RS05655	CDS	NC_009648.1	14	0	0	0
KPN_RS09950	3UTR	NC_009648.1	14	0	0	0
dacC	5UTR	NC_009648.1	14	0	0	0
rpmA	5UTR	NC_009648.1	14	0	0	0
KPN_RS10435	3UTR	NC_009648.1	14	2	0	0
KPN_RS12570	CDS	NC_009648.1	14	0	0	0
KPN_RS20445	3UTR	NC_009648.1	14	0	0	0
rpsN	CDS	NC_009648.1	13	0	0	0
KPN_RS19915:KPN_RS19905	IGR	NC_009648.1	13	0	0	0
rpsR	CDS	NC_009648.1	13	0	0	0
KPN_RS15290:KPN_RS15285	IGR	NC_009648.1	13	0	0	0
argH	5UTR	NC_009648.1	13	0	0	0
osmE	CDS	NC_009648.1	13	0	0	0
KPN_RS02640	CDS	NC_009648.1	13	0	0	0
KPN_RS14480	5UTR	NC_009648.1	13	0	0	0
kmrA	CDS	NC_009648.1	13	0	0	0
slyA	CDS	NC_009648.1	13	0	0	0
KPN_RS11855	3UTR	NC_009648.1	13	0	0	0
traI	CDS	NC_009649.1	13	1	17	1
KPN_RS15140	CDS	NC_009648.1	13	0	0	0
KPN_RS05990	CDS	NC_009648.1	13	0	0	0
gyrA	CDS	NC_009648.1	13	0	0	0
KPN_RS06275	CDS	NC_009648.1	13	0	0	0
KPN_RS13965:setB	IGR	NC_009648.1	13	0	0	0
tolA	CDS	NC_009648.1	13	0	0	0
rfaD	CDS	NC_009648.1	13	0	0	0
KPN_RS08220:KPN_RS08240	IGR	NC_009648.1	13	0	0	0
kefB	CDS	NC_009648.1	13	0	0	0
clpX	5UTR	NC_009648.1	13	0	0	0
dacD	CDS	NC_009648.1	13	0	0	0
pyrE	CDS	NC_009648.1	13	0	0	0
KPN_RS26415	CDS	NC_009649.1	13	1	47	3
plsX	5UTR	NC_009648.1	13	90	0	0
mazF	CDS	NC_009653.1	13	0	0	0
KPN_RS10560	CDS	NC_009648.1	13	0	0	0
uspB	5UTR	NC_009648.1	13	0	0	0
KPN_RS16785	CDS	NC_009648.1	12	0	0	0
KPN_RS16180	5UTR	NC_009648.1	12	0	0	0
KPN_RS27335	CDS	NC_009650.1	12	0	0	0
KPN_RS24455	5UTR	NC_009648.1	12	0	0	0
KpnR_015	ncRNA	NC_009648.1	12	0	0	0
yrfG	CDS	NC_009648.1	12	0	0	0
KPN_RS27575	5UTR	NC_009650.1	12	0	0	0
adk	CDS	NC_009648.1	12	0	0	0
rmf	CDS	NC_009648.1	12	0	0	0
smg	CDS	NC_009648.1	12	0	0	0
rplQ	5UTR	NC_009648.1	12	1	0	0
mgsA	CDS	NC_009648.1	12	0	0	0
dgcN	CDS	NC_009648.1	12	0	0	0
KPN_RS14310:alaA	IGR	NC_009648.1	12	0	0	0
KPN_RS24290	3UTR	NC_009648.1	12	0	0	0
rlmE	CDS	NC_009648.1	12	0	0	0
mtnN	CDS	NC_009648.1	12	0	0	0
rarD	CDS	NC_009648.1	12	0	0	0
KPN_RS21640:zapB	IGR	NC_009648.1	12	0	0	0
KPN_RS20225	3UTR	NC_009648.1	12	0	0	0
rplC	5UTR	NC_009648.1	12	0	0	0
groL	5UTR	NC_009648.1	12	0	0	0
bcp	CDS	NC_009648.1	12	0	0	0
astA	CDS	NC_009648.1	12	0	0	0
KPN_RS15430	CDS	NC_009648.1	12	0	0	0
KPN_RS02945	CDS	NC_009648.1	12	0	0	0
KPN_RS08205	3UTR	NC_009648.1	12	0	0	0
KPN_RS32165	3UTR	NC_009648.1	12	0	0	0
KPN_RS18475	5UTR	NC_009648.1	12	0	0	0
sstT	5UTR	NC_009648.1	12	0	0	0
KPN_RS00390	3UTR	NC_009648.1	12	0	0	0
rrf_7:murB	IGR	NC_009648.1	11	0	0	0
KPN_RS18655	CDS	NC_009648.1	11	0	0	0
KPN_RS18075:metK	IGR	NC_009648.1	11	0	0	0
KPN_RS02255	5UTR	NC_009648.1	11	0	0	0
KPN_RS05010:trxB	IGR	NC_009648.1	11	0	0	0
sugE	5UTR	NC_009648.1	11	0	0	0
serS	5UTR	NC_009648.1	11	2	0	0
phoU	CDS	NC_009648.1	11	0	0	0
KPN_RS05365:mgsA	IGR	NC_009648.1	11	3	0	0
KPN_RS14385	CDS	NC_009648.1	11	0	0	0
gltP	CDS	NC_009648.1	11	0	0	0
KPN_RS03820:KPN_RS03850	IGR	NC_009648.1	11	0	0	0
KPN_RS15635:KPN_RS15630	IGR	NC_009648.1	11	0	27	3
KPN_RS06955	5UTR	NC_009648.1	11	0	0	0
KPN_RS04395	CDS	NC_009648.1	11	0	0	0
KPN_RS15580	CDS	NC_009648.1	11	0	0	0
KPN_RS22770:cpxR	IGR	NC_009648.1	11	0	0	0
KpnR_048	ncRNA	NC_009648.1	11	0	0	0
KPN_RS19020	CDS	NC_009648.1	11	0	0	0
KPN_RS15060:ypfM	IGR	NC_009648.1	11	0	0	0
ndk	CDS	NC_009648.1	11	0	0	0
KPN_RS03515	3UTR	NC_009648.1	11	0	0	0
KPN_RS23600:KPN_RS23565	IGR	NC_009648.1	11	0	0	0
ffh	CDS	NC_009648.1	11	0	0	0
KPN_RS12455:nhaB	IGR	NC_009648.1	11	0	0	0
KPN_RS29135:KPN_RS15780	IGR	NC_009648.1	11	0	0	0
KPN_RS03500:pagP	IGR	NC_009648.1	11	0	0	0
elbB	CDS	NC_009648.1	11	0	0	0
malM	CDS	NC_009648.1	11	0	0	0
KPN_RS02375:acrA	IGR	NC_009648.1	11	0	0	0
pepT	CDS	NC_009648.1	11	0	0	0
arfB	CDS	NC_009648.1	11	0	0	0
KPN_RS27415	CDS	NC_009650.1	11	0	0	0
metG	5UTR	NC_009648.1	11	0	0	0
KPN_RS18300	CDS	NC_009648.1	11	0	0	0
glnD	CDS	NC_009648.1	11	0	0	0
KPN_RS10410	CDS	NC_009648.1	11	0	0	0
wzyE	CDS	NC_009648.1	11	0	0	0
hemG	CDS	NC_009648.1	11	0	0	0
KPN_RS19100	5UTR	NC_009648.1	11	0	0	0
KPN_RS12750:KPN_RS12775	IGR	NC_009648.1	11	0	0	0
KPN_RS24830	3UTR	NC_009648.1	11	0	0	0
KPN_RS17385:galR	IGR	NC_009648.1	10	0	0	0
KPN_RS02160:SraA	IGR	NC_009648.1	10	0	0	0
cysM	CDS	NC_009648.1	10	0	0	0
KPN_RS22465:KPN_RS22440	IGR	NC_009648.1	10	3	978	3
KPN_RS13205:KPN_RS32450	IGR	NC_009648.1	10	0	0	0
KPN_RS06820	3UTR	NC_009648.1	10	1	0	0
lptC	CDS	NC_009648.1	10	0	0	0
mlaC	CDS	NC_009648.1	10	0	0	0
KPN_RS01630	CDS	NC_009648.1	10	0	0	0
KPN_RS28435	ncRNA	NC_009648.1	10	0	0	0
garK	CDS	NC_009648.1	10	0	0	0
ltrA_2	CDS	NC_009649.1	10	0	0	0
yrbN	5UTR	NC_009648.1	10	0	0	0
speG	5UTR	NC_009648.1	10	0	0	0
ruvA	CDS	NC_009648.1	10	0	0	0
KPN_RS19075	CDS	NC_009648.1	10	0	0	0
KPN_RS26805	CDS	NC_009649.1	10	0	0	0
KPN_RS04855	CDS	NC_009648.1	10	0	0	0
mazG	CDS	NC_009648.1	10	0	0	0
ftsN	CDS	NC_009648.1	10	0	0	0
KPN_RS19665	3UTR	NC_009648.1	10	0	0	0
acpP	CDS	NC_009648.1	10	0	0	0
KPN_RS05985	3UTR	NC_009648.1	10	0	0	0
uspF	CDS	NC_009648.1	10	0	0	0
purB	CDS	NC_009648.1	10	0	0	0
ispF	CDS	NC_009648.1	10	0	0	0
KPN_RS16775	CDS	NC_009648.1	10	0	0	0
tcdA	CDS	NC_009648.1	10	0	0	0
KPN_RS23795	3UTR	NC_009648.1	10	0	0	0
fimA	CDS	NC_009648.1	10	0	0	0
KPN_RS19745:mdh	IGR	NC_009648.1	10	0	0	0
nusA	5UTR	NC_009648.1	10	0	0	0
mglC	CDS	NC_009648.1	10	1	0	0
KPN_RS03270:fepA	IGR	NC_009648.1	10	0	0	0
KPN_RS22975	3UTR	NC_009648.1	10	0	0	0
KPN_RS04665:bssR	IGR	NC_009648.1	10	0	0	0
KPN_RS29765	CDS	NC_009650.1	10	0	25	1
rpmD	CDS	NC_009648.1	10	0	0	0
KPN_RS21130	CDS	NC_009648.1	10	0	0	0
KPN_RS25385	CDS	NC_009648.1	10	0	0	0
KPN_RS24830:KPN_RS24840	IGR	NC_009648.1	10	0	0	0
folD	CDS	NC_009648.1	10	0	0	0
msbA	CDS	NC_009648.1	10	0	0	0
prs	5UTR	NC_009648.1	10	0	0	0
deoC_2	CDS	NC_009648.1	10	0	0	0
apaG	CDS	NC_009648.1	9	0	0	0
KPN_RS26365	CDS	NC_009649.1	9	0	23	3
trxB	5UTR	NC_009648.1	9	0	0	0
KPN_RS18495:ygiD	IGR	NC_009648.1	9	0	0	0
ssb1	5UTR	NC_009648.1	9	0	0	0
aceA	CDS	NC_009648.1	9	0	0	0
ppnN	CDS	NC_009648.1	9	0	0	0
dtpD	CDS	NC_009648.1	9	0	0	0
ushA	CDS	NC_009648.1	9	1	0	0
modA	CDS	NC_009648.1	9	0	0	0
KPN_RS24610:KPN_RS24585	IGR	NC_009648.1	9	1	0	0
KPN_RS22230	5UTR	NC_009648.1	9	0	0	0
bamA	CDS	NC_009648.1	9	0	0	0
KPN_RS04615	CDS	NC_009648.1	9	0	0	0
nusG	CDS	NC_009648.1	9	0	0	0
KPN_RS13735	CDS	NC_009648.1	9	0	0	0
ihfA	5UTR	NC_009648.1	9	0	0	0
KPN_RS14620	5UTR	NC_009648.1	9	0	0	0
degP	CDS	NC_009648.1	9	0	0	0
nuoF	CDS	NC_009648.1	9	0	0	0
KPN_RS25000	CDS	NC_009648.1	9	0	0	0
thrB	CDS	NC_009648.1	9	0	0	0
KPN_RS00050	5UTR	NC_009648.1	9	0	0	0
KPN_RS24355	3UTR	NC_009648.1	9	0	0	0
KPN_RS29255:dprA	IGR	NC_009648.1	9	0	0	0
KPN_RS26475	CDS	NC_009649.1	9	0	0	0
dld	CDS	NC_009648.1	9	0	0	0
galR	CDS	NC_009648.1	9	0	0	0
KPN_RS01320	CDS	NC_009648.1	9	0	0	0
purL	CDS	NC_009648.1	9	0	0	0
cspE	5UTR	NC_009648.1	9	1	0	0
KPN_RS13705	3UTR	NC_009648.1	9	0	0	0
ilvE	CDS	NC_009648.1	9	0	0	0
KPN_RS13820	5UTR	NC_009648.1	9	0	0	0
KPN_RS02485	CDS	NC_009648.1	9	1	0	0
KPN_RS15395:KPN_RS15420	IGR	NC_009648.1	9	0	0	0
cspA	5UTR	NC_009648.1	9	0	0	0
ilvD	5UTR	NC_009648.1	9	0	0	0
KPN_RS00710	CDS	NC_009648.1	9	0	0	0
glpT	CDS	NC_009648.1	9	0	0	0
KPN_RS32490	5UTR	NC_009649.1	9	1	27	3
KPN_RS21605	3UTR	NC_009648.1	9	0	0	0
mrkB	5UTR	NC_009648.1	9	0	0	0
lnt	CDS	NC_009648.1	9	0	0	0
KPN_RS16095	CDS	NC_009648.1	9	0	0	0
plsX	CDS	NC_009648.1	9	1	0	0
KPN_RS14130:MicF	IGR	NC_009648.1	9	0	0	0
copD	CDS	NC_009648.1	9	0	0	0
KPN_RS22235:KPN_RS22200	IGR	NC_009648.1	9	0	0	0
rimM	CDS	NC_009648.1	9	0	0	0
KPN_RS16825	5UTR	NC_009648.1	8	0	0	0
traL_2	CDS	NC_009650.1	8	0	90	1
KPN_RS30365:KPN_RS07435	IGR	NC_009648.1	8	0	0	0
KPN_RS17920	CDS	NC_009648.1	8	0	0	0
KPN_RS22180	3UTR	NC_009648.1	8	0	0	0
KPN_RS22225	CDS	NC_009648.1	8	0	0	0
ribA	5UTR	NC_009648.1	8	0	0	0
KPN_RS08650	CDS	NC_009648.1	8	0	0	0
KPN_RS14780:gltX	IGR	NC_009648.1	8	0	0	0
thiK	CDS	NC_009648.1	8	0	0	0
KPN_RS20920	5UTR	NC_009648.1	8	0	0	0
wecA	CDS	NC_009648.1	8	0	0	0
KPN_RS14430:KPN_RS14415	IGR	NC_009648.1	8	0	0	0
cutC	CDS	NC_009648.1	8	0	0	0
KPN_RS23170:rhlB	IGR	NC_009648.1	8	0	0	0
KPN_RS07945:hrpA	IGR	NC_009648.1	8	0	0	0
uxuA_2	CDS	NC_009648.1	8	0	0	0
mltB	CDS	NC_009648.1	8	0	0	0
rmuC	CDS	NC_009648.1	8	0	0	0
KPN_RS18005	3UTR	NC_009648.1	8	0	0	0
KPN_RS22435:ravA	IGR	NC_009648.1	8	0	0	0
KPN_RS19530	CDS	NC_009648.1	8	0	0	0
KPN_RS12535	CDS	NC_009648.1	8	0	0	0
agp	CDS	NC_009648.1	8	0	0	0
KPN_RS06675	3UTR	NC_009648.1	8	0	0	0
KpnR_072	ncRNA	NC_009648.1	8	0	0	0
KPN_RS06740	CDS	NC_009648.1	8	0	0	0
rnr	5UTR	NC_009648.1	8	1	0	0
KPN_RS02800	3UTR	NC_009648.1	8	2	0	0
KPN_RS04180:KpnR_017	IGR	NC_009648.1	8	0	0	0
ftnA	5UTR	NC_009648.1	8	0	0	0
poxB	CDS	NC_009648.1	8	0	0	0
KPN_RS03825	3UTR	NC_009648.1	8	0	0	0
KPN_RS09020:KPN_RS09065	IGR	NC_009648.1	8	0	0	0
KPN_RS23865:KPN_RS31825	IGR	NC_009648.1	8	0	0	0
KPN_RS05435	5UTR	NC_009648.1	8	0	0	0
KPN_RS02250:KPN_RS02270	IGR	NC_009648.1	8	0	0	0
slmA	5UTR	NC_009648.1	8	0	0	0
KPN_RS06705	CDS	NC_009648.1	8	0	0	0
KpnR_019	ncRNA	NC_009648.1	8	0	0	0
KPN_RS14570	5UTR	NC_009648.1	8	0	0	0
slmA	CDS	NC_009648.1	8	0	0	0
KPN_RS26735	CDS	NC_009649.1	8	0	11	1
ybeD	CDS	NC_009648.1	8	0	0	0
KPN_RS25950	CDS	NC_009648.1	8	0	0	0
KPN_RS13725	CDS	NC_009648.1	8	0	0	0
hrpA	CDS	NC_009648.1	8	0	0	0
secG	5UTR	NC_009648.1	8	2	0	0
thrC	CDS	NC_009648.1	8	0	0	0
phoQ	CDS	NC_009648.1	8	0	0	0
panC	5UTR	NC_009648.1	8	1	0	0
KPN_RS02750	CDS	NC_009648.1	7	0	0	0
KPN_RS01195	CDS	NC_009648.1	7	0	0	0
KPN_RS16230:KPN_RS16225	IGR	NC_009648.1	7	0	0	0
luxS	CDS	NC_009648.1	7	0	0	0
KPN_RS17515	5UTR	NC_009648.1	7	0	0	0
KPN_RS30785:KPN_RS26480	IGR	NC_009649.1	7	0	0	0
fhuB	CDS	NC_009648.1	7	0	0	0
KPN_RS28325:KPN_RS28330	IGR	NC_009653.1	7	0	0	0
KPN_RS17380:KPN_RS17385	IGR	NC_009648.1	7	0	0	0
malT	5UTR	NC_009648.1	7	1	0	0
seqA	CDS	NC_009648.1	7	0	0	0
KPN_RS19580:ArcZ	IGR	NC_009648.1	7	0	0	0
KPN_RS05520	CDS	NC_009648.1	7	0	0	0
KPN_RS21525	CDS	NC_009648.1	7	0	0	0
KPN_RS16285	5UTR	NC_009648.1	7	0	0	0
purD	5UTR	NC_009648.1	7	0	0	0
rfbA	CDS	NC_009648.1	7	0	0	0
yfcF	5UTR	NC_009648.1	7	0	0	0
KPN_RS23270:KPN_RS23250	IGR	NC_009648.1	7	0	0	0
tldD	CDS	NC_009648.1	7	0	0	0
KPN_RS18930	CDS	NC_009648.1	7	0	0	0
tapT	CDS	NC_009648.1	7	0	0	0
KPN_RS18515	3UTR	NC_009648.1	7	0	0	0
KPN_RS15735	3UTR	NC_009648.1	7	0	0	0
dedD	CDS	NC_009648.1	7	0	0	0
KPN_RS04915	3UTR	NC_009648.1	7	0	0	0
KPN_RS10120	CDS	NC_009648.1	7	0	0	0
proY	5UTR	NC_009648.1	7	0	0	0
KPN_RS09540	CDS	NC_009648.1	7	1	0	0
srlB	CDS	NC_009648.1	7	0	0	0
KPN_RS00750	3UTR	NC_009648.1	7	0	0	0
coaD	CDS	NC_009648.1	7	0	0	0
rseP	CDS	NC_009648.1	7	0	0	0
KPN_RS18315	CDS	NC_009648.1	7	0	0	0
KPN_RS22050:KPN_RS22075	IGR	NC_009648.1	7	0	0	0
MicL	ncRNA	NC_009648.1	7	0	0	0
pntB	CDS	NC_009648.1	7	0	0	0
brnQ	5UTR	NC_009648.1	7	0	0	0
KPN_RS22375:mnmG	IGR	NC_009648.1	7	1	0	0
KPN_RS00050	3UTR	NC_009648.1	7	0	0	0
mglB	5UTR	NC_009648.1	7	0	0	0
KPN_RS06995	CDS	NC_009648.1	7	0	0	0
lexA	CDS	NC_009648.1	7	0	0	0
KPN_RS10755:punR	IGR	NC_009648.1	7	0	0	0
fhuA	CDS	NC_009648.1	7	0	0	0
KPN_RS10255	CDS	NC_009648.1	7	0	0	0
KPN_RS04015:KPN_RS04020	IGR	NC_009648.1	7	0	0	0
KPN_RS21175:KPN_RS21155	IGR	NC_009648.1	7	0	0	0
KPN_RS09855	CDS	NC_009648.1	7	0	0	0
hldE	CDS	NC_009648.1	7	0	0	0
KPN_RS27280	CDS	NC_009650.1	6	1	5	1
atpD	5UTR	NC_009648.1	6	0	0	0
KPN_RS11025	CDS	NC_009648.1	6	0	0	0
ltrA	CDS	NC_009648.1	6	1	0	0
glmS	5UTR	NC_009648.1	6	0	0	0
KPN_RS19105	CDS	NC_009648.1	6	0	0	0
hdfR	CDS	NC_009648.1	6	0	0	0
clpK	5UTR	NC_009649.1	6	0	0	0
nuoM	5UTR	NC_009648.1	6	0	0	0
KPN_RS14400	CDS	NC_009648.1	6	0	0	0
rfbA_3	CDS	NC_009648.1	6	0	0	0
KPN_RS24020	CDS	NC_009648.1	6	0	0	0
traI_2	CDS	NC_009650.1	6	0	17	1
KPN_RS02075	CDS	NC_009648.1	6	0	0	0
pflA	CDS	NC_009648.1	6	0	0	0
macB	CDS	NC_009648.1	6	0	0	0
KPN_RS25580	3UTR	NC_009648.1	6	0	0	0
KPN_RS06865	3UTR	NC_009648.1	6	0	0	0
sodB	5UTR	NC_009648.1	6	0	0	0
KPN_RS27870	5UTR	NC_009651.1	6	0	0	0
araA	CDS	NC_009648.1	6	0	0	0
sul2	5UTR	NC_009651.1	6	0	0	0
KPN_RS13165	CDS	NC_009648.1	6	0	0	0
KPN_RS15805	CDS	NC_009648.1	6	0	0	0
ppiC	CDS	NC_009648.1	6	0	0	0
KPN_RS11650	CDS	NC_009648.1	6	2	0	0
pqqB	5UTR	NC_009648.1	6	0	0	0
KPN_RS02165	3UTR	NC_009648.1	6	0	0	0
nhaB	CDS	NC_009648.1	6	0	0	0
KPN_RS04535	3UTR	NC_009648.1	6	0	0	0
KPN_RS22055	CDS	NC_009648.1	6	0	0	0
rdgC	CDS	NC_009648.1	6	0	0	0
KPN_RS03120:KPN_RS03150	IGR	NC_009648.1	6	0	5	1
tsaC	CDS	NC_009648.1	6	0	0	0
KPN_RS02680:KPN_RS02640	IGR	NC_009648.1	6	0	0	0
KPN_RS02820	CDS	NC_009648.1	6	2	0	0
KPN_RS26050	CDS	NC_009648.1	6	0	0	0
KPN_RS11150	3UTR	NC_009648.1	6	0	0	0
mraZ	CDS	NC_009648.1	6	0	0	0
KPN_RS13960	CDS	NC_009648.1	6	0	0	0
rlpA	CDS	NC_009648.1	6	0	0	0
KPN_RS13280	CDS	NC_009648.1	6	0	0	0
rluD	CDS	NC_009648.1	6	0	0	0
yjfN	CDS	NC_009648.1	6	0	0	0
rof	CDS	NC_009648.1	6	0	0	0
KPN_RS21100	5UTR	NC_009648.1	6	0	0	0
KPN_RS18535	3UTR	NC_009648.1	6	0	0	0
KPN_RS26750_2	CDS	NC_009649.1	6	0	11	1
putP	CDS	NC_009648.1	6	0	0	0
KPN_RS17430	CDS	NC_009648.1	6	0	0	0
KPN_RS23690	3UTR	NC_009648.1	6	0	0	0
KPN_RS25130	3UTR	NC_009648.1	6	0	0	0
oppC	CDS	NC_009648.1	6	0	0	0
KPN_RS23520	5UTR	NC_009648.1	6	0	0	0
mltD	CDS	NC_009648.1	6	0	0	0
KPN_RS17835	CDS	NC_009648.1	6	0	0	0
KPN_RS22075	CDS	NC_009648.1	6	0	0	0
rplR	CDS	NC_009648.1	6	0	0	0
pckA	5UTR	NC_009648.1	6	0	0	0
KPN_RS06840	3UTR	NC_009648.1	6	0	0	0
KPN_RS18440:tolC	IGR	NC_009648.1	6	0	0	0
lrp	CDS	NC_009648.1	6	0	0	0
coaE	CDS	NC_009648.1	6	0	0	0
KPN_RS09080	CDS	NC_009648.1	6	0	0	0
KPN_RS02165	CDS	NC_009648.1	6	0	0	0
KPN_RS31825:plsB	IGR	NC_009648.1	6	1	0	0
KPN_RS03690:nagE	IGR	NC_009648.1	6	0	0	0
KPN_RS04510:ompX	IGR	NC_009648.1	5	0	0	0
KPN_RS05505	5UTR	NC_009648.1	5	0	0	0
KPN_RS23640:KPN_RS23645	IGR	NC_009648.1	5	0	80	2
lpxO	5UTR	NC_009648.1	5	0	0	0
KPN_RS12280	CDS	NC_009648.1	5	0	0	0
KPN_RS26260:KPN_RS26315	IGR	NC_009649.1	5	0	0	0
KPN_RS20575:panM	IGR	NC_009648.1	5	1	0	0
slyD	CDS	NC_009648.1	5	0	0	0
KPN_RS02650	3UTR	NC_009648.1	5	0	0	0
KPN_RS08975	5UTR	NC_009648.1	5	0	0	0
KPN_RS13630:KPN_RS13585	IGR	NC_009648.1	5	0	0	0
rihC	5UTR	NC_009648.1	5	0	0	0
KPN_RS00455:mraZ	IGR	NC_009648.1	5	1	0	0
nqrM	CDS	NC_009648.1	5	0	0	0
KPN_RS16050	CDS	NC_009648.1	5	0	0	0
KPN_RS12730:purT	IGR	NC_009648.1	5	0	0	0
KPN_RS23945	3UTR	NC_009648.1	5	0	0	0
KPN_RS28185	5UTR	NC_009651.1	5	0	0	0
KPN_RS28290	CDS	NC_009651.1	5	0	5	1
KPN_RS21440	CDS	NC_009648.1	5	0	0	0
KPN_RS31160	3UTR	NC_009648.1	5	0	0	0
ybgE	CDS	NC_009648.1	5	0	0	0
KPN_RS25270:KPN_RS25245	IGR	NC_009648.1	5	0	0	0
ascB	CDS	NC_009648.1	5	0	0	0
ppnP	CDS	NC_009648.1	5	0	0	0
astB	CDS	NC_009648.1	5	0	0	0
alx 5'	ncRNA	NC_009648.1	5	0	0	0
KPN_RS00290	5UTR	NC_009648.1	5	1	0	0
KPN_RS08590	CDS	NC_009648.1	5	0	0	0
KPN_RS22655	CDS	NC_009648.1	5	0	0	0
KPN_RS23485:rplJ	IGR	NC_009648.1	5	0	0	0
nrdD	CDS	NC_009648.1	5	0	0	0
KPN_RS14385	3UTR	NC_009648.1	5	0	0	0
KPN_RS22255	CDS	NC_009648.1	5	0	0	0
SroG	ncRNA	NC_009648.1	5	0	0	0
KPN_RS21605:KPN_RS21630	IGR	NC_009648.1	5	0	0	0
KPN_RS02825	CDS	NC_009648.1	5	1	0	0
KPN_RS21260:KPN_RS21245	IGR	NC_009648.1	5	0	0	0
KPN_RS24780	3UTR	NC_009648.1	5	0	0	0
recC	CDS	NC_009648.1	5	0	0	0
KPN_RS20710	3UTR	NC_009648.1	5	0	0	0
KPN_RS00680:KPN_RS00660	IGR	NC_009648.1	5	0	0	0
KPN_RS26635_2:KPN_RS26670	IGR	NC_009649.1	5	0	0	0
ubiH	CDS	NC_009648.1	5	0	0	0
uvrY	CDS	NC_009648.1	5	0	0	0
mqo_2	CDS	NC_009648.1	5	0	0	0
rpsN	5UTR	NC_009648.1	5	0	0	0
KPN_RS01380	CDS	NC_009648.1	5	1	0	0
miaA	CDS	NC_009648.1	5	0	0	0
cysG_2	CDS	NC_009648.1	5	0	0	0
KPN_RS23465	3UTR	NC_009648.1	5	0	0	0
KPN_RS04295	CDS	NC_009648.1	5	0	0	0
KPN_RS20880	5UTR	NC_009648.1	5	0	0	0
rpmJ	5UTR	NC_009648.1	5	0	0	0
copA	5UTR	NC_009648.1	5	0	0	0
trpD	CDS	NC_009648.1	5	1	0	0
[truncated: 1,189 more rows]

## Sheet: genes_Hfq-3xFLAG
Dataset S3: RIL-seq - Genes Hfq-3xFLAG
name	type	reference genome	nb_single	nb_selfchimeras	nb_interactions	nb_partners
SroC	ncRNA	NC_009648.1	3814904	183470	86793	199
FnrS	ncRNA	NC_009648.1	3256490	59651	61089	257
CyaR	ncRNA	NC_009648.1	2082689	32200	121123	313
ArcZ	ncRNA	NC_009648.1	911907	14585	179333	451
RybB	ncRNA	NC_009648.1	839458	2201	2891	14
KpnR_023	ncRNA	NC_009648.1	827789	97473	81372	152
GcvB	ncRNA	NC_009648.1	807542	19244	124602	237
ChiX	ncRNA	NC_009648.1	625443	7841	428793	142
KpnR_124	ncRNA	NC_009649.1	573685	10184	475882	148
SdsR	ncRNA	NC_009648.1	400322	1112	44533	135
KPN_RS23860	3UTR	NC_009648.1	367458	7471	32120	92
malM 3'	ncRNA	NC_009648.1	314335	7623	6934	63
CpxQ	ncRNA	NC_009648.1	258366	5999	121739	458
MgrR	ncRNA	NC_009648.1	233383	4729	16942	73
pnp	CDS	NC_009648.1	210422	6300	5175	31
KpnR_128	ncRNA	NC_009649.1	173286	6140	38368	116
KPN_RS23160:GlmZ	IGR	NC_009648.1	166088	1955	802	8
miaA	CDS	NC_009648.1	157590	3448	6136	31
MicF	ncRNA	NC_009648.1	152248	2364	38652	28
Spot 42	ncRNA	NC_009648.1	146217	4258	2326	14
KPN_RS00290	CDS	NC_009648.1	139010	6281	8689	36
SdhX	ncRNA	NC_009648.1	123497	2368	5147	32
groL	CDS	NC_009648.1	102159	6370	9341	40
fabR	CDS	NC_009648.1	96489	4409	11283	35
4.5S RNA	ncRNA	NC_009648.1	94800	855	58	2
GlnZ	ncRNA	NC_009648.1	87006	653	3685	32
ppsA	CDS	NC_009648.1	85013	6491	5494	29
KPN_RS14160	CDS	NC_009648.1	83437	5062	12031	62
ftsZ	5UTR	NC_009648.1	81376	2297	7577	27
KPN_RS25130	CDS	NC_009648.1	80021	1323	470	7
crr	CDS	NC_009648.1	77162	4496	5637	34
KPN_RS11505	CDS	NC_009648.1	76190	1723	5956	16
KPN_RS02170	3UTR	NC_009648.1	75294	1333	3979	13
KPN_RS28175	CDS	NC_009651.1	73660	2389	43429	99
KPN_RS23815	CDS	NC_009648.1	71766	7792	12439	49
RaiZ	ncRNA	NC_009648.1	69749	2797	9684	50
KPN_RS06820	3UTR	NC_009648.1	65895	2307	904	12
hns	CDS	NC_009648.1	64271	3039	6979	25
OmrB	ncRNA	NC_009648.1	52015	1631	1736	14
KpnR_019	ncRNA	NC_009648.1	50570	139	1222	7
KPN_RS06820:acnA	IGR	NC_009648.1	49515	598	641	10
KPN_RS28220	CDS	NC_009651.1	49433	2213	2605	20
fkpA	CDS	NC_009648.1	48557	2099	1512	13
KPN_RS01110	5UTR	NC_009648.1	47690	172	0	0
KPN_RS02800	CDS	NC_009648.1	46576	4659	8137	43
KpnR_040	ncRNA	NC_009648.1	45601	618	25676	29
ycfP	CDS	NC_009648.1	45508	5696	2523	15
sucC	CDS	NC_009648.1	45034	4308	4075	26
ftsE	CDS	NC_009648.1	43654	1910	1874	16
sucA	CDS	NC_009648.1	42573	3858	4116	18
DsrA	ncRNA	NC_009648.1	42187	819	3619	20
RydC	ncRNA	NC_009648.1	41184	529	1413	13
ompW	CDS	NC_009648.1	39812	9274	2219	25
MicA	ncRNA	NC_009648.1	39023	767	3241	13
KPN_RS02035	CDS	NC_009648.1	38118	983	2914	17
GlmZ	ncRNA	NC_009648.1	37934	2689	2636	11
KPN_RS07995	CDS	NC_009648.1	37617	1782	3496	10
dnaJ	CDS	NC_009648.1	37364	1812	1265	14
aspA	CDS	NC_009648.1	36732	1202	4373	23
dtpD	5UTR	NC_009648.1	36579	619	929	4
hsp20	CDS	NC_009649.1	36059	1978	1074	7
KPN_RS21830	CDS	NC_009648.1	35700	1607	4409	4
KPN_RS19060	5UTR	NC_009648.1	35087	271	65	1
lrp	CDS	NC_009648.1	34778	854	2017	10
clpK	CDS	NC_009649.1	33502	5123	1727	14
sseA	CDS	NC_009648.1	33373	1627	750	11
KPN_RS15215	3UTR	NC_009648.1	33132	489	80	3
grcA	CDS	NC_009648.1	32545	1118	3446	16
glmS	5UTR	NC_009648.1	31524	194	1497	11
ftsY	CDS	NC_009648.1	31296	2464	2115	10
odhB	CDS	NC_009648.1	30586	2427	2187	11
brnQ	CDS	NC_009648.1	30497	724	62	1
RyfD	ncRNA	NC_009648.1	29488	577	1069	5
ahpC	CDS	NC_009648.1	29450	3022	1924	21
proP	CDS	NC_009648.1	29173	3065	2093	15
pyrG	CDS	NC_009648.1	29010	1646	10608	6
uspE	CDS	NC_009648.1	28353	1626	943	14
MicL	ncRNA	NC_009648.1	28090	387	10929	31
rpoS	CDS	NC_009648.1	28038	2567	2418	7
KpnR_132	ncRNA	NC_009650.1	27843	159	29281	6
END:KPN_RS26970	IGR	NC_009649.1	27650	220	29378	5
mscL	CDS	NC_009648.1	27597	1148	1894	16
aadB	CDS	NC_009651.1	27590	980	1445	18
ompA	CDS	NC_009648.1	27320	1068	2812	22
KPN_RS30440	CDS	NC_009648.1	27236	659	556	5
ftsL	CDS	NC_009648.1	27184	782	239	2
RnpB	ncRNA	NC_009648.1	26862	429	228	2
CsrC	ncRNA	NC_009648.1	26813	552	3994	10
sucD	CDS	NC_009648.1	26292	781	5646	22
frdA	CDS	NC_009648.1	25266	2577	2460	12
KPN_RS22045	CDS	NC_009648.1	25098	1405	2244	19
KPN_RS25165	CDS	NC_009648.1	24473	1521	849	8
katG	CDS	NC_009648.1	24397	2864	469	6
KPN_RS05520	3UTR	NC_009648.1	24156	180	126	4
KPN_RS20735	CDS	NC_009648.1	24060	2418	263	6
zapB	CDS	NC_009648.1	23973	562	8862	21
CsrB	ncRNA	NC_009648.1	23561	394	21959	18
rpsF	5UTR	NC_009648.1	23231	421	238	1
KPN_RS04490	3UTR	NC_009648.1	23182	160	4343	38
mglB	CDS	NC_009648.1	23128	3160	1626	15
pgk	CDS	NC_009648.1	22888	1158	923	5
malE	CDS	NC_009648.1	22438	1102	1805	14
KpnR_127	ncRNA	NC_009649.1	22236	198	16434	60
clpA	5UTR	NC_009648.1	21730	2359	3095	6
htpG	CDS	NC_009648.1	21182	628	2624	17
lacZ	CDS	NC_009649.1	21111	2383	3768	19
KPN_RS16090	3UTR	NC_009648.1	21034	411	110	1
cysM	5UTR	NC_009648.1	21033	570	283	9
KPN_RS23860	CDS	NC_009648.1	21015	2011	704	11
OmrA	ncRNA	NC_009648.1	20800	111	1108	10
KpnR_051	ncRNA	NC_009648.1	20768	466	0	0
glgB	CDS	NC_009648.1	20640	1798	2865	16
dsdX	CDS	NC_009648.1	20574	2275	475	6
crp	CDS	NC_009648.1	20461	538	21000	13
lacY	CDS	NC_009649.1	20376	925	5178	29
cybC	CDS	NC_009648.1	20169	1239	685	6
uvrY	CDS	NC_009648.1	20110	1591	2402	15
deoD	CDS	NC_009648.1	20089	1415	1016	8
bcp	CDS	NC_009648.1	20080	324	1228	18
KPN_RS23815	5UTR	NC_009648.1	19972	3129	3005	8
nagE	CDS	NC_009648.1	19910	2491	577	9
ompX	CDS	NC_009648.1	19355	1333	2185	19
KPN_RS14895	CDS	NC_009648.1	19276	507	730	9
pldB	CDS	NC_009648.1	19039	1101	310	3
yajC	CDS	NC_009648.1	18958	4834	1035	14
KPN_RS16290	CDS	NC_009648.1	18628	1393	1905	5
pgm	CDS	NC_009648.1	18585	1011	1890	8
secY	CDS	NC_009648.1	18384	442	1412	6
fbaA	CDS	NC_009648.1	18231	746	1985	13
clpS	CDS	NC_009648.1	17988	2782	475	4
malM	CDS	NC_009648.1	17952	682	1331	16
acnB	CDS	NC_009648.1	17939	1197	1635	8
clpA	CDS	NC_009648.1	17876	799	1270	10
serS	5UTR	NC_009648.1	17713	387	113	2
lpxC	CDS	NC_009648.1	17561	385	320	7
dam	CDS	NC_009648.1	17414	191	126	2
KPN_RS02405	CDS	NC_009648.1	17378	548	573	4
KPN_RS26435	5UTR	NC_009649.1	17367	579	1649	9
hflX	CDS	NC_009648.1	17241	868	3427	12
KPN_RS13945	CDS	NC_009648.1	17208	645	308	4
gcvP	CDS	NC_009648.1	17161	2344	1407	10
cadA	CDS	NC_009648.1	17122	1801	1914	10
lon	CDS	NC_009648.1	17046	1506	487	7
gapA	CDS	NC_009648.1	17007	555	1018	9
RbsZ	ncRNA	NC_009648.1	16969	648	241	4
aroA	5UTR	NC_009648.1	16855	285	4501	27
cfa	CDS	NC_009648.1	16649	2126	4680	17
KPN_RS20845	3UTR	NC_009648.1	16584	501	952	12
KpnR_043	ncRNA	NC_009648.1	16548	398	1918	8
KPN_RS28045	3UTR	NC_009651.1	16417	108	218	4
KPN_RS25130	3UTR	NC_009648.1	16268	102	155	3
truA	CDS	NC_009648.1	16207	782	2171	6
KPN_RS13390	CDS	NC_009648.1	15924	588	4594	14
KPN_RS08335	CDS	NC_009648.1	15742	2949	697	7
KPN_RS23375	3UTR	NC_009648.1	15719	206	11583	66
sodB	CDS	NC_009648.1	15653	1175	853	11
KPN_RS32575:KpnR_128	IGR	NC_009649.1	15627	274	176	3
dnaK	CDS	NC_009648.1	15373	501	2105	12
betT_2	CDS	NC_009649.1	15282	2524	5474	17
ggt	CDS	NC_009648.1	15213	1072	522	11
iolC	CDS	NC_009648.1	15208	504	1064	8
KpnR_069	ncRNA	NC_009648.1	15136	280	372	7
rpoC	CDS	NC_009648.1	15081	508	1144	6
uspA	CDS	NC_009648.1	14939	1464	1762	23
tmRNA	ncRNA	NC_009648.1	14855	180	47	1
gcvT	CDS	NC_009648.1	14773	830	494	2
cfa	5UTR	NC_009648.1	14622	210	3053	27
KPN_RS16635	CDS	NC_009648.1	14608	217	1476	2
KPN_RS09045	CDS	NC_009648.1	14086	296	2591	7
KPN_RS15290	3UTR	NC_009648.1	14060	56	1072	2
KPN_RS28220	3UTR	NC_009651.1	14043	510	736	5
serS	CDS	NC_009648.1	13974	882	777	8
KPN_RS24415	CDS	NC_009648.1	13871	1852	719	5
tdh	CDS	NC_009648.1	13816	1469	1578	7
KPN_RS19740	3UTR	NC_009648.1	13767	473	416	5
fruB	5UTR	NC_009648.1	13738	188	477	13
clpB	CDS	NC_009648.1	13732	2539	217	3
icd	5UTR	NC_009648.1	13717	1407	2362	5
nudF	CDS	NC_009648.1	13657	361	1079	5
sohB	CDS	NC_009648.1	13552	1842	312	3
cysK	CDS	NC_009648.1	13514	1462	15	1
KpnR_122	ncRNA	NC_009648.1	13475	288	2736	9
glmU	CDS	NC_009648.1	13429	1130	1612	6
osmE	CDS	NC_009648.1	13426	1099	3007	13
tpiA	CDS	NC_009648.1	13256	507	629	7
iolD	CDS	NC_009648.1	13232	1807	1274	12
pyrE	CDS	NC_009648.1	13124	350	660	5
iolE_2	CDS	NC_009648.1	13115	715	3048	7
sul2	CDS	NC_009651.1	13039	2229	2432	18
ftsZ	CDS	NC_009648.1	12886	1041	865	6
atpB	5UTR	NC_009648.1	12868	142	7664	6
bamC	CDS	NC_009648.1	12815	86	144	2
rnr	CDS	NC_009648.1	12567	679	876	9
KPN_RS10750	3UTR	NC_009648.1	12323	193	832	5
KPN_RS20740	CDS	NC_009648.1	12281	457	252	2
polA	CDS	NC_009648.1	12166	2749	872	5
fbaA	5UTR	NC_009648.1	12165	155	434	5
KPN_RS26110	3UTR	NC_009648.1	12061	4490	426	2
rbsD	CDS	NC_009648.1	12054	879	1177	4
deoB	CDS	NC_009648.1	12043	461	308	3
gltS	CDS	NC_009648.1	11911	545	182	5
KPN_RS25200	CDS	NC_009648.1	11910	562	2410	9
sstT	CDS	NC_009648.1	11894	1275	368	2
malK	CDS	NC_009648.1	11893	798	2278	14
adhP	CDS	NC_009648.1	11843	720	884	7
pflB	CDS	NC_009648.1	11759	620	394	3
grpE	CDS	NC_009648.1	11633	712	2071	9
KpnR_049	ncRNA	NC_009648.1	11631	115	37	1
KPN_RS31745	5UTR	NC_009648.1	11605	18	334	2
KPN_RS00075	3UTR	NC_009648.1	11544	183	403	5
KPN_RS19425	3UTR	NC_009648.1	11511	125	92	1
recC	CDS	NC_009648.1	11485	356	208	2
uspF	CDS	NC_009648.1	11452	812	1499	12
cydB	CDS	NC_009648.1	11448	1995	340	9
ihfA	5UTR	NC_009648.1	11431	56	0	0
hfq	CDS	NC_009648.1	11411	431	349	4
KPN_RS18175	5UTR	NC_009648.1	11293	127	212	4
hfq	5UTR	NC_009648.1	11255	389	32681	24
hflX	5UTR	NC_009648.1	11238	106	408	2
pntB	CDS	NC_009648.1	11187	1186	796	8
rraA	CDS	NC_009648.1	11103	543	474	6
nlpD	CDS	NC_009648.1	11005	553	1529	2
ybgC	CDS	NC_009648.1	10955	129	0	0
fbp	CDS	NC_009648.1	10945	315	396	4
cydA	CDS	NC_009648.1	10884	704	651	10
secB	5UTR	NC_009648.1	10854	174	0	0
galU	CDS	NC_009648.1	10675	599	815	5
KPN_RS20735	3UTR	NC_009648.1	10600	138	942	14
ribE	CDS	NC_009648.1	10481	223	1508	6
sdiA	CDS	NC_009648.1	10477	866	992	6
cdsA	CDS	NC_009648.1	10472	236	597	6
glnH	CDS	NC_009648.1	10468	125	1334	6
lepB	CDS	NC_009648.1	10403	387	446	6
lptD	CDS	NC_009648.1	10377	97	189	4
zwf	CDS	NC_009648.1	10369	380	2494	12
KPN_RS05145	CDS	NC_009648.1	10302	149	10709	1
uspG	CDS	NC_009648.1	10290	1434	271	4
KPN_RS04225	5UTR	NC_009648.1	10272	89	847	3
recA	CDS	NC_009648.1	10164	729	2563	9
KPN_RS27395	CDS	NC_009650.1	10092	89	10709	1
KPN_RS23795	3UTR	NC_009648.1	10050	274	1784	10
yeaG	CDS	NC_009648.1	9940	240	1223	11
KPN_RS21010	CDS	NC_009648.1	9870	1602	363	7
KPN_RS02650	CDS	NC_009648.1	9865	1058	982	6
DinR	ncRNA	NC_009648.1	9837	37	4540	18
tolC	CDS	NC_009648.1	9808	495	2095	10
brnQ	5UTR	NC_009648.1	9806	203	761	8
rsmB	5UTR	NC_009648.1	9691	158	136	4
KPN_RS16240:KPN_RS16235	IGR	NC_009648.1	9650	86	0	0
KPN_RS17700:KPN_RS17675	IGR	NC_009648.1	9645	223	52	1
pepN	CDS	NC_009648.1	9628	1256	1383	6
hha	CDS	NC_009648.1	9579	296	235	8
potC	CDS	NC_009648.1	9354	260	83	1
gshA	CDS	NC_009648.1	9351	851	210	3
KPN_RS12765	3UTR	NC_009648.1	9342	229	140	3
alaS	CDS	NC_009648.1	9277	362	591	5
dtpA	CDS	NC_009648.1	9232	214	292	4
icd	CDS	NC_009648.1	9229	948	228	8
cra	CDS	NC_009648.1	9195	676	327	5
KPN_RS13500	CDS	NC_009648.1	9120	381	927	11
oppA	CDS	NC_009648.1	9046	229	373	6
hslU	CDS	NC_009648.1	9007	348	2089	10
nuoA	5UTR	NC_009648.1	8975	147	860	7
nlpI	CDS	NC_009648.1	8948	1474	1017	8
rpoB	CDS	NC_009648.1	8930	621	194	3
kefC	CDS	NC_009648.1	8865	909	926	5
damX	CDS	NC_009648.1	8857	189	781	4
KPN_RS11935	CDS	NC_009648.1	8847	146	225	4
cytR	CDS	NC_009648.1	8799	441	571	5
KPN_RS20430	CDS	NC_009648.1	8747	1439	1505	16
KPN_RS28390	CDS	NC_009651.1	8735	620	356	8
KPN_RS26590	CDS	NC_009649.1	8725	302	968	8
cadB	CDS	NC_009648.1	8705	606	1483	16
slyA	CDS	NC_009648.1	8684	1097	130	2
pckA	CDS	NC_009648.1	8673	600	110	2
smg	CDS	NC_009648.1	8626	351	0	0
aph(3'')-Ib	CDS	NC_009651.1	8572	1256	77	2
bssS	CDS	NC_009648.1	8554	336	7968	4
KPN_RS15090	CDS	NC_009648.1	8519	162	161	3
KPN_RS13515	CDS	NC_009648.1	8495	1268	1630	7
KPN_RS27910:KPN_RS32530	IGR	NC_009651.1	8434	45	733	11
KPN_RS32530	5UTR	NC_009651.1	8430	143	2387	20
rlmD	CDS	NC_009648.1	8390	512	128	2
hupB	5UTR	NC_009648.1	8380	1165	15267	44
tuf	CDS	NC_009648.1	8362	805	2317	3
eco	CDS	NC_009648.1	8356	394	555	8
KPN_RS15300	CDS	NC_009648.1	8314	413	477	2
KPN_RS09455	CDS	NC_009648.1	8306	230	210	3
kup	CDS	NC_009648.1	8302	225	458	6
gndA	CDS	NC_009648.1	8301	911	1855	11
topA	CDS	NC_009648.1	8297	512	113	5
rhlB	CDS	NC_009648.1	8283	875	345	3
KPN_RS15670	CDS	NC_009648.1	8171	1175	0	0
KPN_RS11620	CDS	NC_009648.1	8161	388	5530	20
nagK	CDS	NC_009648.1	8147	603	591	4
cbiB	CDS	NC_009648.1	8071	95	399	6
nhaB	CDS	NC_009648.1	8059	1232	597	5
KPN_RS19195	CDS	NC_009648.1	8057	527	182	4
lolE	CDS	NC_009648.1	8054	343	387	4
KPN_RS15430	CDS	NC_009648.1	8046	745	235	5
KPN_RS11945	CDS	NC_009648.1	8019	51	1772	7
KPN_RS02435	CDS	NC_009648.1	7995	254	274	5
acrB	CDS	NC_009648.1	7978	1498	809	7
cutC	CDS	NC_009648.1	7969	304	387	4
arfB	CDS	NC_009648.1	7942	550	82	1
KPN_RS05330	CDS	NC_009648.1	7915	939	1247	9
adhE	CDS	NC_009648.1	7912	209	221	6
glnE	CDS	NC_009648.1	7875	427	101	2
gcvH	CDS	NC_009648.1	7853	1041	3239	6
hisS	CDS	NC_009648.1	7830	341	100	2
mntS	CDS	NC_009648.1	7806	83	297	6
ravA	CDS	NC_009648.1	7730	50	20	1
gapA	5UTR	NC_009648.1	7704	27	136	1
KPN_RS21060	CDS	NC_009648.1	7704	365	1532	6
mntR	CDS	NC_009648.1	7688	1107	112	1
fre	CDS	NC_009648.1	7682	150	28	1
KPN_RS25150	3UTR	NC_009648.1	7668	262	7	1
cpdA	CDS	NC_009648.1	7667	448	197	6
eno	CDS	NC_009648.1	7636	518	777	7
mdh	CDS	NC_009648.1	7627	497	898	8
tgt	CDS	NC_009648.1	7621	225	1745	6
acnA	CDS	NC_009648.1	7550	470	57	1
pfkA	CDS	NC_009648.1	7481	565	265	4
clpX	CDS	NC_009648.1	7434	427	229	5
ptsP	CDS	NC_009648.1	7392	335	190	1
rcsB	CDS	NC_009648.1	7365	612	981	5
accD	CDS	NC_009648.1	7337	57	598	5
nuoL	CDS	NC_009648.1	7335	860	63	2
KPN_RS07430	CDS	NC_009648.1	7331	563	604	3
KPN_RS25765	CDS	NC_009648.1	7311	73	78	3
KPN_RS02255	5UTR	NC_009648.1	7279	127	752	8
murI	CDS	NC_009648.1	7269	452	71	1
plsB	CDS	NC_009648.1	7261	304	188	4
KPN_RS13045	CDS	NC_009648.1	7242	956	968	6
glgX	CDS	NC_009648.1	7229	451	142	3
cysS	CDS	NC_009648.1	7222	239	877	2
helD	CDS	NC_009648.1	7148	281	115	2
KPN_RS06380	CDS	NC_009648.1	7135	454	439	6
KPN_RS02500	CDS	NC_009648.1	7119	382	0	0
KPN_RS11045	CDS	NC_009648.1	7116	329	146	2
dxs	CDS	NC_009648.1	7114	331	1552	3
uspC	CDS	NC_009648.1	7104	298	2587	4
dacD	CDS	NC_009648.1	7097	39	193	3
citX	CDS	NC_009648.1	7074	338	434	3
ftsX	CDS	NC_009648.1	7069	138	1506	1
ptsG	CDS	NC_009648.1	7064	327	136	4
glk	CDS	NC_009648.1	7063	242	592	3
ribB	CDS	NC_009648.1	7032	270	258	5
KPN_RS25355	CDS	NC_009648.1	7020	527	196	5
KPN_RS17705	CDS	NC_009648.1	7012	599	713	7
KPN_RS06400	5UTR	NC_009648.1	6999	51	508	7
KPN_RS04215	CDS	NC_009648.1	6989	658	150	3
dcuB	CDS	NC_009648.1	6976	2044	2365	12
drmA	CDS	NC_009648.1	6962	1655	1859	10
ispB	CDS	NC_009648.1	6943	318	253	3
uvrB	CDS	NC_009648.1	6941	240	498	4
malG	CDS	NC_009648.1	6931	406	1114	4
KPN_RS16205	CDS	NC_009648.1	6925	240	620	6
accA	CDS	NC_009648.1	6925	785	0	0
tuf_2	CDS	NC_009648.1	6913	180	2283	1
slyB	CDS	NC_009648.1	6837	219	364	4
KPN_RS02955	CDS	NC_009648.1	6831	611	1573	6
trpS_2	5UTR	NC_009648.1	6822	48	0	0
KPN_RS23305	CDS	NC_009648.1	6822	513	94	2
emrD	CDS	NC_009648.1	6813	366	90	3
KPN_RS14105	3UTR	NC_009648.1	6812	52	0	0
KPN_RS13525	CDS	NC_009648.1	6806	63	283	3
KPN_RS12590	CDS	NC_009648.1	6765	355	0	0
malT	CDS	NC_009648.1	6741	1450	743	5
dsdA	CDS	NC_009648.1	6738	314	370	4
KPN_RS22040	CDS	NC_009648.1	6737	182	1556	8
KPN_RS17380	3UTR	NC_009648.1	6727	83	125	1
serA	CDS	NC_009648.1	6699	1708	60	1
nuoC	CDS	NC_009648.1	6679	410	753	6
cbpM	CDS	NC_009648.1	6674	166	817	5
glyS	CDS	NC_009648.1	6667	277	47	1
mrcB	CDS	NC_009648.1	6654	474	77	1
KPN_RS32190	CDS	NC_009648.1	6654	400	28	1
astE_2	CDS	NC_009648.1	6650	106	309	5
rsmD	CDS	NC_009648.1	6645	179	731	3
malF	CDS	NC_009648.1	6642	688	1331	8
KPN_RS15925	5UTR	NC_009648.1	6628	60	389	4
KPN_RS10465	CDS	NC_009648.1	6606	232	17	1
nagK	5UTR	NC_009648.1	6605	142	211	2
gph	CDS	NC_009648.1	6605	700	156	3
ftsH	CDS	NC_009648.1	6600	79	257	3
dcuC	CDS	NC_009648.1	6593	144	1159	4
KPN_RS07435	CDS	NC_009648.1	6580	84	583	6
KPN_RS03495	3UTR	NC_009648.1	6553	483	654	3
KPN_RS08500	CDS	NC_009648.1	6549	452	86	3
nuoG	CDS	NC_009648.1	6504	78	480	6
udp	CDS	NC_009648.1	6497	1602	485	2
argH	CDS	NC_009648.1	6494	280	39	3
KPN_RS22375:mnmG	IGR	NC_009648.1	6403	820	108	1
glgP	CDS	NC_009648.1	6383	198	399	5
dcyD	CDS	NC_009648.1	6376	1415	85	2
nrdB	CDS	NC_009648.1	6376	638	791	10
srmB	CDS	NC_009648.1	6362	280	725	3
cbiG	CDS	NC_009648.1	6356	1528	366	3
KPN_RS23325	CDS	NC_009648.1	6342	625	79	1
cyoB	CDS	NC_009648.1	6308	1063	236	4
wzyE	CDS	NC_009648.1	6280	215	1123	5
KPN_RS25195	CDS	NC_009648.1	6279	360	326	4
araC	CDS	NC_009648.1	6278	1197	255	3
cbpA	CDS	NC_009648.1	6270	565	1232	8
pdxA	CDS	NC_009648.1	6267	117	112	1
tal	CDS	NC_009648.1	6266	112	323	5
menD	CDS	NC_009648.1	6261	775	79	2
asd_2	CDS	NC_009648.1	6248	142	775	8
KPN_RS19095	CDS	NC_009648.1	6243	284	527	6
pepP	CDS	NC_009648.1	6239	89	1473	2
KPN_RS13155	CDS	NC_009648.1	6230	279	168	1
KPN_RS04395	CDS	NC_009648.1	6198	436	210	4
lexA	CDS	NC_009648.1	6172	364	11	1
KPN_RS28175:KPN_RS28165	IGR	NC_009651.1	6164	389	756	9
secM	5UTR	NC_009648.1	6138	60	198	4
KPN_RS09455	3UTR	NC_009648.1	6123	34	5	1
ptsI	CDS	NC_009648.1	6105	1044	34	1
ampG	CDS	NC_009648.1	6105	92	428	2
glgC	CDS	NC_009648.1	6091	845	358	4
KPN_RS08205	3UTR	NC_009648.1	6085	575	134	2
6S RNA	ncRNA	NC_009648.1	6070	194	0	0
sspB	CDS	NC_009648.1	6041	928	684	3
KPN_RS06450	CDS	NC_009648.1	6039	895	1072	8
pxpB	CDS	NC_009648.1	6024	1546	3252	3
aceE	CDS	NC_009648.1	5976	338	1394	7
mutL	CDS	NC_009648.1	5969	96	376	6
nfi	CDS	NC_009648.1	5963	197	356	4
KPN_RS14515	3UTR	NC_009648.1	5942	52	140	2
prlC	CDS	NC_009648.1	5937	194	254	2
fdnG_2	CDS	NC_009648.1	5929	51	275	4
pflA	CDS	NC_009648.1	5928	86	879	5
sRNA_1	ncRNA	NC_009648.1	5923	366	147	2
KPN_RS15265	5UTR	NC_009648.1	5919	34	45	1
KPN_RS15265	CDS	NC_009648.1	5901	89	129	2
KPN_RS24675	CDS	NC_009648.1	5891	819	1224	4
KPN_RS10850	CDS	NC_009648.1	5880	1292	734	4
asnS	CDS	NC_009648.1	5874	258	29	1
RyhB	ncRNA	NC_009648.1	5870	43	18	2
fadJ	CDS	NC_009648.1	5867	823	166	2
coaBC	CDS	NC_009648.1	5829	86	280	5
secF	CDS	NC_009648.1	5827	171	0	0
hupB	CDS	NC_009648.1	5797	686	6725	18
fabD	CDS	NC_009648.1	5774	71	249	2
sdhB	CDS	NC_009648.1	5752	649	732	3
ftsW	CDS	NC_009648.1	5751	132	172	3
KPN_RS02300	3UTR	NC_009648.1	5723	10	1287	1
KPN_RS06530	CDS	NC_009648.1	5707	186	2901	2
KPN_RS06820	CDS	NC_009648.1	5703	444	420	6
cspE	CDS	NC_009648.1	5692	95	272	8
secB	CDS	NC_009648.1	5686	78	208	2
iolB	CDS	NC_009648.1	5683	984	2024	6
truD	CDS	NC_009648.1	5664	290	0	0
KPN_RS26075	CDS	NC_009648.1	5664	169	375	6
KPN_RS28175	3UTR	NC_009651.1	5659	149	813	10
fusA_2	CDS	NC_009648.1	5644	755	69	1
minD	CDS	NC_009648.1	5643	399	1249	8
aroC	CDS	NC_009648.1	5607	271	179	2
katE	CDS	NC_009648.1	5597	168	1058	9
parC	CDS	NC_009648.1	5586	12	227	2
zapG	CDS	NC_009648.1	5570	346	179	4
KPN_RS20660	3UTR	NC_009648.1	5561	34	4176	9
crr	5UTR	NC_009648.1	5551	520	436	3
yacL	CDS	NC_009648.1	5551	95	1441	2
mdtC	CDS	NC_009648.1	5546	54	0	0
ileS	CDS	NC_009648.1	5542	663	100	1
ushA	CDS	NC_009648.1	5540	147	122	2
rlmM	CDS	NC_009648.1	5523	56	155	1
ddlA	CDS	NC_009648.1	5507	1544	103	1
elbB	CDS	NC_009648.1	5483	86	198	3
kbl	CDS	NC_009648.1	5477	440	937	6
KPN_RS00575	CDS	NC_009648.1	5440	615	779	3
KPN_RS26285	CDS	NC_009649.1	5440	155	418	8
KPN_RS32165	3UTR	NC_009648.1	5436	272	252	2
rimJ	CDS	NC_009648.1	5435	358	637	6
rsmH	CDS	NC_009648.1	5427	74	325	3
rfbA_2	CDS	NC_009648.1	5423	68	769	1
KPN_RS20410	CDS	NC_009648.1	5395	190	139	2
KPN_RS10755	CDS	NC_009648.1	5393	396	228	5
glmS	CDS	NC_009648.1	5388	436	302	4
KPN_RS13945	5UTR	NC_009648.1	5387	579	51	2
KPN_RS01630	CDS	NC_009648.1	5387	62	99	3
cbiD	CDS	NC_009648.1	5379	152	306	4
KPN_RS14250	CDS	NC_009648.1	5379	148	109	2
lpoB	CDS	NC_009648.1	5370	390	0	0
rfbC_2	CDS	NC_009648.1	5326	37	1080	1
KPN_RS03850	CDS	NC_009648.1	5314	507	765	4
dapA	CDS	NC_009648.1	5310	309	777	5
rplT	CDS	NC_009648.1	5285	41	0	0
selB	CDS	NC_009648.1	5282	404	0	0
skp	5UTR	NC_009648.1	5262	274	21813	2
KPN_RS24835	CDS	NC_009648.1	5253	44	0	0
RprA	ncRNA	NC_009648.1	5238	138	6762	30
KPN_RS21300	CDS	NC_009648.1	5222	138	414	5
cyaA	CDS	NC_009648.1	5216	654	278	6
lpxD	CDS	NC_009648.1	5215	130	217	5
KPN_RS19110	CDS	NC_009648.1	5215	678	7	1
pal	CDS	NC_009648.1	5212	849	1379	4
KPN_RS05900	3UTR	NC_009648.1	5189	13638	365	2
KPN_RS22320:glmU	IGR	NC_009648.1	5182	41	303	3
KPN_RS09650	CDS	NC_009648.1	5167	44	444	3
tatA	5UTR	NC_009648.1	5161	73	42	1
fmt	CDS	NC_009648.1	5160	613	331	5
cobT_2	CDS	NC_009648.1	5144	96	154	2
arcB	CDS	NC_009648.1	5141	443	210	2
truB	CDS	NC_009648.1	5137	123	0	0
KPN_RS13340	CDS	NC_009648.1	5135	250	583	4
KPN_RS21100	CDS	NC_009648.1	5115	31	257	2
fabB	CDS	NC_009648.1	5110	173	240	4
ptsN	CDS	NC_009648.1	5108	195	0	0
sbmA	CDS	NC_009648.1	5101	108	481	4
KPN_RS13795	CDS	NC_009648.1	5083	262	89	3
dinD	CDS	NC_009648.1	5078	66	276	3
KPN_RS21155	CDS	NC_009648.1	5071	292	246	3
rfbA	5UTR	NC_009648.1	5060	42	72	2
argG	CDS	NC_009648.1	5041	246	140	3
KPN_RS20225	CDS	NC_009648.1	5039	809	632	5
metH	CDS	NC_009648.1	5032	501	1166	6
KPN_RS06225	5UTR	NC_009648.1	5018	27	80	1
zapC	CDS	NC_009648.1	5013	198	328	2
maeB	CDS	NC_009648.1	5011	529	139	3
nagZ	CDS	NC_009648.1	5008	813	505	7
clcA	CDS	NC_009648.1	5008	94	136	2
rpoH	CDS	NC_009648.1	5003	92	430	5
KPN_RS24045	CDS	NC_009648.1	4992	1031	0	0
dmsA	CDS	NC_009648.1	4959	124	143	1
KPN_RS02210	CDS	NC_009648.1	4946	57	76	1
bamB	CDS	NC_009648.1	4940	951	0	0
glgA	CDS	NC_009648.1	4938	104	0	0
relA	CDS	NC_009648.1	4937	281	129	1
ybgE	CDS	NC_009648.1	4925	63	112	1
putP	CDS	NC_009648.1	4920	410	126	1
uspA	5UTR	NC_009648.1	4909	870	1634	6
KPN_RS13800	CDS	NC_009648.1	4896	122	149	2
KPN_RS15215	CDS	NC_009648.1	4889	135	23	1
KPN_RS23865	3UTR	NC_009648.1	4888	22	0	0
KPN_RS16090	CDS	NC_009648.1	4874	927	1456	2
KPN_RS15580	CDS	NC_009648.1	4860	536	611	6
KPN_RS04900	CDS	NC_009648.1	4852	676	154	4
pgsA	CDS	NC_009648.1	4840	834	111	3
oppA	5UTR	NC_009648.1	4808	44	459	2
cpxA	CDS	NC_009648.1	4806	139	271	1
KPN_RS15800	CDS	NC_009648.1	4804	141	641	10
serC	CDS	NC_009648.1	4801	367	273	4
tolB	CDS	NC_009648.1	4800	130	232	3
tig	CDS	NC_009648.1	4799	317	136	2
KPN_RS17110	CDS	NC_009648.1	4791	212	1873	2
tolA	CDS	NC_009648.1	4767	158	0	0
KPN_RS26955	3UTR	NC_009649.1	4762	37	63	2
KPN_RS07435	3UTR	NC_009648.1	4759	389	227	4
pyrD	CDS	NC_009648.1	4745	133	395	2
KPN_RS28030	CDS	NC_009651.1	4744	137	320	2
KPN_RS13300	CDS	NC_009648.1	4721	1500	134	3
recB	CDS	NC_009648.1	4716	338	0	0
KPN_RS02125	3UTR	NC_009648.1	4716	98	0	0
gpsA	CDS	NC_009648.1	4711	36	278	2
hemX	CDS	NC_009648.1	4705	766	340	7
KPN_RS31340	3UTR	NC_009648.1	4704	74	0	0
sra	CDS	NC_009648.1	4701	40	0	0
KPN_RS05585	CDS	NC_009648.1	4700	104	143	2
uvrC	CDS	NC_009648.1	4694	982	48	2
hutH	CDS	NC_009648.1	4694	138	411	3
atpB	CDS	NC_009648.1	4686	316	74	2
wbaP	CDS	NC_009648.1	4683	911	1289	7
degQ	CDS	NC_009648.1	4683	303	148	3
nrdA	CDS	NC_009648.1	4652	679	24	2
KPN_RS00475	CDS	NC_009648.1	4637	253	1447	5
dacC	CDS	NC_009648.1	4625	535	56	3
proP	5UTR	NC_009648.1	4624	161	97	3
djlA	CDS	NC_009648.1	4567	600	65	1
gyrB	CDS	NC_009648.1	4567	80	0	0
rfbD_2	CDS	NC_009648.1	4543	69	3416	2
dtpB	CDS	NC_009648.1	4536	169	274	6
prfB	CDS	NC_009648.1	4528	70	304	2
KPN_RS02140	3UTR	NC_009648.1	4528	123	277	3
rne	CDS	NC_009648.1	4522	352	0	0
KPN_RS27870	CDS	NC_009651.1	4517	84	358	4
KPN_RS17120	CDS	NC_009648.1	4505	889	478	3
KPN_RS10675	CDS	NC_009648.1	4505	165	137	3
sfsA	CDS	NC_009648.1	4502	51	0	0
KpnR_099:tag	IGR	NC_009648.1	4484	202	273	5
ppnN	CDS	NC_009648.1	4470	230	47	1
KPN_RS07735	5UTR	NC_009648.1	4469	15	52	1
KPN_RS06995	CDS	NC_009648.1	4466	98	50	1
rpsA	CDS	NC_009648.1	4464	76	102	1
bfr	CDS	NC_009648.1	4457	151	269	2
plsY	CDS	NC_009648.1	4449	662	1169	3
KPN_RS20920	CDS	NC_009648.1	4444	112	1414	3
bdcA	CDS	NC_009648.1	4442	39	96	1
murG	CDS	NC_009648.1	4428	134	241	5
KPN_RS23390	CDS	NC_009648.1	4423	52	69	1
rplS	CDS	NC_009648.1	4418	232	0	0
thrS	CDS	NC_009648.1	4417	35	337	2
KPN_RS05135	CDS	NC_009648.1	4407	411	501	7
tatC	CDS	NC_009648.1	4398	190	568	2
ppx	CDS	NC_009648.1	4396	479	2229	4
nifJ	CDS	NC_009648.1	4395	287	150	1
artQ	CDS	NC_009648.1	4377	29	46	1
dtd	CDS	NC_009648.1	4374	62	253	3
aroK	CDS	NC_009648.1	4371	284	62	2
KPN_RS02520	CDS	NC_009648.1	4370	84	100	2
arsB	CDS	NC_009649.1	4368	65	6	1
garD	CDS	NC_009648.1	4361	168	347	5
pulA	CDS	NC_009648.1	4360	424	0	0
clpP	CDS	NC_009648.1	4360	1106	254	5
tamA	CDS	NC_009648.1	4353	654	85	2
rplJ	CDS	NC_009648.1	4332	220	78	1
chaB	CDS	NC_009648.1	4326	94	315	5
sltY	CDS	NC_009648.1	4316	361	806	5
KPN_RS25155	CDS	NC_009648.1	4308	87	300	4
pykF	CDS	NC_009648.1	4305	746	0	0
nuoM	CDS	NC_009648.1	4304	177	111	1
KPN_RS07135	3UTR	NC_009648.1	4302	135	0	0
luxS	CDS	NC_009648.1	4290	293	144	2
narH_2	CDS	NC_009648.1	4286	124	444	3
KPN_RS04570	CDS	NC_009648.1	4285	138	11	1
KPN_RS19265	CDS	NC_009648.1	4283	1142	183	6
mukB	CDS	NC_009648.1	4274	301	8	1
uhpA	5UTR	NC_009648.1	4271	67	192	1
KPN_RS05770	CDS	NC_009648.1	4264	209	255	2
ftsA	CDS	NC_009648.1	4240	70	279	5
acpP	CDS	NC_009648.1	4238	102	1307	7
lpxM	CDS	NC_009648.1	4232	93	716	3
infB	CDS	NC_009648.1	4220	588	94	2
secA	CDS	NC_009648.1	4218	436	395	7
drmD	CDS	NC_009648.1	4216	692	361	7
KPN_RS22205	CDS	NC_009648.1	4215	62	1647	6
murE	CDS	NC_009648.1	4215	120	126	4
tldD	CDS	NC_009648.1	4207	42	802	5
aceF	CDS	NC_009648.1	4204	250	407	3
Pseudomonas sRNA P26	ncRNA	NC_009648.1	4193	85	303	6
galF	CDS	NC_009648.1	4186	286	554	6
KPN_RS21100	5UTR	NC_009648.1	4157	110	91	1
purL	CDS	NC_009648.1	4141	30	277	2
KPN_RS26240	5UTR	NC_009649.1	4138	986	0	0
gutQ	CDS	NC_009648.1	4133	198	207	3
lnt	CDS	NC_009648.1	4117	73	431	5
dusC	5UTR	NC_009648.1	4116	46	583	8
narI_2	CDS	NC_009648.1	4105	200	220	3
KPN_RS31700	CDS	NC_009648.1	4102	850	67	2
KPN_RS05130	CDS	NC_009648.1	4093	76	130	3
yedE	CDS	NC_009648.1	4088	233	999	5
mdtD	CDS	NC_009648.1	4070	252	247	3
KPN_RS11280	CDS	NC_009648.1	4066	40	56	2
degP	CDS	NC_009648.1	4061	139	6	1
KPN_RS27170	5UTR	NC_009650.1	4040	943	0	0
ilvC	CDS	NC_009648.1	4035	992	16	1
glgB	5UTR	NC_009648.1	4026	188	238	2
KPN_RS00895	3UTR	NC_009648.1	4021	35	0	0
rfbC	CDS	NC_009648.1	4020	53	1080	1
ettA	CDS	NC_009648.1	4017	227	1310	5
frr	CDS	NC_009648.1	4014	396	1125	5
KPN_RS25740	CDS	NC_009648.1	4004	69	291	3
yajQ	CDS	NC_009648.1	4001	194	49	1
rplN	CDS	NC_009648.1	3992	37	770	5
osmY	CDS	NC_009648.1	3989	358	450	4
ffh	CDS	NC_009648.1	3974	301	36	1
KPN_RS18125	CDS	NC_009648.1	3962	65	273	3
KPN_RS18300	CDS	NC_009648.1	3957	738	559	4
KPN_RS16820	CDS	NC_009648.1	3948	278	211	3
KPN_RS06645	CDS	NC_009648.1	3939	201	0	0
KPN_RS12850	CDS	NC_009648.1	3936	135	314	3
selD	CDS	NC_009648.1	3925	244	23	1
surA	CDS	NC_009648.1	3920	264	84	2
msrA	CDS	NC_009648.1	3919	427	5	1
KPN_RS20170	3UTR	NC_009648.1	3910	630	247	2
rapZ	CDS	NC_009648.1	3906	178	1899	5
KPN_RS17885	CDS	NC_009648.1	3905	301	490	3
murF	CDS	NC_009648.1	3892	166	1122	5
cbiM	CDS	NC_009648.1	3882	61	72	2
KPN_RS18100	CDS	NC_009648.1	3882	145	182	2
sppA	CDS	NC_009648.1	3876	27	64	2
KPN_RS20470	CDS	NC_009648.1	3875	74	7	1
pepD	CDS	NC_009648.1	3867	36	1246	2
hupA	CDS	NC_009648.1	3855	201	328	3
amiB	CDS	NC_009648.1	3847	284	215	3
rpsU	CDS	NC_009648.1	3844	194	27	2
mazG	5UTR	NC_009648.1	3843	9	119	1
pepT	CDS	NC_009648.1	3837	809	306	5
KPN_RS03820	CDS	NC_009648.1	3830	104	1177	11
focA	CDS	NC_009648.1	3830	49	191	2
KPN_RS22480	CDS	NC_009648.1	3828	54	339	2
KPN_RS03755	3UTR	NC_009648.1	3819	51	970	2
speA	CDS	NC_009648.1	3809	84	0	0
ybiB	CDS	NC_009648.1	3806	737	516	3
KPN_RS15100	CDS	NC_009648.1	3806	433	0	0
KPN_RS10640	3UTR	NC_009648.1	3802	189	496	2
KPN_RS28185	5UTR	NC_009651.1	3802	34	472	4
ndk	CDS	NC_009648.1	3799	379	292	5
KPN_RS21440	CDS	NC_009648.1	3794	175	681	3
sseB	CDS	NC_009648.1	3793	109	122	2
KPN_RS00285	CDS	NC_009648.1	3793	314	0	0
ppk1	CDS	NC_009648.1	3788	414	388	5
fnr	CDS	NC_009648.1	3787	114	117	2
KPN_RS09660	CDS	NC_009648.1	3782	328	14	1
rnk	CDS	NC_009648.1	3781	68	71	2
KpnR_060	ncRNA	NC_009648.1	3780	342	1754	5
proY	5UTR	NC_009648.1	3779	359	0	0
aspS	CDS	NC_009648.1	3779	97	134	3
fumA	CDS	NC_009648.1	3772	96	81	3
zur	CDS	NC_009648.1	3772	145	715	3
ldtD	CDS	NC_009648.1	3768	449	339	2
ribF	CDS	NC_009648.1	3767	190	1195	10
KPN_RS00965	3UTR	NC_009648.1	3766	13	340	7
KPN_RS01895	CDS	NC_009648.1	3759	442	197	3
chiP	5UTR	NC_009648.1	3747	151	3234	2
sirB1	CDS	NC_009648.1	3745	194	33	1
gyrA	CDS	NC_009648.1	3742	139	251	3
fieF	CDS	NC_009648.1	3741	627	516	2
infC	CDS	NC_009648.1	3737	57	534	6
sstT	5UTR	NC_009648.1	3727	36	416	4
KPN_RS17595:mrkA	IGR	NC_009648.1	3713	77	207	1
dld	CDS	NC_009648.1	3699	215	56	1
mraZ	CDS	NC_009648.1	3698	64	102	1
KPN_RS05505	CDS	NC_009648.1	3698	18	511	3
pqiB	CDS	NC_009648.1	3694	1176	25	1
macB	CDS	NC_009648.1	3693	36	262	3
parE	CDS	NC_009648.1	3690	195	0	0
secD	CDS	NC_009648.1	3689	779	225	3
glnD	CDS	NC_009648.1	3688	180	73	2
pntA	5UTR	NC_009648.1	3688	69	1354	2
KPN_RS14530	CDS	NC_009648.1	3685	31	41	1
KPN_RS19745:mdh	IGR	NC_009648.1	3680	18	810	4
rodZ	5UTR	NC_009648.1	3676	20	205	3
KPN_RS16815	CDS	NC_009648.1	3676	1309	50	2
KPN_RS17100	CDS	NC_009648.1	3673	182	246	4
pepQ	CDS	NC_009648.1	3670	41	56	2
carB	CDS	NC_009648.1	3669	157	331	3
KPN_RS23795:KPN_RS23785	IGR	NC_009648.1	3668	71	3841	22
KPN_RS30785	CDS	NC_009649.1	3664	773	6	1
KPN_RS26005	CDS	NC_009648.1	3654	443	126	3
KPN_RS07040	CDS	NC_009648.1	3651	337	1301	4
hisJ	CDS	NC_009648.1	3650	65	164	2
KPN_RS00675:cueO	IGR	NC_009648.1	3645	152	202	4
bcsA_2	CDS	NC_009648.1	3644	193	252	1
kdgR	CDS	NC_009648.1	3638	391	1918	4
KPN_RS16285	CDS	NC_009648.1	3637	158	521	4
ygfZ	CDS	NC_009648.1	3607	73	113	2
aphA	CDS	NC_009648.1	3607	109	0	0
bglX	CDS	NC_009648.1	3607	150	89	1
accC	CDS	NC_009648.1	3600	106	108	1
KPN_RS19470	5UTR	NC_009648.1	3595	48	43	1
rpoE	CDS	NC_009648.1	3595	264	955	3
KPN_RS25235	CDS	NC_009648.1	3586	19	28	1
KPN_RS08435	CDS	NC_009648.1	3582	662	145	1
ompR	CDS	NC_009648.1	3580	63	12	1
KPN_RS22860	CDS	NC_009648.1	3577	25	265	3
KPN_RS05655	CDS	NC_009648.1	3571	234	939	1
KPN_RS02645	CDS	NC_009648.1	3566	63	0	0
KPN_RS26460	CDS	NC_009649.1	3558	214	129	2
KPN_RS02750	CDS	NC_009648.1	3544	244	996	4
guaA	5UTR	NC_009648.1	3543	40	55	2
lpdA	CDS	NC_009648.1	3535	62	336	3
ssb1	CDS	NC_009648.1	3534	80	0	0
KPN_RS15425	CDS	NC_009648.1	3533	258	0	0
prc	CDS	NC_009648.1	3531	454	57	2
dcp	CDS	NC_009648.1	3527	268	97	3
KPN_RS03660	CDS	NC_009648.1	3525	1752	242	4
sodA	CDS	NC_009648.1	3523	71	299	4
sdhA	CDS	NC_009648.1	3520	316	134	4
KPN_RS14420	3UTR	NC_009648.1	3520	41	1746	1
sopA	CDS	NC_009649.1	3515	48	204	2
oppC	CDS	NC_009648.1	3514	109	367	4
dnaA	CDS	NC_009648.1	3514	379	366	6
copD	CDS	NC_009648.1	3513	41	0	0
malQ	CDS	NC_009648.1	3509	479	869	2
pntA	CDS	NC_009648.1	3506	437	239	4
gltA	CDS	NC_009648.1	3500	813	331	3
rlmKL	CDS	NC_009648.1	3499	18	279	2
nuoA	CDS	NC_009648.1	3494	127	15	1
pgk	5UTR	NC_009648.1	3492	157	417	6
deoD	5UTR	NC_009648.1	3491	73	0	0
gsiA	CDS	NC_009648.1	3490	267	579	3
KPN_RS05820	CDS	NC_009648.1	3485	292	375	3
dps	CDS	NC_009648.1	3483	211	34	1
amiA	CDS	NC_009648.1	3477	50	487	1
recD	CDS	NC_009648.1	3471	8	129	2
fxsA	CDS	NC_009648.1	3469	81	111	2
KPN_RS03625	CDS	NC_009648.1	3467	263	129	1
csiE	CDS	NC_009648.1	3466	117	90	2
KPN_RS11770	CDS	NC_009648.1	3461	213	288	7
KpnR_089	ncRNA	NC_009648.1	3456	80	155	1
nadE	CDS	NC_009648.1	3455	236	107	2
KPN_RS17700	CDS	NC_009648.1	3450	120	163	5
KPN_RS26725	3UTR	NC_009649.1	3445	59	513	4
lpcA	CDS	NC_009648.1	3444	230	30	1
dapB	CDS	NC_009648.1	3439	118	919	4
tig	5UTR	NC_009648.1	3437	151	60	1
uxuA_2	CDS	NC_009648.1	3436	192	135	2
KPN_RS12825	5UTR	NC_009648.1	3434	30	0	0
ppiD	CDS	NC_009648.1	3432	245	22	1
ppnP	CDS	NC_009648.1	3431	217	260	3
xerC	CDS	NC_009648.1	3430	66	16	1
nuoN	CDS	NC_009648.1	3424	162	154	2
hxpB	CDS	NC_009648.1	3423	92	1839	3
pmbA	CDS	NC_009648.1	3421	161	366	5
dnaN	CDS	NC_009648.1	3419	437	83	3
KPN_RS26435	CDS	NC_009649.1	3414	1422	660	6
lapB	CDS	NC_009648.1	3412	269	296	2
KPN_RS11875	3UTR	NC_009648.1	3411	122	0	0
KPN_RS06400	CDS	NC_009648.1	3411	35	165	2
dnaE	CDS	NC_009648.1	3405	419	179	3
KpnR_080	ncRNA	NC_009648.1	3402	526	142	2
KPN_RS12015	3UTR	NC_009648.1	3393	31	95	1
KPN_RS20225	3UTR	NC_009648.1	3391	152	370	2
KPN_RS13510	CDS	NC_009648.1	3386	617	218	4
KPN_RS13475	CDS	NC_009648.1	3368	48	1017	10
lldP	CDS	NC_009648.1	3368	72	3035	4
KPN_RS08730	3UTR	NC_009648.1	3361	15	0	0
KPN_RS01280	CDS	NC_009648.1	3360	87	123	2
yoaE	CDS	NC_009648.1	3354	518	21	1
wzxE	CDS	NC_009648.1	3349	118	125	1
aas	CDS	NC_009648.1	3347	109	0	0
KPN_RS05765	CDS	NC_009648.1	3343	215	276	3
nadR	CDS	NC_009648.1	3337	121	315	4
pckA_2	CDS	NC_009648.1	3322	87	639	2
pheT	CDS	NC_009648.1	3321	66	210	3
lldD_2	CDS	NC_009648.1	3318	54	144	4
tusD	CDS	NC_009648.1	3318	106	90	2
KPN_RS08760	CDS	NC_009648.1	3308	119	537	5
moeA	CDS	NC_009648.1	3304	148	0	0
pgi	CDS	NC_009648.1	3301	162	189	2
KPN_RS21400	CDS	NC_009648.1	3299	151	170	2
phoR	CDS	NC_009648.1	3292	269	561	6
KPN_RS09040	CDS	NC_009648.1	3286	71	81	3
sbmC	CDS	NC_009648.1	3280	567	59	2
gss	CDS	NC_009648.1	3273	55	231	2
trpCF	CDS	NC_009648.1	3273	39	240	1
KPN_RS14620	CDS	NC_009648.1	3271	368	227	3
narJ	CDS	NC_009648.1	3271	292	84	1
KPN_RS03865	CDS	NC_009648.1	3245	52	149	2
START:KPN_RS28320	IGR	NC_009653.1	3236	66	191	3
KPN_RS07430	5UTR	NC_009648.1	3232	16	736	10
nuoB	CDS	NC_009648.1	3231	80	1414	2
wzzE	CDS	NC_009648.1	3225	201	230	2
mutY	CDS	NC_009648.1	3224	85	151	4
fdhF_2	CDS	NC_009648.1	3224	1128	496	2
lysM	CDS	NC_009648.1	3223	192	748	7
fabZ	CDS	NC_009648.1	3222	361	442	4
KPN_RS26450	CDS	NC_009649.1	3222	85	0	0
mzrA	CDS	NC_009648.1	3221	116	122	2
cstA	CDS	NC_009648.1	3218	1229	16	1
yjiL	CDS	NC_009648.1	3217	175	0	0
malP	CDS	NC_009648.1	3207	544	262	3
rfbD	CDS	NC_009648.1	3207	51	3422	3
KPN_RS02745	CDS	NC_009648.1	3206	74	708	5
prs	CDS	NC_009648.1	3204	51	5	1
fabF	CDS	NC_009648.1	3201	175	35	2
lsrR	CDS	NC_009648.1	3200	184	0	0
KPN_RS14160	5UTR	NC_009648.1	3199	11	2309	9
mfd	CDS	NC_009648.1	3198	95	502	2
hemD	CDS	NC_009648.1	3194	234	0	0
lysS_2	CDS	NC_009648.1	3193	24	302	3
rseC	CDS	NC_009648.1	3192	177	1703	3
KPN_RS22255	CDS	NC_009648.1	3183	204	193	2
KPN_RS10290	CDS	NC_009648.1	3177	306	288	2
rfbA	CDS	NC_009648.1	3177	25	783	2
KPN_RS26090	CDS	NC_009648.1	3171	303	756	3
KPN_RS02225	CDS	NC_009648.1	3164	192	1354	8
nuoC	5UTR	NC_009648.1	3161	313	318	1
KPN_RS21730	CDS	NC_009648.1	3161	28	165	2
KPN_RS07805	CDS	NC_009648.1	3156	52	63	1
aroA	CDS	NC_009648.1	3154	167	149	1
cho	5UTR	NC_009648.1	3150	89	61	1
KpnR_045	ncRNA	NC_009648.1	3141	66	123	2
KPN_RS11910	CDS	NC_009648.1	3137	24	317	5
fabG	CDS	NC_009648.1	3135	50	150	2
alaC	CDS	NC_009648.1	3133	345	718	5
lysC_2	CDS	NC_009648.1	3133	33	238	2
viaA	CDS	NC_009648.1	3127	70	8	1
secE	5UTR	NC_009648.1	3124	59	604	2
KPN_RS21120	CDS	NC_009648.1	3123	290	53	1
plsC	CDS	NC_009648.1	3111	21	117	2
KPN_RS17285:pduF	IGR	NC_009648.1	3109	213	32	1
hslO	CDS	NC_009648.1	3102	35	0	0
putA	CDS	NC_009648.1	3082	91	81	1
hutU	CDS	NC_009648.1	3074	36	93	1
ilvB	CDS	NC_009648.1	3071	50	421	3
hldE	CDS	NC_009648.1	3067	158	0	0
KPN_RS24280	CDS	NC_009648.1	3058	49	18	1
KPN_RS19310	CDS	NC_009648.1	3050	167	432	2
KPN_RS15065	CDS	NC_009648.1	3050	32	0	0
nuoF	CDS	NC_009648.1	3045	456	327	4
KPN_RS28320	CDS	NC_009653.1	3043	271	0	0
KPN_RS14620	3UTR	NC_009648.1	3041	16	497	5
ackA	CDS	NC_009648.1	3038	53	46	2
arcA	5UTR	NC_009648.1	3032	47	997	1
KPN_RS00050	CDS	NC_009648.1	3030	30	0	0
KPN_RS20235	CDS	NC_009648.1	3015	37	79	2
pocR	CDS	NC_009648.1	3013	405	472	2
rutR	CDS	NC_009648.1	3012	60	0	0
gpmB	CDS	NC_009648.1	3000	49	121	1
garK	CDS	NC_009648.1	2997	20	204	3
bcsB_2	CDS	NC_009648.1	2971	8	127	3
mpl	CDS	NC_009648.1	2971	105	920	1
cof	CDS	NC_009648.1	2971	119	674	4
KPN_RS16495	CDS	NC_009648.1	2971	22	300	2
metB	CDS	NC_009648.1	2970	127	241	3
KPN_RS17995	CDS	NC_009648.1	2959	54	299	5
rarA	CDS	NC_009648.1	2954	64	0	0
dksA	CDS	NC_009648.1	2953	100	2934	2
bcsB	CDS	NC_009648.1	2952	30	1450	1
phrB	CDS	NC_009648.1	2951	230	347	2
KPN_RS03395	3UTR	NC_009648.1	2947	14	177	3
yhjD	CDS	NC_009648.1	2945	301	405	4
KPN_RS13950	CDS	NC_009648.1	2944	65	0	0
manA	CDS	NC_009648.1	2942	403	282	2
tyrS	CDS	NC_009648.1	2935	82	0	0
KPN_RS22570:fdhD	IGR	NC_009648.1	2929	168	293	1
KPN_RS21395	CDS	NC_009648.1	2928	1548	317	4
bcsQ	CDS	NC_009648.1	2927	28	83	3
pyrB	CDS	NC_009648.1	2923	51	123	1
KPN_RS03215	CDS	NC_009648.1	2921	42	292	5
ftsK	CDS	NC_009648.1	2918	655	76	3
nagA	CDS	NC_009648.1	2916	45	45	1
lysS	5UTR	NC_009648.1	2905	55	172	3
rbsB	CDS	NC_009648.1	2901	142	65	1
raiA	CDS	NC_009648.1	2901	36	356	6
KPN_RS09860	CDS	NC_009648.1	2890	27	0	0
glpT	CDS	NC_009648.1	2888	271	43	2
rpoE	5UTR	NC_009648.1	2869	66	1156	8
pyk	CDS	NC_009648.1	2869	182	96	2
fldA	CDS	NC_009648.1	2866	382	217	1
opgB	CDS	NC_009648.1	2863	14	402	3
KPN_RS19105	CDS	NC_009648.1	2860	274	143	1
mepA	CDS	NC_009648.1	2851	33	0	0
KPN_RS17165	CDS	NC_009648.1	2846	126	0	0
KPN_RS12825	CDS	NC_009648.1	2843	1297	1050	4
KPN_RS05800:rne	IGR	NC_009648.1	2841	1018	195	3
malM	5UTR	NC_009648.1	2838	1069	28	1
tyrB	CDS	NC_009648.1	2835	45	427	2
KPN_RS18475	CDS	NC_009648.1	2829	393	133	3
KPN_RS24900	CDS	NC_009648.1	2827	461	61	3
KPN_RS18155	CDS	NC_009648.1	2825	61	206	3
rssB	CDS	NC_009648.1	2821	15	995	5
KPN_RS01275	CDS	NC_009648.1	2815	530	683	3
hemG	CDS	NC_009648.1	2808	279	74	3
KPN_RS13175	CDS	NC_009648.1	2807	26	0	0
sdhD	CDS	NC_009648.1	2801	21	0	0
zntB	CDS	NC_009648.1	2796	11	242	2
KPN_RS18215	3UTR	NC_009648.1	2794	80	1836	1
KPN_RS04410	CDS	NC_009648.1	2793	14	0	0
pqiA	CDS	NC_009648.1	2789	57	43	2
yccS	CDS	NC_009648.1	2788	122	70	1
maa	CDS	NC_009648.1	2780	60	0	0
KPN_RS06255	CDS	NC_009648.1	2773	789	71	3
ibpB	CDS	NC_009648.1	2773	611	264	3
aroB	CDS	NC_009648.1	2771	37	857	3
KPN_RS24360	CDS	NC_009648.1	2769	224	184	5
sul2	5UTR	NC_009651.1	2764	103	314	4
manX	CDS	NC_009648.1	2763	25	107	1
anmK	CDS	NC_009648.1	2750	532	216	3
tkt_2	CDS	NC_009648.1	2742	175	993	2
KPN_RS26525	CDS	NC_009649.1	2738	140	104	1
rpoD	CDS	NC_009648.1	2737	37	387	4
KPN_RS23890	CDS	NC_009648.1	2717	32	21	1
phoA	5UTR	NC_009648.1	2710	42	191	4
KPN_RS26260:KPN_RS26315	IGR	NC_009649.1	2708	40	417	6
ptrA	CDS	NC_009648.1	2707	145	1175	1
iraP	CDS	NC_009648.1	2702	143	85	2
chbB	CDS	NC_009648.1	2702	41	15	1
KPN_RS14540	CDS	NC_009648.1	2701	136	0	0
KPN_RS19325	CDS	NC_009648.1	2699	55	0	0
KPN_RS08080	CDS	NC_009648.1	2696	239	181	3
atpI	CDS	NC_009648.1	2692	27	103	2
KPN_RS16240	3UTR	NC_009648.1	2689	986	2597	11
KPN_RS30525	CDS	NC_009648.1	2688	144	1084	7
rhtC	CDS	NC_009648.1	2688	200	0	0
spoT	CDS	NC_009648.1	2686	38	132	1
KPN_RS19315	CDS	NC_009648.1	2686	70	14	1
KPN_RS18320:metC	IGR	NC_009648.1	2679	38	0	0
mukE	CDS	NC_009648.1	2679	44	94	3
atpA	CDS	NC_009648.1	2677	6	0	0
wrbA	CDS	NC_009648.1	2669	185	92	3
ppa	CDS	NC_009648.1	2667	29	0	0
dapF	CDS	NC_009648.1	2666	86	606	2
KPN_RS25305	CDS	NC_009648.1	2664	46	294	4
mnmG	CDS	NC_009648.1	2661	29	420	3
KPN_RS26520	CDS	NC_009649.1	2661	464	11	1
KPN_RS18195	CDS	NC_009648.1	2661	212	38	1
secM	CDS	NC_009648.1	2660	270	496	7
mlaB	CDS	NC_009648.1	2657	139	75	2
KPN_RS03820	5UTR	NC_009648.1	2656	40	199	4
KPN_RS02480	CDS	NC_009648.1	2655	32	7	1
KPN_RS19085	5UTR	NC_009648.1	2651	434	399	4
KPN_RS14705	CDS	NC_009648.1	2643	922	146	2
KPN_RS19190	CDS	NC_009648.1	2638	819	149	4
yigL	CDS	NC_009648.1	2630	79	117	3
adk	CDS	NC_009648.1	2628	20	50	1
pspA	CDS	NC_009648.1	2625	39	655	3
hrpA	CDS	NC_009648.1	2624	1117	216	2
uspB	5UTR	NC_009648.1	2619	474	1417	11
rfbB_2	CDS	NC_009648.1	2614	128	156	3
KPN_RS13790	CDS	NC_009648.1	2608	8	129	1
ribD	CDS	NC_009648.1	2607	612	14	1
dnaT	CDS	NC_009648.1	2605	56	82	1
pcaD	CDS	NC_009648.1	2603	19	39	1
KPN_RS16065	CDS	NC_009648.1	2600	303	1126	4
rimP	CDS	NC_009648.1	2600	132	725	4
KPN_RS26225	CDS	NC_009649.1	2597	333	0	0
KPN_RS14140	CDS	NC_009648.1	2597	37	0	0
KPN_RS27155	CDS	NC_009650.1	2595	373	0	0
KPN_RS19045	CDS	NC_009648.1	2590	15	13	1
mrkA	CDS	NC_009648.1	2589	140	0	0
KPN_RS14160	3UTR	NC_009648.1	2589	9	0	0
KPN_RS12445	CDS	NC_009648.1	2589	1408	166	3
KPN_RS05880	CDS	NC_009648.1	2587	46	0	0
KPN_RS24840	5UTR	NC_009648.1	2584	75	1762	10
rnd	CDS	NC_009648.1	2584	16	99	2
rpsG	CDS	NC_009648.1	2582	40	161	1
skp	CDS	NC_009648.1	2580	174	33	2
KPN_RS14310:alaA	IGR	NC_009648.1	2580	123	0	0
KPN_RS17975	3UTR	NC_009648.1	2576	26	151	3
apaH	CDS	NC_009648.1	2573	13	6	1
tyrA	CDS	NC_009648.1	2570	15	22	1
wecB	CDS	NC_009648.1	2569	182	48	3
KPN_RS17955	CDS	NC_009648.1	2565	27	32	1
KPN_RS20200	CDS	NC_009648.1	2565	28	0	0
gshB	CDS	NC_009648.1	2560	36	35	1
KPN_RS18605:KPN_RS31685	IGR	NC_009648.1	2554	16	15	1
glnA	CDS	NC_009648.1	2552	8	306	4
iaaA	CDS	NC_009648.1	2547	74	120	2
KPN_RS17155	CDS	NC_009648.1	2541	24	0	0
aroL	CDS	NC_009648.1	2540	83	46	1
rplL	CDS	NC_009648.1	2539	77	36	1
rpe	CDS	NC_009648.1	2537	132	232	2
prfA	5UTR	NC_009648.1	2534	6	180	1
KPN_RS04745	CDS	NC_009648.1	2533	194	187	2
gltX	CDS	NC_009648.1	2531	36	379	4
pat	CDS	NC_009648.1	2529	185	105	1
KPN_RS22055	CDS	NC_009648.1	2529	8	3628	7
KpnR_031	ncRNA	NC_009648.1	2529	85	0	0
KPN_RS24445	CDS	NC_009648.1	2528	272	435	3
KPN_RS06215	CDS	NC_009648.1	2526	72	0	0
nudB	CDS	NC_009648.1	2523	52	0	0
KPN_RS06280	CDS	NC_009648.1	2523	37	0	0
KPN_RS02090	CDS	NC_009648.1	2517	10	0	0
murC	CDS	NC_009648.1	2516	205	439	1
KPN_RS24290	3UTR	NC_009648.1	2515	82	0	0
KPN_RS24455	CDS	NC_009648.1	2500	84	532	5
ispG	CDS	NC_009648.1	2491	38	751	2
KPN_RS18230	CDS	NC_009648.1	2489	302	0	0
KPN_RS14905	CDS	NC_009648.1	2483	234	10	1
KPN_RS21110	3UTR	NC_009648.1	2483	85	373	1
upp	CDS	NC_009648.1	2477	28	116	1
cueO	CDS	NC_009648.1	2476	42	5	1
KPN_RS06065	CDS	NC_009648.1	2466	77	0	0
pnuC	CDS	NC_009648.1	2464	53	0	0
KPN_RS12270	CDS	NC_009648.1	2464	38	229	1
lptG	CDS	NC_009648.1	2464	172	0	0
yfaE	CDS	NC_009648.1	2463	240	143	1
tkt_3	CDS	NC_009648.1	2453	8	2337	2
KPN_RS24400	CDS	NC_009648.1	2450	50	0	0
KPN_RS25180	3UTR	NC_009648.1	2447	4	164	2
tyrR	CDS	NC_009648.1	2446	83	0	0
acs	CDS	NC_009648.1	2446	73	54	1
frdC	CDS	NC_009648.1	2445	22	466	7
phoB	CDS	NC_009648.1	2443	261	0	0
ilvB	5UTR	NC_009648.1	2439	98	647	3
murJ	CDS	NC_009648.1	2439	506	0	0
KPN_RS17140	CDS	NC_009648.1	2437	149	971	2
KPN_RS17935	3UTR	NC_009648.1	2436	6	81	2
pbpG	CDS	NC_009648.1	2435	179	235	3
KPN_RS13695	CDS	NC_009648.1	2435	120	70	2
KPN_RS04215	3UTR	NC_009648.1	2435	174	0	0
fabI	CDS	NC_009648.1	2432	52	48	3
bcsO	CDS	NC_009648.1	2432	57	211	3
KPN_RS03015	CDS	NC_009648.1	2429	18	0	0
KPN_RS01770	CDS	NC_009648.1	2425	110	76	1
cpxR	CDS	NC_009648.1	2421	391	350	2
KPN_RS06740	CDS	NC_009648.1	2419	48	60	1
KPN_RS12485	CDS	NC_009648.1	2415	1205	1336	3
KPN_RS04210	CDS	NC_009648.1	2415	42	0	0
KPN_RS22825	CDS	NC_009648.1	2412	25	13	1
KPN_RS28175	5UTR	NC_009651.1	2411	41	2111	13
kdpE	CDS	NC_009648.1	2410	40	231	1
KPN_RS12745	CDS	NC_009648.1	2407	76	125	3
KPN_RS08040	CDS	NC_009648.1	2407	403	63	1
SroH	ncRNA	NC_009648.1	2406	32	363	3
glmM	CDS	NC_009648.1	2405	240	38	1
KPN_RS13425	CDS	NC_009648.1	2403	493	592	5
KPN_RS22250	CDS	NC_009648.1	2403	17	492	3
hemY	CDS	NC_009648.1	2399	345	81	1
KPN_RS22920	CDS	NC_009648.1	2395	56	55	1
ppc	CDS	NC_009648.1	2395	16	179	2
KPN_RS21635	3UTR	NC_009648.1	2395	32	0	0
copA	CDS	NC_009648.1	2393	1319	0	0
KPN_RS19175	CDS	NC_009648.1	2392	59	167	3
dapD	CDS	NC_009648.1	2385	17	920	3
hslV	CDS	NC_009648.1	2385	174	196	2
creB	CDS	NC_009648.1	2384	113	0	0
hpaR	CDS	NC_009648.1	2382	94	55	1
ubiB	CDS	NC_009648.1	2379	99	728	5
KPN_RS09430	CDS	NC_009648.1	2378	91	232	3
uvrA	CDS	NC_009648.1	2375	13	0	0
rffG	CDS	NC_009648.1	2367	71	95	2
ubiH	CDS	NC_009648.1	2366	18	0	0
srlB	CDS	NC_009648.1	2366	31	197	2
agp	CDS	NC_009648.1	2345	156	1732	4
tuf_2	5UTR	NC_009648.1	2345	25	104	1
KPN_RS10440	CDS	NC_009648.1	2339	26	191	2
KPN_RS23440:fadB	IGR	NC_009648.1	2337	142	65	1
ybeY	CDS	NC_009648.1	2337	37	0	0
KPN_RS12665	CDS	NC_009648.1	2335	47	155	2
rbfA	CDS	NC_009648.1	2333	109	110	2
ydgH	CDS	NC_009648.1	2333	76	51	1
bglG	5UTR	NC_009648.1	2332	52	0	0
mrkF	CDS	NC_009648.1	2330	71	111	1
KpnR_018	ncRNA	NC_009648.1	2329	61	435	6
dsbA	CDS	NC_009648.1	2326	301	363	3
KPN_RS18205	CDS	NC_009648.1	2325	468	54	1
srlD	CDS	NC_009648.1	2321	141	0	0
KPN_RS24830:KPN_RS24840	IGR	NC_009648.1	2318	47	0	0
KPN_RS28045	CDS	NC_009651.1	2317	41	446	7
frdD	CDS	NC_009648.1	2315	142	0	0
KPN_RS13070	CDS	NC_009648.1	2314	174	45	1
gsiC	CDS	NC_009648.1	2314	199	388	3
KPN_RS10560	CDS	NC_009648.1	2312	20	0	0
selA	CDS	NC_009648.1	2312	13	0	0
ubiF	CDS	NC_009648.1	2308	69	0	0
malE	5UTR	NC_009648.1	2308	51	108	3
rpoN	CDS	NC_009648.1	2307	99	17	1
cpdA	5UTR	NC_009648.1	2304	15	158	2
hmsP	CDS	NC_009648.1	2302	271	30	1
priB	CDS	NC_009648.1	2299	37	15	1
pcnB	5UTR	NC_009648.1	2297	1632	12	1
phoA	CDS	NC_009648.1	2296	213	1201	4
aegA	CDS	NC_009648.1	2294	67	0	0
murD	CDS	NC_009648.1	2294	249	507	3
KPN_RS01215	CDS	NC_009648.1	2289	19	0	0
KPN_RS24880:KPN_RS24900	IGR	NC_009648.1	2284	17	0	0
xseB	CDS	NC_009648.1	2280	28	33	1
aroP	5UTR	NC_009648.1	2278	35	0	0
KPN_RS04485	3UTR	NC_009648.1	2278	421	0	0
KPN_RS11275	CDS	NC_009648.1	2270	25	0	0
exbB	CDS	NC_009648.1	2270	393	0	0
rraB	CDS	NC_009648.1	2268	38	122	1
KPN_RS10505	CDS	NC_009648.1	2268	248	51	1
rho	CDS	NC_009648.1	2268	35	0	0
KPN_RS17680	CDS	NC_009648.1	2263	79	132	3
rcsD	CDS	NC_009648.1	2262	204	20	1
envZ	CDS	NC_009648.1	2257	15	0	0
KPN_RS19295	CDS	NC_009648.1	2254	179	93	2
yjfP	CDS	NC_009648.1	2253	38	42	1
KPN_RS24695	CDS	NC_009648.1	2251	34	0	0
degS	CDS	NC_009648.1	2250	39	94	1
KPN_RS11025	CDS	NC_009648.1	2248	16	29	1
ftsQ	CDS	NC_009648.1	2248	79	294	3
KPN_RS13265	CDS	NC_009648.1	2247	118	40	1
der	CDS	NC_009648.1	2246	335	0	0
cmk	CDS	NC_009648.1	2245	116	0	0
nfsB	CDS	NC_009648.1	2244	28	263	3
KPN_RS15955	CDS	NC_009648.1	2239	35	116	2
ispA	CDS	NC_009648.1	2233	131	0	0
KPN_RS23875	CDS	NC_009648.1	2231	289	136	1
KPN_RS11630	CDS	NC_009648.1	2229	16	547	3
yjiM	CDS	NC_009648.1	2229	67	0	0
KPN_RS17115	CDS	NC_009648.1	2227	516	403	2
KPN_RS15980	CDS	NC_009648.1	2227	21	456	3
trxA	CDS	NC_009648.1	2220	25	14	1
fbaB	CDS	NC_009648.1	2219	19	43	2
nlpD	5UTR	NC_009648.1	2219	61	227	7
KPN_RS22230	CDS	NC_009648.1	2219	171	189	5
KPN_RS19125	CDS	NC_009648.1	2219	12	78	2
KPN_RS24430	3UTR	NC_009648.1	2217	63	0	0
KPN_RS12625	5UTR	NC_009648.1	2215	34	318	3
DapZ	ncRNA	NC_009648.1	2215	68	1399	11
KPN_RS11030	CDS	NC_009648.1	2213	26	0	0
ilvD	CDS	NC_009648.1	2210	39	603	2
bcsA	CDS	NC_009648.1	2206	299	340	5
rseP	CDS	NC_009648.1	2203	128	288	5
rpiA	CDS	NC_009648.1	2203	128	157	3
wecA	CDS	NC_009648.1	2199	198	360	6
KPN_RS21595	CDS	NC_009648.1	2193	26	65	1
yccA	CDS	NC_009648.1	2190	140	22	1
KPN_RS06425	5UTR	NC_009648.1	2188	104	218	3
hemE	CDS	NC_009648.1	2183	106	168	2
KPN_RS00965	CDS	NC_009648.1	2179	54	85	3
KPN_RS20575	3UTR	NC_009648.1	2178	950	0	0
tatD	CDS	NC_009648.1	2175	132	53	2
KPN_RS06885	CDS	NC_009648.1	2174	1495	115	1
KPN_RS30905:mltA	IGR	NC_009648.1	2172	36	721	3
KPN_RS22245:asnA	IGR	NC_009648.1	2170	1028	268	6
clpK	5UTR	NC_009649.1	2164	546	0	0
yedQ	CDS	NC_009648.1	2163	289	45	1
KPN_RS22180	5UTR	NC_009648.1	2160	111	603	1
KPN_RS00245	3UTR	NC_009648.1	2159	32	303	2
dtpD	CDS	NC_009648.1	2159	18	366	5
mutS	CDS	NC_009648.1	2152	141	439	2
dsrB	CDS	NC_009648.1	2148	48	157	2
typA	CDS	NC_009648.1	2148	817	0	0
KPN_RS07235	3UTR	NC_009648.1	2147	23	0	0
lysS	CDS	NC_009648.1	2145	269	29	2
leuS	CDS	NC_009648.1	2144	48	66	2
KPN_RS13395	CDS	NC_009648.1	2140	11	48	2
KPN_RS25965	CDS	NC_009648.1	2135	400	14	1
yihX	CDS	NC_009648.1	2134	48	73	1
KPN_RS01235	CDS	NC_009648.1	2133	70	0	0
KPN_RS06575	3UTR	NC_009648.1	2129	71	0	0
ligA	CDS	NC_009648.1	2128	49	0	0
mazF	CDS	NC_009653.1	2126	37	84	3
oppB	CDS	NC_009648.1	2124	19	465	3
purU	CDS	NC_009648.1	2123	36	261	3
rfbB	CDS	NC_009648.1	2122	111	405	1
arsC	CDS	NC_009648.1	2116	22	0	0
bcsC	CDS	NC_009648.1	2116	62	116	1
tkt	CDS	NC_009648.1	2115	36	2239	1
KPN_RS21115	CDS	NC_009648.1	2114	227	146	2
KPN_RS16690	CDS	NC_009648.1	2111	35	617	1
guaA	CDS	NC_009648.1	2108	285	572	1
mdtM	CDS	NC_009648.1	2108	46	74	2
KPN_RS04260	CDS	NC_009648.1	2105	24	33	1
groL	5UTR	NC_009648.1	2104	122	1592	5
narX	CDS	NC_009648.1	2104	213	56	1
clpX	5UTR	NC_009648.1	2096	43	0	0
KPN_RS06270	CDS	NC_009648.1	2095	116	147	2
rpoA	CDS	NC_009648.1	2093	291	258	4
rpsH	CDS	NC_009648.1	2092	7	0	0
KPN_RS28000	CDS	NC_009651.1	2091	103	1176	5
rdgC	CDS	NC_009648.1	2089	37	0	0
cysQ	CDS	NC_009648.1	2088	52	0	0
KPN_RS20935	CDS	NC_009648.1	2086	348	223	4
KPN_RS06425	CDS	NC_009648.1	2085	99	564	2
KPN_RS01260	CDS	NC_009648.1	2085	143	0	0
kpnF	CDS	NC_009648.1	2083	136	120	2
atpD	CDS	NC_009648.1	2082	43	403	4
KPN_RS02755	CDS	NC_009648.1	2082	49	52	3
artJ_2	CDS	NC_009648.1	2080	34	0	0
bamA	CDS	NC_009648.1	2076	413	54	2
KPN_RS01720	CDS	NC_009648.1	2075	33	173	1
lptC	CDS	NC_009648.1	2074	51	0	0
folC	CDS	NC_009648.1	2073	15	51	1
gabT	CDS	NC_009648.1	2065	342	122	1
KPN_RS08060	CDS	NC_009648.1	2062	242	639	6
gdhA	CDS	NC_009648.1	2055	40	117	1
glnB	CDS	NC_009648.1	2054	25	80	1
KPN_RS05450	CDS	NC_009648.1	2050	31	52	1
KPN_RS19910	5UTR	NC_009648.1	2048	56	976	2
KPN_RS06445	CDS	NC_009648.1	2048	271	0	0
ftsP	CDS	NC_009648.1	2042	121	0	0
zapE_2	CDS	NC_009648.1	2040	62	21	1
gabD	CDS	NC_009648.1	2039	246	0	0
bglF	CDS	NC_009648.1	2038	348	188	2
maeB	5UTR	NC_009648.1	2037	18	277	2
KPN_RS23655	CDS	NC_009648.1	2036	173	791	6
KPN_RS20380	3UTR	NC_009648.1	2035	10	0	0
dnaG	CDS	NC_009648.1	2031	61	52	1
KPN_RS18295	3UTR	NC_009648.1	2030	162	0	0
KPN_RS10895:KPN_RS10900	IGR	NC_009648.1	2030	24	116	1
KPN_RS23215	CDS	NC_009648.1	2026	46	0	0
mntS	5UTR	NC_009648.1	2024	934	177	4
mdtK	CDS	NC_009648.1	2023	187	947	4
mobB	CDS	NC_009648.1	2022	59	236	1
KPN_RS03850	5UTR	NC_009648.1	2022	26	1352	1
kpnE	CDS	NC_009648.1	2020	266	275	5
KPN_RS25390	CDS	NC_009648.1	2019	43	252	5
bcsG	CDS	NC_009648.1	2017	90	0	0
folP	5UTR	NC_009648.1	2016	17	26	1
KPN_RS13740	CDS	NC_009648.1	2014	463	56	2
KPN_RS06115:KPN_RS06155	IGR	NC_009648.1	2014	18	375	5
KPN_RS23585	CDS	NC_009648.1	2012	42	219	2
KPN_RS15890	CDS	NC_009648.1	2010	123	93	3
KPN_RS20715	CDS	NC_009648.1	2010	42	1230	4
KPN_RS23760:lysC_2	IGR	NC_009648.1	2010	87	47	2
KPN_RS18530	CDS	NC_009648.1	2007	38	108	2
mnmC	CDS	NC_009648.1	2005	49	17	1
KPN_RS09865	CDS	NC_009648.1	2004	4	98	2
norR	CDS	NC_009648.1	2001	97	30	1
pdxY	5UTR	NC_009648.1	2001	1	0	0
lrp	5UTR	NC_009648.1	1997	40	153	2
KPN_RS05075	CDS	NC_009648.1	1996	31	130	1
KpnR_006	ncRNA	NC_009648.1	1993	56	649	4
cydD	CDS	NC_009648.1	1992	236	0	0
KPN_RS08810	CDS	NC_009648.1	1989	113	241	3
KPN_RS16005:KPN_RS16035	IGR	NC_009648.1	1989	68	155	1
ftsN	CDS	NC_009648.1	1988	19	35	1
robA	CDS	NC_009648.1	1988	63	0	0
gppA	CDS	NC_009648.1	1983	18	24	1
cspA	CDS	NC_009648.1	1979	30	0	0
KPN_RS22180	CDS	NC_009648.1	1976	149	90	3
wecC	CDS	NC_009648.1	1976	31	135	1
rsgA	CDS	NC_009648.1	1975	13	0	0
guaB	CDS	NC_009648.1	1970	16	15	1
KPN_RS17705	3UTR	NC_009648.1	1969	217	11	1
KPN_RS13735	CDS	NC_009648.1	1969	2	59	1
mdoH	CDS	NC_009648.1	1967	113	21	2
lldP	5UTR	NC_009648.1	1967	18	0	0
ybiB	5UTR	NC_009648.1	1967	41	1062	2
KPN_RS00535	3UTR	NC_009648.1	1965	26	130	1
KPN_RS10850	5UTR	NC_009648.1	1964	355	2840	2
KPN_RS21135	CDS	NC_009648.1	1963	38	150	1
thrC	CDS	NC_009648.1	1962	56	236	2
traC	CDS	NC_009649.1	1962	60	110	2
KPN_RS21365:KPN_RS21345	IGR	NC_009648.1	1962	28	33	1
proS	CDS	NC_009648.1	1960	604	0	0
mtgA	CDS	NC_009648.1	1958	133	160	2
pagP	CDS	NC_009648.1	1955	156	687	2
mqo_2	CDS	NC_009648.1	1954	17	1209	1
KPN_RS08800	CDS	NC_009648.1	1952	145	61	2
KPN_RS04875	CDS	NC_009648.1	1951	210	5	1
KPN_RS28000	5UTR	NC_009651.1	1951	276	210	2
GlmY	ncRNA	NC_009648.1	1949	51	0	0
sltY	5UTR	NC_009648.1	1948	90	963	4
KPN_RS25580	CDS	NC_009648.1	1944	58	372	2
aroE	CDS	NC_009648.1	1943	32	111	2
cdaR	CDS	NC_009648.1	1941	120	9	1
KPN_RS25565	CDS	NC_009648.1	1938	327	0	0
KPN_RS22045	5UTR	NC_009648.1	1936	19	95	2
KPN_RS18180	CDS	NC_009648.1	1934	98	17	1
acrA	CDS	NC_009648.1	1933	143	289	3
ubiA	CDS	NC_009648.1	1931	17	0	0
add	CDS	NC_009648.1	1923	50	41	1
recX	5UTR	NC_009648.1	1920	1305	65	1
hlyD	CDS	NC_009648.1	1917	575	370	2
KPN_RS17735	CDS	NC_009648.1	1916	3	68	1
KPN_RS03885	CDS	NC_009648.1	1914	18	70	1
pldA	CDS	NC_009648.1	1912	52	0	0
rbsK	CDS	NC_009648.1	1907	107	0	0
modB	CDS	NC_009648.1	1892	41	0	0
KPN_RS12995	3UTR	NC_009648.1	1891	12	61	1
mdoC	CDS	NC_009648.1	1890	54	411	4
KPN_RS20830	CDS	NC_009648.1	1889	23	476	4
fruB	CDS	NC_009648.1	1889	13	0	0
KPN_RS02035	3UTR	NC_009648.1	1888	8	62	2
modA	CDS	NC_009648.1	1887	23	112	2
feoB	CDS	NC_009648.1	1885	35	1158	4
KPN_RS01520	CDS	NC_009648.1	1883	6	373	3
argR	CDS	NC_009648.1	1882	231	375	4
KPN_RS10260	CDS	NC_009648.1	1881	13	401	5
menA	CDS	NC_009648.1	1879	13	434	4
KPN_RS27810	CDS	NC_009651.1	1878	4	88	2
fdxH_2	CDS	NC_009648.1	1877	20	394	4
KPN_RS14635	3UTR	NC_009648.1	1875	13	0	0
yhdP	CDS	NC_009648.1	1873	16	55	1
KPN_RS12455	CDS	NC_009648.1	1873	281	2478	1
ispD	CDS	NC_009648.1	1870	41	639	2
kdsC	CDS	NC_009648.1	1870	91	592	2
pqqB	5UTR	NC_009648.1	1869	25	165	3
KPN_RS09385	CDS	NC_009648.1	1867	83	589	5
mltB	CDS	NC_009648.1	1866	660	63	3
nhaR	CDS	NC_009648.1	1862	32	168	1
KPN_RS11960	CDS	NC_009648.1	1861	57	29	1
KPN_RS25695:KPN_RS25670	IGR	NC_009648.1	1859	6	0	0
pitA	CDS	NC_009648.1	1857	1130	9	1
trpS	CDS	NC_009648.1	1854	19	0	0
lspA	CDS	NC_009648.1	1851	106	23	1
KPN_RS17525	CDS	NC_009648.1	1849	18	54	1
aqpZ	CDS	NC_009648.1	1848	57	424	3
KpnR_024	ncRNA	NC_009648.1	1847	126	96	2
astA	CDS	NC_009648.1	1847	139	37	2
KPN_RS28055	CDS	NC_009651.1	1845	115	104	1
KPN_RS08350	CDS	NC_009648.1	1845	69	1514	7
KPN_RS04245	CDS	NC_009648.1	1844	5	117	3
KPN_RS14400	CDS	NC_009648.1	1843	235	323	3
yfcD	CDS	NC_009648.1	1841	20	0	0
tcdA	CDS	NC_009648.1	1839	150	24	1
hemN	CDS	NC_009648.1	1834	26	137	2
KPN_RS04740	CDS	NC_009648.1	1833	13	19	1
KPN_RS10705	CDS	NC_009648.1	1832	7	0	0
bepA	CDS	NC_009648.1	1829	509	0	0
KPN_RS02950	CDS	NC_009648.1	1829	48	0	0
mltA	CDS	NC_009648.1	1828	5	0	0
KPN_RS17920	CDS	NC_009648.1	1828	169	0	0
KPN_RS15925	CDS	NC_009648.1	1826	58	18	2
soxR	CDS	NC_009648.1	1826	49	0	0
KPN_RS13470	CDS	NC_009648.1	1825	28	374	3
pepA	5UTR	NC_009648.1	1825	9	0	0
KPN_RS10480	CDS	NC_009648.1	1824	16	0	0
KPN_RS12435	CDS	NC_009648.1	1820	80	48	1
gntU	CDS	NC_009648.1	1819	13	0	0
KPN_RS17970	CDS	NC_009648.1	1816	12	19	1
KPN_RS11810	5UTR	NC_009648.1	1816	34	86	1
KpnR_021	ncRNA	NC_009648.1	1814	13	101	3
phoH	CDS	NC_009648.1	1809	35	20	1
modC	CDS	NC_009648.1	1808	39	0	0
KPN_RS14065	3UTR	NC_009648.1	1807	30	153	5
fabY	CDS	NC_009648.1	1806	125	0	0
rpsS	CDS	NC_009648.1	1805	0	0	0
pdxK	CDS	NC_009648.1	1805	29	253	2
KPN_RS02270	CDS	NC_009648.1	1805	39	0	0
KPN_RS27955	CDS	NC_009651.1	1803	14	113	5
poxB	CDS	NC_009648.1	1802	38	18	1
ilvA	CDS	NC_009648.1	1802	25	0	0
dnaG	5UTR	NC_009648.1	1802	23	0	0
cobB	CDS	NC_009648.1	1800	96	34	1
cyoA	CDS	NC_009648.1	1798	3	129	3
asd_2	5UTR	NC_009648.1	1798	42	1852	3
ryhB2	ncRNA	NC_009648.1	1797	7	433	3
moaB	CDS	NC_009648.1	1796	35	730	1
glnS	CDS	NC_009648.1	1795	47	54	2
lpxH	CDS	NC_009648.1	1793	21	0	0
KPN_RS11640	3UTR	NC_009648.1	1792	26	19	2
KPN_RS14055	CDS	NC_009648.1	1791	14	79	2
END:KPN_RS28290	IGR	NC_009651.1	1791	101	3510	4
potF	CDS	NC_009648.1	1790	18	40	1
tamB	CDS	NC_009648.1	1789	333	208	2
KPN_RS22545	CDS	NC_009648.1	1785	450	931	1
KPN_RS22670	CDS	NC_009648.1	1782	366	11	1
KPN_RS18535	CDS	NC_009648.1	1782	26	0	0
KPN_RS02305	CDS	NC_009648.1	1781	33	77	1
KPN_RS18370	CDS	NC_009648.1	1780	19	261	5
END:KPN_RS32540	IGR	NC_009653.1	1780	33	162	2
KPN_RS19285	CDS	NC_009648.1	1779	8	0	0
hutG	CDS	NC_009648.1	1778	201	0	0
cspE_2	5UTR	NC_009648.1	1778	25	0	0
kdsD	CDS	NC_009648.1	1778	24	0	0
rplD	CDS	NC_009648.1	1774	11	0	0
ahpF	CDS	NC_009648.1	1772	105	36	2
uvrD	CDS	NC_009648.1	1769	594	107	2
rpsE	CDS	NC_009648.1	1767	76	59	1
KPN_RS30150	CDS	NC_009648.1	1767	64	0	0
KPN_RS03625	3UTR	NC_009648.1	1765	32	0	0
gpmA	CDS	NC_009648.1	1764	11	96	2
rplQ	CDS	NC_009648.1	1762	9	190	1
nuoJ	CDS	NC_009648.1	1762	25	20	1
KPN_RS22935	3UTR	NC_009648.1	1762	5	0	0
aroD	CDS	NC_009648.1	1761	2	583	1
alr	CDS	NC_009648.1	1759	45	11	1
ghrB	CDS	NC_009648.1	1756	23	0	0
creA	CDS	NC_009648.1	1751	118	391	3
KPN_RS16955	3UTR	NC_009648.1	1747	32	0	0
rhtA	CDS	NC_009648.1	1745	5	0	0
KPN_RS12535	CDS	NC_009648.1	1745	5	0	0
ilvE	CDS	NC_009648.1	1743	77	122	2
lgt	CDS	NC_009648.1	1739	37	140	2
dam	5UTR	NC_009648.1	1738	31	18	1
KPN_RS24395	3UTR	NC_009648.1	1737	32	1859	2
KPN_RS00740	CDS	NC_009648.1	1737	45	0	0
KPN_RS12080	3UTR	NC_009648.1	1736	41	676	2
sapA	CDS	NC_009648.1	1735	152	0	0
cydA	5UTR	NC_009648.1	1734	27	810	3
ispU	CDS	NC_009648.1	1734	56	46	2
htpX	CDS	NC_009648.1	1734	1	73	1
menE	CDS	NC_009648.1	1733	37	66	1
folP	CDS	NC_009648.1	1732	160	91	2
KPN_RS16605	CDS	NC_009648.1	1729	246	0	0
pcaF_2	CDS	NC_009648.1	1728	133	24	1
rluF	CDS	NC_009648.1	1727	300	31	1
KPN_RS22175	5UTR	NC_009648.1	1725	31	91	2
ridA	CDS	NC_009648.1	1724	391	66	1
thiI	CDS	NC_009648.1	1721	174	233	3
KPN_RS26955	CDS	NC_009649.1	1719	50	0	0
KPN_RS24925	3UTR	NC_009648.1	1718	17	0	0
nuoE	CDS	NC_009648.1	1717	48	19	1
yjeH	CDS	NC_009648.1	1717	117	0	0
mlaA	CDS	NC_009648.1	1716	194	1197	4
sdhC	CDS	NC_009648.1	1716	32	14	1
tcyJ	CDS	NC_009648.1	1716	67	29	1
dedD	CDS	NC_009648.1	1716	167	0	0
hemF	CDS	NC_009648.1	1715	771	189	2
ecnB	CDS	NC_009648.1	1711	42	2021	5
corC	CDS	NC_009648.1	1711	932	9	1
menH	CDS	NC_009648.1	1711	86	0	0
KPN_RS26075	3UTR	NC_009648.1	1710	62	0	0
KPN_RS05155	CDS	NC_009648.1	1707	30	1798	2
KPN_RS20365	CDS	NC_009648.1	1706	158	26	2
KPN_RS00345	5UTR	NC_009648.1	1704	45	0	0
otsA	CDS	NC_009648.1	1702	11	43	1
KPN_RS26280	CDS	NC_009649.1	1701	175	79	2
mdoG	CDS	NC_009648.1	1701	23	85	1
nuoN	5UTR	NC_009648.1	1699	22	153	1
ymdB	CDS	NC_009648.1	1694	194	0	0
flhA	CDS	NC_009648.1	1693	58	242	3
KPN_RS24405	CDS	NC_009648.1	1692	217	133	1
cysJ	CDS	NC_009648.1	1692	9	13	1
hemL	CDS	NC_009648.1	1691	105	0	0
KPN_RS04280	CDS	NC_009648.1	1690	296	197	2
msrP	CDS	NC_009648.1	1690	179	630	1
gmk	CDS	NC_009648.1	1690	225	175	1
KPN_RS23485:rplJ	IGR	NC_009648.1	1690	932	0	0
KPN_RS22855:zinT	IGR	NC_009648.1	1689	21	0	0
KPN_RS11275:KPN_RS11255	IGR	NC_009648.1	1688	21	0	0
mioC	CDS	NC_009648.1	1686	187	0	0
KPN_RS20920:KPN_RS20900	IGR	NC_009648.1	1681	6	0	0
KPN_RS05925	CDS	NC_009648.1	1680	17	1374	5
KPN_RS26080	CDS	NC_009648.1	1680	110	0	0
KPN_RS10720	3UTR	NC_009648.1	1673	7	18	1
KPN_RS15285	CDS	NC_009648.1	1673	46	0	0
lpxA	CDS	NC_009648.1	1671	569	19	2
ydfG	CDS	NC_009648.1	1669	352	2088	3
KPN_RS15735	3UTR	NC_009648.1	1666	14	0	0
KPN_RS11230	CDS	NC_009648.1	1665	37	0	0
KPN_RS04490:KPN_RS04445	IGR	NC_009648.1	1665	22	0	0
ftnA	CDS	NC_009648.1	1661	114	278	3
KPN_RS10475	CDS	NC_009648.1	1660	387	0	0
KPN_RS16315:norV	IGR	NC_009648.1	1659	43	32	1
pdxB	CDS	NC_009648.1	1659	168	0	0
yejM	CDS	NC_009648.1	1657	23	41	1
gsiB	CDS	NC_009648.1	1657	198	101	1
KPN_RS14910	CDS	NC_009648.1	1656	20	151	4
cycA	CDS	NC_009648.1	1655	83	0	0
KPN_RS27385	CDS	NC_009650.1	1651	18	1769	1
KPN_RS17010	CDS	NC_009648.1	1650	132	586	2
glnL	CDS	NC_009648.1	1649	16	0	0
csrA	5UTR	NC_009648.1	1649	17	0	0
nfo	5UTR	NC_009648.1	1648	44	0	0
glpK	CDS	NC_009648.1	1647	33	0	0
ugpC	CDS	NC_009648.1	1642	90	0	0
KPN_RS00515	CDS	NC_009648.1	1642	815	49	2
tatA	CDS	NC_009648.1	1637	24	149	3
kdsB	CDS	NC_009648.1	1634	135	73	1
KPN_RS21025	CDS	NC_009648.1	1634	152	0	0
mgtE	CDS	NC_009648.1	1629	25	584	1
KPN_RS24860	CDS	NC_009648.1	1629	22	0	0
evgA	5UTR	NC_009648.1	1628	14	267	1
ada	CDS	NC_009648.1	1628	15	0	0
KPN_RS25175	CDS	NC_009648.1	1627	9	0	0
alaE	CDS	NC_009648.1	1622	22	0	0
KPN_RS18930	CDS	NC_009648.1	1621	16	30	1
modF	CDS	NC_009648.1	1619	20	0	0
tdh	5UTR	NC_009648.1	1618	28	0	0
dfrA4	CDS	NC_009651.1	1617	14	0	0
infC	5UTR	NC_009648.1	1613	10	50	2
tag	CDS	NC_009648.1	1606	33	105	2
crl	CDS	NC_009648.1	1604	10	101	2
KPN_RS00710	CDS	NC_009648.1	1601	106	14	1
ftsE	5UTR	NC_009648.1	1600	197	795	7
KPN_RS16785	CDS	NC_009648.1	1600	5	180	2
pgl	CDS	NC_009648.1	1598	379	9	1
ftsB	5UTR	NC_009648.1	1597	8	0	0
KPN_RS20165	CDS	NC_009648.1	1596	2	0	0
KPN_RS02235	CDS	NC_009648.1	1594	11	58	4
KPN_RS04560	3UTR	NC_009648.1	1594	28	61	2
nnr	CDS	NC_009648.1	1593	14	61	2
KPN_RS12010	CDS	NC_009648.1	1592	895	266	2
yigB	CDS	NC_009648.1	1591	31	19	1
KPN_RS02740	CDS	NC_009648.1	1587	51	123	1
rffM	CDS	NC_009648.1	1586	23	48	2
KPN_RS08550	CDS	NC_009648.1	1585	120	116	2
efp	CDS	NC_009648.1	1579	173	57	1
mrcA	CDS	NC_009648.1	1579	867	69	1
zipA	CDS	NC_009648.1	1578	28	128	1
glpX	CDS	NC_009648.1	1575	15	29	1
minC	CDS	NC_009648.1	1574	48	0	0
mog	CDS	NC_009648.1	1572	221	6	1
KPN_RS14580	CDS	NC_009648.1	1571	104	222	2
atpE	5UTR	NC_009648.1	1563	1	0	0
mreB	CDS	NC_009648.1	1562	337	131	1
KPN_RS00525	3UTR	NC_009648.1	1561	65	338	5
nqrF	CDS	NC_009648.1	1558	1213	87	2
mukF	CDS	NC_009648.1	1557	119	526	1
zitB	CDS	NC_009648.1	1555	14	634	2
nfuA	CDS	NC_009648.1	1555	46	0	0
KPN_RS25905	CDS	NC_009648.1	1555	18	0	0
KPN_RS21610	CDS	NC_009648.1	1554	22	0	0
hscA	CDS	NC_009648.1	1554	21	16	1
mtfA	CDS	NC_009648.1	1552	46	9	1
trmD	CDS	NC_009648.1	1548	5	0	0
sRNA_24:KpnR_099	IGR	NC_009648.1	1548	21	0	0
rpsB 5'	ncRNA	NC_009648.1	1548	30	0	0
iscS	CDS	NC_009648.1	1547	2	0	0
pta	CDS	NC_009648.1	1545	40	283	2
hemY	5UTR	NC_009648.1	1545	101	0	0
KPN_RS01730	CDS	NC_009648.1	1545	95	82	1
msrQ	CDS	NC_009648.1	1544	32	86	1
nusA	CDS	NC_009648.1	1541	70	2212	2
KPN_RS05865	CDS	NC_009648.1	1540	17	0	0
KPN_RS03735	CDS	NC_009648.1	1538	20	144	4
hisF	CDS	NC_009648.1	1538	98	0	0
KPN_RS13440:rfbB	IGR	NC_009648.1	1537	8	128	2
prfC	CDS	NC_009648.1	1537	12	15	1
ampD	CDS	NC_009648.1	1537	18	11	1
KPN_RS03390	5UTR	NC_009648.1	1537	9	5	1
paaY	CDS	NC_009648.1	1535	26	0	0
KPN_RS05985	CDS	NC_009648.1	1534	19	20	1
KPN_RS22320	CDS	NC_009648.1	1533	98	5	1
KPN_RS27040	CDS	NC_009649.1	1532	33	1009	3
KPN_RS17135	CDS	NC_009648.1	1529	4	25	1
KPN_RS19020	5UTR	NC_009648.1	1527	17	0	0
KPN_RS27125	CDS	NC_009649.1	1526	31	1587	2
KPN_RS15200:KPN_RS15180	IGR	NC_009648.1	1526	2	0	0
plaP	CDS	NC_009648.1	1524	11	0	0
dnaX	CDS	NC_009648.1	1524	29	43	1
KPN_RS18630:KPN_RS18765	IGR	NC_009648.1	1521	22	146	2
pyrB	5UTR	NC_009648.1	1518	8	129	3
ispE	CDS	NC_009648.1	1516	15	14	1
ureC	CDS	NC_009648.1	1512	38	109	2
folX	CDS	NC_009648.1	1512	24	518	5
sdaA	CDS	NC_009648.1	1512	129	19	1
ubiD	CDS	NC_009648.1	1511	175	185	1
KPN_RS24830	3UTR	NC_009648.1	1511	77	46	1
KPN_RS03790	3UTR	NC_009648.1	1511	39	0	0
nadC	CDS	NC_009648.1	1510	63	25	1
hupA	5UTR	NC_009648.1	1505	115	717	7
glyQ	CDS	NC_009648.1	1505	156	195	2
KPN_RS07015	CDS	NC_009648.1	1503	83	124	1
KPN_RS01805:phoB	IGR	NC_009648.1	1503	72	41	1
KPN_RS03625:ubiF	IGR	NC_009648.1	1502	84	451	3
queE	CDS	NC_009648.1	1501	63	143	1
KPN_RS31700	5UTR	NC_009648.1	1500	23	459	2
KPN_RS17125	CDS	NC_009648.1	1500	2	63	3
KPN_RS03390	CDS	NC_009648.1	1499	151	0	0
pepA	CDS	NC_009648.1	1499	459	165	3
rpmI	5UTR	NC_009648.1	1493	24	59	1
KPN_RS28120	CDS	NC_009651.1	1493	113	0	0
deoC	CDS	NC_009648.1	1492	25	0	0
alaS	5UTR	NC_009648.1	1492	20	54	1
artP	CDS	NC_009648.1	1491	6	65	1
KPN_RS01530	5UTR	NC_009648.1	1490	38	0	0
KPN_RS27745	CDS	NC_009650.1	1489	34	1588	2
KPN_RS04430	CDS	NC_009648.1	1489	67	41	1
KPN_RS13180:KPN_RS13165	IGR	NC_009648.1	1487	1	0	0
KPN_RS02485	CDS	NC_009648.1	1485	67	94	1
KPN_RS13090	CDS	NC_009648.1	1485	101	0	0
KPN_RS02255	CDS	NC_009648.1	1484	206	15	1
KPN_RS13690	CDS	NC_009648.1	1482	64	87	1
KPN_RS06285	CDS	NC_009648.1	1482	26	200	1
KPN_RS08520	CDS	NC_009648.1	1481	92	0	0
KPN_RS18525	CDS	NC_009648.1	1481	67	420	3
KPN_RS14505	3UTR	NC_009648.1	1476	72	0	0
surE	CDS	NC_009648.1	1475	49	52	1
KPN_RS17280	CDS	NC_009648.1	1475	25	0	0
sspA	CDS	NC_009648.1	1475	35	174	1
nirB_2	CDS	NC_009648.1	1474	30	0	0
patD	CDS	NC_009648.1	1473	21	74	2
KPN_RS28070	CDS	NC_009651.1	1473	16	0	0
atpH	CDS	NC_009648.1	1472	47	0	0
oppF	CDS	NC_009648.1	1472	142	0	0
KPN_RS04265:KPN_RS04250	IGR	NC_009648.1	1470	13	75	1
KPN_RS18705	CDS	NC_009648.1	1468	9	413	6
nudC	CDS	NC_009648.1	1467	53	0	0
KPN_RS04840	CDS	NC_009648.1	1467	10	175	2
metG	CDS	NC_009648.1	1464	103	19	1
KPN_RS01070	CDS	NC_009648.1	1462	30	113	1
tal_3	CDS	NC_009648.1	1459	28	95	3
KPN_RS06990	CDS	NC_009648.1	1457	47	102	2
KPN_RS01285	CDS	NC_009648.1	1457	79	0	0
mpaA	CDS	NC_009648.1	1455	181	116	2
KPN_RS30125	CDS	NC_009648.1	1454	27	1583	9
arcA	CDS	NC_009648.1	1452	113	0	0
rfbD_2	5UTR	NC_009648.1	1451	6	194	2
qseG	CDS	NC_009648.1	1451	6	62	1
KPN_RS18395	CDS	NC_009648.1	1447	100	0	0
tehA	CDS	NC_009648.1	1446	9	0	0
KPN_RS25290:KPN_RS25340	IGR	NC_009648.1	1446	13	203	2
KPN_RS24840	CDS	NC_009648.1	1446	43	197	2
SibC	ncRNA	NC_009648.1	1442	21	0	0
epd	CDS	NC_009648.1	1441	1	205	2
hpf	CDS	NC_009648.1	1440	159	220	1
ptrB	CDS	NC_009648.1	1440	58	155	4
KPN_RS08030	CDS	NC_009648.1	1437	13	0	0
nagA	5UTR	NC_009648.1	1436	17	0	0
rna	CDS	NC_009648.1	1433	8	67	2
trkH	CDS	NC_009648.1	1429	38	39	1
garR	CDS	NC_009648.1	1428	25	8	1
KPN_RS18480	CDS	NC_009648.1	1426	32	267	3
aadB	5UTR	NC_009651.1	1420	10	349	3
KPN_RS10275	CDS	NC_009648.1	1416	29	150	1
gltB	CDS	NC_009648.1	1415	23	54	1
cysE	CDS	NC_009648.1	1413	8	43	1
zntA	CDS	NC_009648.1	1411	51	100	1
yvcK	CDS	NC_009648.1	1409	28	71	1
rssA	5UTR	NC_009648.1	1408	12	0	0
xylB_2	5UTR	NC_009648.1	1408	18	0	0
KPN_RS09460	CDS	NC_009648.1	1408	157	93	1
KPN_RS14720	CDS	NC_009648.1	1408	123	0	0
KPN_RS17375	CDS	NC_009648.1	1406	16	104	1
radC	CDS	NC_009648.1	1404	197	18	1
phoQ	CDS	NC_009648.1	1403	0	46	1
KPN_RS11030	3UTR	NC_009648.1	1400	702	186	1
paaX	CDS	NC_009648.1	1399	226	0	0
KPN_RS23690	CDS	NC_009648.1	1398	32	179	3
chrA	CDS	NC_009648.1	1398	72	29	1
astD_2	CDS	NC_009648.1	1398	54	89	1
rpoS	5UTR	NC_009648.1	1397	17	0	0
KPN_RS16320:mltB	IGR	NC_009648.1	1396	12	0	0
KPN_RS14750	CDS	NC_009648.1	1395	20	23	1
fdoI	CDS	NC_009648.1	1394	19	263	3
KPN_RS02030	CDS	NC_009648.1	1391	53	125	1
coaE	CDS	NC_009648.1	1391	17	107	1
KPN_RS09950	CDS	NC_009648.1	1386	88	1252	3
tssF_2	CDS	NC_009648.1	1386	28	2034	2
KPN_RS11820	CDS	NC_009648.1	1385	199	174	2
KPN_RS24950	CDS	NC_009648.1	1385	230	5955	1
hflK	CDS	NC_009648.1	1380	87	414	2
sapD	CDS	NC_009648.1	1379	0	0	0
KPN_RS05270	3UTR	NC_009648.1	1379	44	0	0
oxyR	CDS	NC_009648.1	1377	18	0	0
ribB	5UTR	NC_009648.1	1376	32	0	0
pdhR	CDS	NC_009648.1	1376	20	0	0
KPN_RS10160	CDS	NC_009648.1	1375	25	0	0
KPN_RS22485:polA	IGR	NC_009648.1	1374	11	49	2
KPN_RS16195	CDS	NC_009648.1	1370	9	191	2
KPN_RS18590	CDS	NC_009648.1	1367	27	0	0
KPN_RS19410	5UTR	NC_009648.1	1366	13	67	1
tilS	CDS	NC_009648.1	1366	82	94	2
KPN_RS16050	CDS	NC_009648.1	1365	14	28	1
KPN_RS22235	CDS	NC_009648.1	1365	4	72	2
KPN_RS25970	CDS	NC_009648.1	1361	42	0	0
KPN_RS01430	CDS	NC_009648.1	1361	8	0	0
KPN_RS20880	CDS	NC_009648.1	1359	4	0	0
rfbA_3	CDS	NC_009648.1	1359	68	240	1
KPN_RS01490	5UTR	NC_009648.1	1358	288	30	2
rfbD	5UTR	NC_009648.1	1354	16	160	1
KPN_RS06305	5UTR	NC_009648.1	1353	2	0	0
rseP	5UTR	NC_009648.1	1353	3	0	0
seqA	CDS	NC_009648.1	1351	13	0	0
KPN_RS07730	3UTR	NC_009648.1	1349	12	6	1
KPN_RS13085	CDS	NC_009648.1	1348	53	386	3
KPN_RS05400	CDS	NC_009648.1	1348	18	181	3
KPN_RS11040	CDS	NC_009648.1	1347	11	0	0
KPN_RS06000	CDS	NC_009648.1	1346	1529	53	1
ihfA	CDS	NC_009648.1	1345	14	0	0
KPN_RS23740	3UTR	NC_009648.1	1341	20	43	1
KPN_RS29070	CDS	NC_009648.1	1341	30	2146	15
KPN_RS14715	CDS	NC_009648.1	1341	9	0	0
miaB	CDS	NC_009648.1	1340	14	81	1
KPN_RS13390:KPN_RS13340	IGR	NC_009648.1	1339	32	12	1
KPN_RS31725:KPN_RS19390	IGR	NC_009648.1	1339	448	194	1
KPN_RS19035	CDS	NC_009648.1	1338	18	586	2
KPN_RS06445:selD	IGR	NC_009648.1	1331	11	32	3
lptE	CDS	NC_009648.1	1328	6	0	0
KPN_RS13505	CDS	NC_009648.1	1328	3	178	2
waaA	CDS	NC_009648.1	1326	3	0	0
KPN_RS07650	CDS	NC_009648.1	1324	26	236	2
KPN_RS30785:KPN_RS26480	IGR	NC_009649.1	1322	347	0	0
rihC	CDS	NC_009648.1	1322	74	286	2
KPN_RS02830	CDS	NC_009648.1	1322	125	0	0
araJ	CDS	NC_009648.1	1318	125	0	0
KPN_RS17145	CDS	NC_009648.1	1318	89	219	3
aroG	CDS	NC_009648.1	1317	594	0	0
glnA	5UTR	NC_009648.1	1317	8	85	1
gntR	CDS	NC_009648.1	1316	243	0	0
KPN_RS07345	CDS	NC_009648.1	1315	259	61	2
KPN_RS03540	CDS	NC_009648.1	1315	11	0	0
purF	CDS	NC_009648.1	1313	10	0	0
KPN_RS12755	3UTR	NC_009648.1	1310	5	0	0
ispC	CDS	NC_009648.1	1309	15	35	1
KPN_RS26760	CDS	NC_009649.1	1309	19	8	1
ptsP	5UTR	NC_009648.1	1309	59	113	2
KPN_RS06675	3UTR	NC_009648.1	1307	26	258	3
rpsO	5UTR	NC_009648.1	1306	1	29	1
pdxJ	CDS	NC_009648.1	1303	4	0	0
sRNA_9	ncRNA	NC_009648.1	1303	166	1050	2
pncC	CDS	NC_009648.1	1301	21	0	0
KPN_RS06390	CDS	NC_009648.1	1300	147	0	0
KPN_RS00345	CDS	NC_009648.1	1300	41	92	2
rlmB	CDS	NC_009648.1	1296	21	799	4
KPN_RS21770	3UTR	NC_009648.1	1296	9	0	0
yfhb	CDS	NC_009648.1	1294	2	0	0
atpG	5UTR	NC_009648.1	1294	18	0	0
KPN_RS11680	CDS	NC_009648.1	1293	5	102	1
KPN_RS20235	5UTR	NC_009648.1	1293	172	0	0
amyA	CDS	NC_009648.1	1293	159	0	0
uhpB	CDS	NC_009648.1	1292	8	0	0
prmA	CDS	NC_009648.1	1291	179	59	1
bglG	CDS	NC_009648.1	1289	6	0	0
pbpC	CDS	NC_009648.1	1287	8	124	1
gcvH	5UTR	NC_009648.1	1286	31	778	1
nusG	CDS	NC_009648.1	1284	52	0	0
arnE	CDS	NC_009648.1	1284	7	0	0
ilvN	CDS	NC_009648.1	1284	296	0	0
recF	CDS	NC_009648.1	1283	9	116	2
ygjG	CDS	NC_009648.1	1283	12	0	0
KPN_RS26500	CDS	NC_009649.1	1282	37	637	4
KPN_RS01985	CDS	NC_009648.1	1282	9	8	1
KPN_RS02185	CDS	NC_009648.1	1282	96	78	2
ybgE	5UTR	NC_009648.1	1281	212	300	4
KPN_RS11235	5UTR	NC_009648.1	1281	7	1079	1
tatB	CDS	NC_009648.1	1281	16	0	0
sul1	CDS	NC_009651.1	1278	38	47	1
KPN_RS07645	CDS	NC_009648.1	1278	3	10	1
rimP	5UTR	NC_009648.1	1276	22	158	2
gorA	CDS	NC_009648.1	1275	13	0	0
yceD	CDS	NC_009648.1	1273	18	0	0
KPN_RS14085	CDS	NC_009648.1	1272	14	65	2
cusR	CDS	NC_009648.1	1272	34	0	0
KPN_RS14265	CDS	NC_009648.1	1272	31	40	2
KPN_RS28290	CDS	NC_009651.1	1272	16	887	1
metQ	CDS	NC_009648.1	1267	5	12	1
xylB_2	CDS	NC_009648.1	1266	7	0	0
KPN_RS02915	CDS	NC_009648.1	1266	136	2169	2
dgt	CDS	NC_009648.1	1262	23	0	0
rluC	CDS	NC_009648.1	1262	17	88	1
proB	CDS	NC_009648.1	1261	3	0	0
KPN_RS19745	CDS	NC_009648.1	1258	49	262	2
glmM_2	CDS	NC_009651.1	1258	22	31	1
KPN_RS26455	CDS	NC_009649.1	1258	222	241	2
KPN_RS26790	CDS	NC_009649.1	1255	17	0	0
ubiE	CDS	NC_009648.1	1255	244	81	1
arnC	CDS	NC_009648.1	1255	20	0	0
astD	CDS	NC_009648.1	1254	209	51	2
KPN_RS21725	CDS	NC_009648.1	1254	23	43	1
cysG_2	CDS	NC_009648.1	1254	251	0	0
KPN_RS19295	3UTR	NC_009648.1	1252	16	11	1
KPN_RS10515	3UTR	NC_009648.1	1252	9	0	0
KPN_RS08660	CDS	NC_009648.1	1252	102	0	0
KPN_RS06660	CDS	NC_009648.1	1250	16	9	1
nlpE	CDS	NC_009648.1	1250	22	75	1
KPN_RS08005	CDS	NC_009648.1	1250	32	5	1
KPN_RS07405	CDS	NC_009648.1	1249	89	32	2
KPN_RS29945	5UTR	NC_009651.1	1248	134	144	1
menB	CDS	NC_009648.1	1246	6	0	0
csdE	CDS	NC_009648.1	1245	16	31	1
lptB	CDS	NC_009648.1	1245	149	421	2
btuB	CDS	NC_009648.1	1244	128	128	3
KPN_RS00290	5UTR	NC_009648.1	1242	69	554	4
tetR(D)	CDS	NC_009651.1	1242	383	727	19
KPN_RS20930	CDS	NC_009648.1	1241	117	342	1
KPN_RS05255	CDS	NC_009648.1	1240	33	0	0
KPN_RS09020	CDS	NC_009648.1	1240	34	0	0
KPN_RS11545	3UTR	NC_009648.1	1239	14	0	0
zapD	CDS	NC_009648.1	1239	5	0	0
rbsD	5UTR	NC_009648.1	1238	22	0	0
ugd	CDS	NC_009648.1	1238	11	0	0
KPN_RS10725	CDS	NC_009648.1	1238	222	0	0
ung	CDS	NC_009648.1	1237	20	300	3
KPN_RS04795	CDS	NC_009648.1	1236	4	0	0
gsiD	CDS	NC_009648.1	1228	18	76	2
amiC	CDS	NC_009648.1	1227	22	196	1
KPN_RS14685	CDS	NC_009648.1	1225	24	0	0
acrD	CDS	NC_009648.1	1224	13	90	2
KPN_RS11920	3UTR	NC_009648.1	1223	10	84	1
cpdB	CDS	NC_009648.1	1223	17	138	1
KPN_RS14025	CDS	NC_009648.1	1222	135	0	0
KPN_RS22845	CDS	NC_009648.1	1222	15	0	0
KPN_RS07725	CDS	NC_009648.1	1222	38	0	0
lpxP 3'	ncRNA	NC_009648.1	1220	27	93	3
nirB	CDS	NC_009648.1	1219	0	0	0
KPN_RS20705	CDS	NC_009648.1	1219	51	362	2
thrA	CDS	NC_009648.1	1218	24	0	0
KPN_RS10255	CDS	NC_009648.1	1218	1	113	3
uspB	CDS	NC_009648.1	1216	82	1800	11
KPN_RS08440	CDS	NC_009648.1	1215	12	19	1
KPN_RS29945	CDS	NC_009651.1	1214	24	190	3
KPN_RS23945	CDS	NC_009648.1	1212	13	916	3
lolA	CDS	NC_009648.1	1211	15	164	2
KPN_RS14635	CDS	NC_009648.1	1210	33	302	2
KPN_RS00140	CDS	NC_009648.1	1209	52	0	0
KPN_RS09400	CDS	NC_009648.1	1209	81	0	0
nudE	CDS	NC_009648.1	1208	110	0	0
gltP	CDS	NC_009648.1	1208	23	487	1
KPN_RS18315	CDS	NC_009648.1	1207	21	0	0
murP	CDS	NC_009648.1	1206	157	0	0
KPN_RS20940	CDS	NC_009648.1	1205	118	0	0
dppD	CDS	NC_009648.1	1204	46	143	1
rsmJ	CDS	NC_009648.1	1203	16	0	0
KPN_RS23495	3UTR	NC_009648.1	1201	20	76	1
KPN_RS26975	3UTR	NC_009649.1	1200	55	0	0
KPN_RS25850	CDS	NC_009648.1	1200	5	0	0
KPN_RS19930	CDS	NC_009648.1	1199	562	66	2
KPN_RS16940	5UTR	NC_009648.1	1199	13	417	1
KPN_RS21975	3UTR	NC_009648.1	1197	20	0	0
KPN_RS19785	CDS	NC_009648.1	1196	4	498	2
KPN_RS28075	CDS	NC_009651.1	1195	1	0	0
KPN_RS23195	3UTR	NC_009648.1	1193	39	141	1
KPN_RS09360	CDS	NC_009648.1	1193	38	0	0
KPN_RS20250	CDS	NC_009648.1	1190	5	492	2
pfkB	CDS	NC_009648.1	1190	64	8	1
KPN_RS17700	3UTR	NC_009648.1	1189	293	551	4
KPN_RS24350	5UTR	NC_009648.1	1188	20	2827	6
cgtA	CDS	NC_009648.1	1186	43	27	1
KPN_RS02935	CDS	NC_009648.1	1186	0	40	1
KPN_RS13480	CDS	NC_009648.1	1185	5	25	1
rplF	5UTR	NC_009648.1	1184	3	0	0
KPN_RS14115	CDS	NC_009648.1	1183	74	0	0
mepS	5UTR	NC_009648.1	1183	39	205	2
KPN_RS29080	CDS	NC_009648.1	1180	62	591	5
KPN_RS24150	CDS	NC_009648.1	1179	187	109	2
KPN_RS30310:KpnR_015	IGR	NC_009648.1	1174	57	37	2
trmJ	CDS	NC_009648.1	1173	69	0	0
KPN_RS17090	CDS	NC_009648.1	1172	198	0	0
KPN_RS02860	CDS	NC_009648.1	1171	76	0	0
KPN_RS29080	5UTR	NC_009648.1	1171	6	202	2
KPN_RS04745	3UTR	NC_009648.1	1170	22	0	0
pflB	5UTR	NC_009648.1	1168	9	276	1
KPN_RS20470:malP	IGR	NC_009648.1	1167	4	33	1
KPN_RS23140	3UTR	NC_009648.1	1167	18	53	1
hemN	5UTR	NC_009648.1	1166	5	34	1
rfbA_2	5UTR	NC_009648.1	1165	162	2054	3
KPN_RS13780	CDS	NC_009648.1	1164	591	111	2
KPN_RS02150	CDS	NC_009648.1	1163	18	94	1
KPN_RS02920	CDS	NC_009648.1	1162	3	0	0
sad	CDS	NC_009648.1	1162	31	60	1
ibpA	CDS	NC_009648.1	1162	46	90	1
KPN_RS28155	CDS	NC_009651.1	1161	169	0	0
KPN_RS14255	CDS	NC_009648.1	1160	76	558	4
rfaF	CDS	NC_009648.1	1159	19	26	1
KPN_RS09895:KPN_RS09875	IGR	NC_009648.1	1156	9	0	0
mdtO	CDS	NC_009648.1	1156	50	52	3
KPN_RS02650	3UTR	NC_009648.1	1154	32	18	1
ackA	5UTR	NC_009648.1	1153	10	620	1
END:arcA	IGR	NC_009648.1	1151	11	494	4
ahpF	5UTR	NC_009648.1	1151	13	0	0
lplA	CDS	NC_009648.1	1151	18	0	0
KPN_RS24040	CDS	NC_009648.1	1150	266	0	0
tsf	CDS	NC_009648.1	1150	195	0	0
rffA	CDS	NC_009648.1	1149	20	0	0
era	CDS	NC_009648.1	1147	20	166	1
mglA	CDS	NC_009648.1	1147	12	15	1
KPN_RS05985	3UTR	NC_009648.1	1147	4	0	0
KPN_RS04495	CDS	NC_009648.1	1147	11	13	1
KPN_RS08220:KPN_RS08240	IGR	NC_009648.1	1147	50	76	1
rplU	CDS	NC_009648.1	1147	6	0	0
KPN_RS08445	CDS	NC_009648.1	1146	38	0	0
ychF	CDS	NC_009648.1	1146	54	53	2
KPN_RS14205	3UTR	NC_009648.1	1146	9	164	2
potD	CDS	NC_009648.1	1145	4	0	0
KPN_RS21365	CDS	NC_009648.1	1145	10	0	0
KPN_RS20670:KPN_RS20660	IGR	NC_009648.1	1144	16	558	2
gloA	CDS	NC_009648.1	1143	13	0	0
creC	CDS	NC_009648.1	1143	22	461	4
ihfB	CDS	NC_009648.1	1142	15	22	1
KPN_RS05570	CDS	NC_009648.1	1141	34	61	3
chaA	CDS	NC_009648.1	1141	89	0	0
glgP	5UTR	NC_009648.1	1141	1	248	1
barA	CDS	NC_009648.1	1140	54	23	1
KPN_RS16930	CDS	NC_009648.1	1139	812	18	1
KPN_RS04400	CDS	NC_009648.1	1139	69	151	2
tdk	CDS	NC_009648.1	1138	8	0	0
KPN_RS06395	CDS	NC_009648.1	1137	11	0	0
KPN_RS06950	CDS	NC_009648.1	1134	11	37	1
fucP	CDS	NC_009648.1	1134	64	0	0
cmoM	CDS	NC_009648.1	1131	15	12	1
KPN_RS27995	CDS	NC_009651.1	1131	11	63	1
dhaR	CDS	NC_009648.1	1128	3	71	2
KPN_RS32495	CDS	NC_009649.1	1127	121	3440	1
lsrF	CDS	NC_009648.1	1127	66	27	1
fghA	CDS	NC_009648.1	1127	19	288	3
KPN_RS14405	CDS	NC_009648.1	1127	40	77	1
btuC	CDS	NC_009648.1	1125	22	181	1
KPN_RS24050	CDS	NC_009648.1	1124	16	0	0
KPN_RS23040:trxA	IGR	NC_009648.1	1123	65	0	0
KPN_RS13845	CDS	NC_009648.1	1123	183	78	1
glnH	5UTR	NC_009648.1	1120	7	0	0
aroP	CDS	NC_009648.1	1120	43	97	1
KPN_RS08805	CDS	NC_009648.1	1119	13	0	0
mglB	5UTR	NC_009648.1	1118	75	352	3
KPN_RS17300	CDS	NC_009648.1	1117	6	0	0
KPN_RS06630	CDS	NC_009648.1	1117	13	0	0
KPN_RS02945	CDS	NC_009648.1	1114	20	0	0
KPN_RS21835	5UTR	NC_009648.1	1113	25	1307	3
KPN_RS30440	3UTR	NC_009648.1	1112	36	100	1
mrkA	5UTR	NC_009648.1	1112	29	163	1
yghU	CDS	NC_009648.1	1111	51	148	1
KPN_RS06035	CDS	NC_009648.1	1111	11	210	1
KPN_RS26530	CDS	NC_009649.1	1111	15	188	1
tesB	CDS	NC_009648.1	1109	4	103	1
mutT	5UTR	NC_009648.1	1109	28	183	3
nhaA_2	CDS	NC_009651.1	1108	45	0	0
KPN_RS05090	CDS	NC_009648.1	1103	693	26	1
dmsD	CDS	NC_009648.1	1102	5	14	1
cueR	CDS	NC_009648.1	1101	27	170	1
grxC	CDS	NC_009648.1	1101	4	79	1
KPN_RS22175:dnaA	IGR	NC_009648.1	1101	16	1384	4
KPN_RS15560	CDS	NC_009648.1	1101	2	22	1
rplO	CDS	NC_009648.1	1100	6	32	1
mscK	CDS	NC_009648.1	1100	23	1082	1
dsbG	CDS	NC_009648.1	1100	5	0	0
KPN_RS06845	CDS	NC_009648.1	1099	11	129	1
pxpA	CDS	NC_009648.1	1098	14	63	2
KPN_RS15875	CDS	NC_009648.1	1097	69	337	2
KPN_RS07020	3UTR	NC_009648.1	1095	131	0	0
KPN_RS12700	CDS	NC_009648.1	1093	112	0	0
KPN_RS20210	CDS	NC_009648.1	1092	14	275	1
ampH	CDS	NC_009648.1	1091	11	585	2
KPN_RS06420	3UTR	NC_009648.1	1085	2	0	0
KPN_RS09160	CDS	NC_009648.1	1083	86	51	1
rseA	CDS	NC_009648.1	1083	12	652	3
KPN_RS04295	CDS	NC_009648.1	1081	158	12	1
KPN_RS12775	CDS	NC_009648.1	1078	165	34	1
KPN_RS25205:KPN_RS25250	IGR	NC_009648.1	1077	49	1386	5
KPN_RS03015	3UTR	NC_009648.1	1077	33	0	0
rplA	CDS	NC_009648.1	1076	118	29	1
queG	CDS	NC_009648.1	1076	48	117	1
tet(D)	CDS	NC_009651.1	1075	18	0	0
folB	CDS	NC_009648.1	1074	5	223	2
KPN_RS08270	CDS	NC_009648.1	1074	12	0	0
KPN_RS24450	3UTR	NC_009648.1	1072	0	16	1
KPN_RS16280	3UTR	NC_009648.1	1072	22	0	0
KPN_RS16610	CDS	NC_009648.1	1071	19	0	0
KPN_RS07270	5UTR	NC_009648.1	1071	0	0	0
KPN_RS07730	CDS	NC_009648.1	1070	3	153	3
KPN_RS18485:nudF	IGR	NC_009648.1	1068	4	122	1
rplR	5UTR	NC_009648.1	1068	9	42	2
rpsN	5UTR	NC_009648.1	1068	3	0	0
pta	5UTR	NC_009648.1	1067	72	0	0
alx 5'	ncRNA	NC_009648.1	1066	11	0	0
KPN_RS25385	CDS	NC_009648.1	1065	101	0	0
KPN_RS05660	5UTR	NC_009648.1	1065	3	0	0
KPN_RS19965	3UTR	NC_009648.1	1064	26	30	1
fadR	CDS	NC_009648.1	1063	10	53	1
aroC	5UTR	NC_009648.1	1063	21	8	1
cpoB	CDS	NC_009648.1	1061	14	56	1
gcvT	5UTR	NC_009648.1	1060	6	485	4
KPN_RS16085	5UTR	NC_009648.1	1059	6	0	0
csgD	CDS	NC_009648.1	1058	180	113	4
trmB	CDS	NC_009648.1	1057	175	263	1
KPN_RS18265	CDS	NC_009648.1	1055	8	0	0
KPN_RS18125	5UTR	NC_009648.1	1054	152	220	2
KPN_RS04845	CDS	NC_009648.1	1053	19	86	1
KPN_RS03740	CDS	NC_009648.1	1053	206	83	1
mnmE	CDS	NC_009648.1	1052	6	0	0
KPN_RS17905	3UTR	NC_009648.1	1052	6	140	3
KpnR_125	ncRNA	NC_009649.1	1051	17	578	3
KPN_RS17100	5UTR	NC_009648.1	1050	3	0	0
mrkB	5UTR	NC_009648.1	1049	30	0	0
iraM	CDS	NC_009648.1	1049	61	236	3
[truncated: 9,121 more rows]

## Sheet: interactions_WT
Dataset S3: RIL-seq - Interactions WT
name1	type1	reference genome1	strand1	left1	right1	name2	type2	reference genome2	strand2	left2	right2	nb_chi	nb_multi	in_libs	pvalue	fdr
hfq	5UTR	NC_009648.1	+	5000763	5001003	CyaR	ncRNA	NC_009648.1	+	2775703	2775790	1031	7	2	5.58988e-05	0.00324213
tuf_2	CDS	NC_009648.1	+	4764665	4765849	tuf	CDS	NC_009648.1	-	4069736	4070920	837	0	2	NaN	NaN
tuf	CDS	NC_009648.1	-	4069736	4070920	tuf_2	CDS	NC_009648.1	+	4764665	4765849	833	0	2	NaN	NaN
KPN_RS27905:KPN_RS27930	IGR	NC_009651.1	+	19824	24484	KPN_RS28170:KPN_RS32300	IGR	NC_009651.1	+	66189	67833	587	0	1	NaN	NaN
KPN_RS28010:KPN_RS28030	IGR	NC_009651.1	+	39510	41462	KPN_RS27905:KPN_RS27930	IGR	NC_009651.1	+	19824	24484	572	0	1	NaN	NaN
START:KpnR_133	IGR	NC_009651.1	+	1	3976	KPN_RS26380:KPN_RS26370	IGR	NC_009649.1	-	33395	34177	570	0	1	NaN	NaN
KPN_RS28260:tet(D)	IGR	NC_009651.1	+	83648	85839	KpnR_133:KPN_RS27870	IGR	NC_009651.1	+	4079	11395	567	0	1	NaN	NaN
KPN_RS27220	5UTR	NC_009650.1	+	9938	10116	KPN_RS28220:KPN_RS28195	IGR	NC_009651.1	-	70328	73621	563	0	1	NaN	NaN
KpnR_133:KPN_RS27870	IGR	NC_009651.1	+	4079	11395	KPN_RS28260:tet(D)	IGR	NC_009651.1	+	83648	85839	554	0	1	NaN	NaN
KPN_RS28170:KPN_RS32300	IGR	NC_009651.1	+	66189	67833	KPN_RS27905:KPN_RS27930	IGR	NC_009651.1	+	19824	24484	545	0	1	NaN	NaN
KPN_RS27905:KPN_RS27930	IGR	NC_009651.1	+	19824	24484	KPN_RS28010:KPN_RS28030	IGR	NC_009651.1	+	39510	41462	543	0	1	NaN	NaN
KPN_RS28250:KPN_RS28225	IGR	NC_009651.1	-	75510	79824	KPN_RS27280:KPN_RS32010	IGR	NC_009650.1	+	22893	30264	535	0	1	NaN	NaN
KPN_RS26380:KPN_RS26370	IGR	NC_009649.1	-	33395	34177	START:KpnR_133	IGR	NC_009651.1	+	1	3976	521	0	1	NaN	NaN
KPN_RS28220:KPN_RS28195	IGR	NC_009651.1	-	70328	73621	KPN_RS27220	5UTR	NC_009650.1	+	9938	10116	519	0	1	NaN	NaN
KPN_RS27280:KPN_RS32010	IGR	NC_009650.1	+	22893	30264	KPN_RS28250:KPN_RS28225	IGR	NC_009651.1	-	75510	79824	518	0	1	NaN	NaN
KPN_RS22465:KPN_RS22440	IGR	NC_009648.1	-	4558443	4563944	KPN_RS15605:bamD	IGR	NC_009648.1	+	3197859	3209344	403	1	2	NaN	NaN
KPN_RS19880:KPN_RS19910	IGR	NC_009648.1	+	4038267	4043722	KPN_RS22975:trmA	IGR	NC_009648.1	-	4660077	4668735	398	3	2	NaN	NaN
KPN_RS15605:bamD	IGR	NC_009648.1	+	3197859	3209344	KPN_RS22465:KPN_RS22440	IGR	NC_009648.1	-	4558443	4563944	387	10	2	NaN	NaN
KPN_RS05145	CDS	NC_009648.1	+	1081394	1083421	KPN_RS27395	CDS	NC_009650.1	-	41224	43251	378	0	2	NaN	NaN
KPN_RS27395	CDS	NC_009650.1	-	41224	43251	KPN_RS05145	CDS	NC_009648.1	+	1081394	1083421	367	0	2	NaN	NaN
KPN_RS18215	3UTR	NC_009648.1	+	3720910	3721059	KPN_RS24395	3UTR	NC_009648.1	-	4951988	4952137	289	0	2	NaN	NaN
KPN_RS24395	3UTR	NC_009648.1	-	4951988	4952137	KPN_RS18215	3UTR	NC_009648.1	+	3720910	3721059	279	0	2	NaN	NaN
KpnR_124	ncRNA	NC_009649.1	-	50982	51224	ChiX	ncRNA	NC_009648.1	+	510362	510442	181	2	2	0.000842507	0.0209423
KPN_RS27385	CDS	NC_009650.1	-	36653	39910	KPN_RS05155	CDS	NC_009648.1	+	1084735	1087992	164	0	2	NaN	NaN
KPN_RS05155	CDS	NC_009648.1	+	1084735	1087992	KPN_RS27385	CDS	NC_009650.1	-	36653	39910	146	0	2	NaN	NaN
START:KpnR_133	IGR	NC_009651.1	+	1	3976	KPN_RS26910:KpnR_126	IGR	NC_009649.1	-	124474	132440	142	0	1	NaN	NaN
KPN_RS26910:KpnR_126	IGR	NC_009649.1	-	124474	132440	START:KpnR_133	IGR	NC_009651.1	+	1	3976	139	0	1	NaN	NaN
tkt	CDS	NC_009648.1	+	1278389	1280395	tkt_3	CDS	NC_009648.1	-	3675760	3677754	109	0	2	NaN	NaN
tkt_3	CDS	NC_009648.1	-	3675760	3677754	tkt	CDS	NC_009648.1	+	1278389	1280395	105	0	2	NaN	NaN
KPN_RS28155:umuD_3	IGR	NC_009651.1	-	61449	63925	KPN_RS27905:KPN_RS27930	IGR	NC_009651.1	+	19824	24484	91	0	1	NaN	NaN
traL_2	CDS	NC_009650.1	+	74806	75111	traL	CDS	NC_009649.1	+	142966	143271	90	0	1	NaN	NaN
KPN_RS05150	CDS	NC_009648.1	+	1083418	1084734	KPN_RS27390	CDS	NC_009650.1	-	39911	41227	87	0	2	NaN	NaN
KPN_RS23635:KPN_RS23640	IGR	NC_009648.1	+	4801888	4801972	KPN_RS25585:KPN_RS25590	IGR	NC_009648.1	+	5199930	5200014	87	0	2	NaN	NaN
KPN_RS25585:KPN_RS25590	IGR	NC_009648.1	+	5199930	5200014	KPN_RS23635:KPN_RS23640	IGR	NC_009648.1	+	4801888	4801972	82	0	2	NaN	NaN
KPN_RS01185:metN	IGR	NC_009648.1	-	248541	255590	KPN_RS22975:trmA	IGR	NC_009648.1	-	4660077	4668735	78	1	2	NaN	NaN
KPN_RS01185:metN	IGR	NC_009648.1	-	248541	255590	KPN_RS25615:KPN_RS25580	IGR	NC_009648.1	-	5197949	5204283	75	1	2	NaN	NaN
KPN_RS23655:purH	IGR	NC_009648.1	-	4799762	4805487	KPN_RS01185:metN	IGR	NC_009648.1	-	248541	255590	74	3	2	NaN	NaN
KPN_RS01185:metN	IGR	NC_009648.1	-	248541	255590	KPN_RS22465:KPN_RS22440	IGR	NC_009648.1	-	4558443	4563944	73	5	2	NaN	NaN
KPN_RS27390	CDS	NC_009650.1	-	39911	41227	KPN_RS05150	CDS	NC_009648.1	+	1083418	1084734	72	0	2	NaN	NaN
KPN_RS23440:fadB	IGR	NC_009648.1	-	4750821	4762578	KPN_RS01185:metN	IGR	NC_009648.1	-	248541	255590	69	3	2	0.025934	0.145565
KPN_RS27905:KPN_RS27930	IGR	NC_009651.1	+	19824	24484	KPN_RS28155:umuD_3	IGR	NC_009651.1	-	61449	63925	67	0	1	NaN	NaN
KPN_RS28140	CDS	NC_009651.1	+	61648	62619	KPN_RS27435	CDS	NC_009650.1	+	50240	51211	67	0	1	NaN	NaN
KPN_RS22975:trmA	IGR	NC_009648.1	-	4660077	4668735	KPN_RS01185:metN	IGR	NC_009648.1	-	248541	255590	66	0	2	NaN	NaN
KpnR_023	ncRNA	NC_009648.1	-	1121359	1121526	SdsR	ncRNA	NC_009648.1	-	2580978	2581082	65	1	1	0.077052	0.248279
KPN_RS01185:metN	IGR	NC_009648.1	-	248541	255590	KPN_RS23655:purH	IGR	NC_009648.1	-	4799762	4805487	64	0	2	NaN	NaN
KPN_RS01185:metN	IGR	NC_009648.1	-	248541	255590	KPN_RS23440:fadB	IGR	NC_009648.1	-	4750821	4762578	62	2	2	NaN	NaN
KPN_RS16190	3UTR	NC_009648.1	-	3318104	3318181	KPN_RS19615	CDS	NC_009648.1	+	3978144	3979427	61	0	1	0.004906	0.0656649
KPN_RS23405:KPN_RS23410	IGR	NC_009648.1	+	4756759	4756826	KPN_RS22940:KPN_RS22945	IGR	NC_009648.1	+	4664902	4664972	60	0	2	NaN	NaN
KPN_RS19880:KPN_RS19910	IGR	NC_009648.1	+	4038267	4043722	KPN_RS22465:KPN_RS22440	IGR	NC_009648.1	-	4558443	4563944	59	1	2	NaN	NaN
KPN_RS22940:KPN_RS22945	IGR	NC_009648.1	+	4664902	4664972	KPN_RS23405:KPN_RS23410	IGR	NC_009648.1	+	4756759	4756826	57	0	2	NaN	NaN
KPN_RS22465:KPN_RS22440	IGR	NC_009648.1	-	4558443	4563944	KPN_RS19880:KPN_RS19910	IGR	NC_009648.1	+	4038267	4043722	56	0	2	NaN	NaN
KPN_RS01185:metN	IGR	NC_009648.1	-	248541	255590	KPN_RS15605:bamD	IGR	NC_009648.1	+	3197859	3209344	55	2	2	0.003056	0.0610898
KPN_RS28155:umuD_3	IGR	NC_009651.1	-	61449	63925	KPN_RS28260:tet(D)	IGR	NC_009651.1	+	83648	85839	53	0	1	NaN	NaN
KPN_RS27435	CDS	NC_009650.1	+	50240	51211	KPN_RS28140	CDS	NC_009651.1	+	61648	62619	52	0	1	NaN	NaN
KPN_RS28220:KPN_RS28195	IGR	NC_009651.1	-	70328	73621	KPN_RS28155:umuD_3	IGR	NC_009651.1	-	61449	63925	50	0	1	NaN	NaN
lysS	CDS	NC_009648.1	+	552140	553657	lysS_2	CDS	NC_009648.1	-	3636997	3638514	50	0	1	NaN	NaN
KPN_RS28170:KPN_RS32300	IGR	NC_009651.1	+	66189	67833	KPN_RS28155:umuD_3	IGR	NC_009651.1	-	61449	63925	49	0	1	NaN	NaN
KPN_RS28155:umuD_3	IGR	NC_009651.1	-	61449	63925	KPN_RS28170:KPN_RS32300	IGR	NC_009651.1	+	66189	67833	48	0	1	NaN	NaN
KPN_RS27220	5UTR	NC_009650.1	+	9938	10116	KPN_RS28155:umuD_3	IGR	NC_009651.1	-	61449	63925	48	0	1	NaN	NaN
KPN_RS26910:KpnR_126	IGR	NC_009649.1	-	124474	132440	KpnR_131:KpnR_130	IGR	NC_009650.1	-	58579	68575	47	0	1	NaN	NaN
KPN_RS28155:umuD_3	IGR	NC_009651.1	-	61449	63925	KpnR_133:KPN_RS27870	IGR	NC_009651.1	+	4079	11395	46	0	1	NaN	NaN
KpnR_133:KPN_RS27870	IGR	NC_009651.1	+	4079	11395	KPN_RS28155:umuD_3	IGR	NC_009651.1	-	61449	63925	46	0	1	NaN	NaN
KpnR_131:KpnR_130	IGR	NC_009650.1	-	58579	68575	KPN_RS26910:KpnR_126	IGR	NC_009649.1	-	124474	132440	45	0	1	NaN	NaN
KPN_RS08635	CDS	NC_009648.1	-	1784144	1785004	KPN_RS27220	CDS	NC_009650.1	+	10117	10977	45	0	2	NaN	NaN
KPN_RS27220	CDS	NC_009650.1	+	10117	10977	KPN_RS08635	CDS	NC_009648.1	-	1784144	1785004	44	0	2	NaN	NaN
START:KpnR_133	IGR	NC_009651.1	+	1	3976	KpnR_131:KpnR_130	IGR	NC_009650.1	-	58579	68575	43	0	1	NaN	NaN
lysS_2	CDS	NC_009648.1	-	3636997	3638514	lysS	CDS	NC_009648.1	+	552140	553657	43	0	1	NaN	NaN
KPN_RS28260:tet(D)	IGR	NC_009651.1	+	83648	85839	KPN_RS28155:umuD_3	IGR	NC_009651.1	-	61449	63925	42	0	1	NaN	NaN
KpnR_132	ncRNA	NC_009650.1	-	106802	106912	END:KPN_RS26970	IGR	NC_009649.1	-	140365	175879	42	0	2	NaN	NaN
KpnR_131:KpnR_130	IGR	NC_009650.1	-	58579	68575	START:KpnR_133	IGR	NC_009651.1	+	1	3976	42	0	1	NaN	NaN
KPN_RS23400:KPN_RS23405	IGR	NC_009648.1	+	4754982	4755218	KPN_RS22430:KPN_RS22445	IGR	NC_009648.1	+	4556298	4558731	42	0	1	NaN	NaN
KPN_RS26380:KPN_RS26370	IGR	NC_009649.1	-	33395	34177	KPN_RS28155:umuD_3	IGR	NC_009651.1	-	61449	63925	41	0	1	NaN	NaN
START:KpnR_133	IGR	NC_009651.1	+	1	3976	KPN_RS28155:umuD_3	IGR	NC_009651.1	-	61449	63925	40	0	1	NaN	NaN
KPN_RS32535:repM	IGR	NC_009651.1	+	27146	28973	KPN_RS28155:umuD_3	IGR	NC_009651.1	-	61449	63925	40	0	1	NaN	NaN
KPN_RS28155:umuD_3	IGR	NC_009651.1	-	61449	63925	KPN_RS27280:KPN_RS32010	IGR	NC_009650.1	+	22893	30264	40	0	1	NaN	NaN
KPN_RS28155:umuD_3	IGR	NC_009651.1	-	61449	63925	KPN_RS32535:repM	IGR	NC_009651.1	+	27146	28973	40	0	1	NaN	NaN
END:KPN_RS26970	IGR	NC_009649.1	-	140365	175879	KpnR_132	ncRNA	NC_009650.1	-	106802	106912	40	0	2	NaN	NaN
KPN_RS28155:umuD_3	IGR	NC_009651.1	-	61449	63925	KPN_RS28010:KPN_RS28030	IGR	NC_009651.1	+	39510	41462	40	0	1	NaN	NaN
KPN_RS22430:KPN_RS22445	IGR	NC_009648.1	+	4556298	4558731	KPN_RS23400:KPN_RS23405	IGR	NC_009648.1	+	4754982	4755218	40	0	1	NaN	NaN
KPN_RS23635:KPN_RS23640	IGR	NC_009648.1	+	4801888	4801972	KPN_RS22445:KPN_RS22450	IGR	NC_009648.1	+	4560272	4560356	39	0	2	NaN	NaN
KPN_RS28250:KPN_RS28225	IGR	NC_009651.1	-	75510	79824	KPN_RS28155:umuD_3	IGR	NC_009651.1	-	61449	63925	38	0	1	NaN	NaN
KPN_RS28155:umuD_3	IGR	NC_009651.1	-	61449	63925	START:KpnR_133	IGR	NC_009651.1	+	1	3976	38	0	1	NaN	NaN
KPN_RS27280:KPN_RS32010	IGR	NC_009650.1	+	22893	30264	KPN_RS28155:umuD_3	IGR	NC_009651.1	-	61449	63925	37	0	1	NaN	NaN
KPN_RS28155:umuD_3	IGR	NC_009651.1	-	61449	63925	KPN_RS26380:KPN_RS26370	IGR	NC_009649.1	-	33395	34177	37	0	1	NaN	NaN
KPN_RS23655:purH	IGR	NC_009648.1	-	4799762	4805487	KPN_RS19880:KPN_RS19910	IGR	NC_009648.1	+	4038267	4043722	36	2	2	NaN	NaN
KPN_RS28155:umuD_3	IGR	NC_009651.1	-	61449	63925	KPN_RS28220:KPN_RS28195	IGR	NC_009651.1	-	70328	73621	36	0	1	NaN	NaN
KPN_RS25615:KPN_RS25580	IGR	NC_009648.1	-	5197949	5204283	KPN_RS23655:purH	IGR	NC_009648.1	-	4799762	4805487	36	2	2	0.025934	0.145565
KPN_RS22450:KPN_RS22455	IGR	NC_009648.1	+	4560433	4560614	KPN_RS23640:KPN_RS23645	IGR	NC_009648.1	+	4802049	4802230	35	0	1	NaN	NaN
KPN_RS27125	CDS	NC_009649.1	+	164987	165718	KPN_RS27745	CDS	NC_009650.1	+	96684	97415	33	0	2	NaN	NaN
KPN_RS01450	CDS	NC_009648.1	-	308354	309334	KPN_RS09575	CDS	NC_009648.1	+	1961234	1962214	33	0	1	NaN	NaN
KPN_RS28155:umuD_3	IGR	NC_009651.1	-	61449	63925	KPN_RS28250:KPN_RS28225	IGR	NC_009651.1	-	75510	79824	30	0	1	NaN	NaN
KPN_RS28010:KPN_RS28030	IGR	NC_009651.1	+	39510	41462	KPN_RS28155:umuD_3	IGR	NC_009651.1	-	61449	63925	28	0	1	NaN	NaN
KPN_RS28155:umuD_3	IGR	NC_009651.1	-	61449	63925	KPN_RS27220	5UTR	NC_009650.1	+	9938	10116	28	0	1	NaN	NaN
KPN_RS25345	CDS	NC_009648.1	+	5143503	5144555	SdsR	ncRNA	NC_009648.1	-	2580978	2581082	28	0	1	0.038634	0.181684
KPN_RS23640:KPN_RS23645	IGR	NC_009648.1	+	4802049	4802230	KPN_RS22450:KPN_RS22455	IGR	NC_009648.1	+	4560433	4560614	27	0	1	NaN	NaN
KPN_RS22445:KPN_RS22450	IGR	NC_009648.1	+	4560272	4560356	KPN_RS23635:KPN_RS23640	IGR	NC_009648.1	+	4801888	4801972	27	0	2	NaN	NaN
KPN_RS23655:purH	IGR	NC_009648.1	-	4799762	4805487	KPN_RS22975:trmA	IGR	NC_009648.1	-	4660077	4668735	26	0	2	NaN	NaN
KPN_RS09575	CDS	NC_009648.1	+	1961234	1962214	KPN_RS01450	CDS	NC_009648.1	-	308354	309334	24	0	1	NaN	NaN
KPN_RS27745	CDS	NC_009650.1	+	96684	97415	KPN_RS27125	CDS	NC_009649.1	+	164987	165718	23	0	1	NaN	NaN
KPN_RS27150	CDS	NC_009649.1	+	175264	175860	KPN_RS27770	CDS	NC_009650.1	+	106961	107557	22	0	1	NaN	NaN
KPN_RS27890	3UTR	NC_009651.1	+	17560	17709	KPN_RS20665	3UTR	NC_009648.1	+	4181140	4181289	21	0	1	NaN	NaN
KPN_RS09205	3UTR	NC_009648.1	+	1893603	1893752	KPN_RS26485	3UTR	NC_009649.1	-	53416	53565	20	0	1	NaN	NaN
KPN_RS26415:KPN_RS26380	IGR	NC_009649.1	-	34720	40441	KPN_RS11240:KPN_RS11265	IGR	NC_009648.1	+	2284943	2289056	20	0	1	NaN	NaN
KPN_RS19905:KPN_RS19900	IGR	NC_009648.1	-	4041702	4041899	KPN_RS22445:KPN_RS22450	IGR	NC_009648.1	+	4560272	4560356	20	0	2	NaN	NaN
KPN_RS22975:trmA	IGR	NC_009648.1	-	4660077	4668735	KPN_RS23655:purH	IGR	NC_009648.1	-	4799762	4805487	20	1	2	NaN	NaN
KPN_RS20665	3UTR	NC_009648.1	+	4181140	4181289	KPN_RS27890	3UTR	NC_009651.1	+	17560	17709	20	0	1	NaN	NaN
KPN_RS22445:KPN_RS22450	IGR	NC_009648.1	+	4560272	4560356	KPN_RS19905:KPN_RS19900	IGR	NC_009648.1	-	4041702	4041899	19	0	2	NaN	NaN
KPN_RS27890	CDS	NC_009651.1	+	16555	17559	KPN_RS20665	CDS	NC_009648.1	+	4180135	4181139	18	0	1	NaN	NaN
KPN_RS20665	CDS	NC_009648.1	+	4180135	4181139	KPN_RS27890	CDS	NC_009651.1	+	16555	17559	18	0	1	NaN	NaN
KPN_RS27770	CDS	NC_009650.1	+	106961	107557	KPN_RS27150	CDS	NC_009649.1	+	175264	175860	16	0	1	NaN	NaN
KPN_RS25590:KPN_RS25595	IGR	NC_009648.1	+	5200091	5200272	KPN_RS22450:KPN_RS22455	IGR	NC_009648.1	+	4560433	4560614	15	0	1	NaN	NaN
KPN_RS23515:coaA	IGR	NC_009648.1	-	4763747	4780038	KPN_RS20115:KPN_RS20175	IGR	NC_009648.1	+	4068978	4077136	15	0	1	NaN	NaN
KPN_RS20115:KPN_RS20175	IGR	NC_009648.1	+	4068978	4077136	KPN_RS23515:coaA	IGR	NC_009648.1	-	4763747	4780038	15	0	1	NaN	NaN
traA_2	CDS	NC_009650.1	+	74424	74792	traA	CDS	NC_009649.1	+	142584	142952	15	0	1	NaN	NaN
KPN_RS28800	3UTR	NC_009648.1	+	1594963	1595112	KPN_RS07365:KPN_RS07350	IGR	NC_009648.1	-	1538630	1541548	14	0	1	0.110605	0.300707
KPN_RS25585:KPN_RS25590	IGR	NC_009648.1	+	5199930	5200014	KPN_RS22445:KPN_RS22450	IGR	NC_009648.1	+	4560272	4560356	14	0	2	NaN	NaN
KPN_RS32270	5UTR	NC_009651.1	-	956	1144	KPN_RS28235	CDS	NC_009651.1	+	76813	77517	14	0	1	NaN	NaN
KPN_RS28150	CDS	NC_009651.1	+	63319	64023	KPN_RS29765	CDS	NC_009650.1	-	14557	14892	14	0	1	NaN	NaN
KPN_RS28235	CDS	NC_009651.1	+	76813	77517	KPN_RS32270	5UTR	NC_009651.1	-	956	1144	14	0	1	NaN	NaN
KPN_RS32270	CDS	NC_009651.1	-	815	955	KPN_RS28215	5UTR	NC_009651.1	+	72250	72423	12	0	1	NaN	NaN
KPN_RS28210	CDS	NC_009651.1	+	71666	72370	KPN_RS32270	CDS	NC_009651.1	-	815	955	12	0	1	NaN	NaN
KPN_RS28270	CDS	NC_009651.1	-	84446	85150	KPN_RS27960	CDS	NC_009651.1	-	28245	28949	11	0	1	NaN	NaN
KPN_RS29765	CDS	NC_009650.1	-	14557	14892	KPN_RS28150	CDS	NC_009651.1	+	63319	64023	11	0	1	NaN	NaN
traI	CDS	NC_009649.1	+	169040	174301	traI_2	CDS	NC_009650.1	+	100737	105998	10	0	1	NaN	NaN
KPN_RS27960	CDS	NC_009651.1	-	28245	28949	KPN_RS28270	CDS	NC_009651.1	-	84446	85150	10	0	1	NaN	NaN
KPN_RS30935	5UTR	NC_009651.1	-	23116	23287	KPN_RS26375	CDS	NC_009649.1	+	33418	34122	10	0	1	NaN	NaN
KPN_RS28020	CDS	NC_009651.1	-	39675	40379	KPN_RS28180	CDS	NC_009651.1	-	67105	67809	10	0	1	NaN	NaN
KPN_RS01450	3UTR	NC_009648.1	-	308238	308353	KPN_RS30405	CDS	NC_009648.1	+	1962272	1962505	9	0	1	NaN	NaN
KPN_RS11240:KPN_RS11265	IGR	NC_009648.1	+	2284943	2289056	KPN_RS26415:KPN_RS26380	IGR	NC_009649.1	-	34720	40441	9	0	1	NaN	NaN
KPN_RS25590:KPN_RS25595	IGR	NC_009648.1	+	5200091	5200272	KPN_RS22950:KPN_RS22955	IGR	NC_009648.1	+	4665232	4665400	9	0	1	NaN	NaN
KPN_RS22450:KPN_RS22455	IGR	NC_009648.1	+	4560433	4560614	KPN_RS25590:KPN_RS25595	IGR	NC_009648.1	+	5200091	5200272	9	0	1	NaN	NaN
KPN_RS23640:KPN_RS23645	IGR	NC_009648.1	+	4802049	4802230	KPN_RS25590:KPN_RS25595	IGR	NC_009648.1	+	5200091	5200272	9	0	1	NaN	NaN
KPN_RS25590:KPN_RS25595	IGR	NC_009648.1	+	5200091	5200272	KPN_RS23640:KPN_RS23645	IGR	NC_009648.1	+	4802049	4802230	9	0	1	NaN	NaN
KPN_RS01450	CDS	NC_009648.1	-	308354	309334	KPN_RS26415	CDS	NC_009649.1	-	40592	41572	9	0	1	NaN	NaN
KPN_RS09575	CDS	NC_009648.1	+	1961234	1962214	KPN_RS26415	CDS	NC_009649.1	-	40592	41572	9	0	1	NaN	NaN
KPN_RS20665	3UTR	NC_009648.1	+	4181140	4181289	KPN_RS32490	5UTR	NC_009649.1	-	30803	30952	9	0	1	NaN	NaN
KPN_RS19905:KPN_RS19900	IGR	NC_009648.1	-	4041702	4041899	KPN_RS15630:KPN_RS15625	IGR	NC_009648.1	-	3202535	3202716	8	0	2	NaN	NaN
KPN_RS27890	CDS	NC_009651.1	+	16555	17559	KPN_RS26365	CDS	NC_009649.1	-	31079	32083	8	0	1	NaN	NaN
KPN_RS23400:KPN_RS23405	IGR	NC_009648.1	+	4754982	4755218	KPN_RS22935:KPN_RS22940	IGR	NC_009648.1	+	4663116	4663361	8	0	1	NaN	NaN
KPN_RS23655:purH	IGR	NC_009648.1	-	4799762	4805487	KPN_RS23440:fadB	IGR	NC_009648.1	-	4750821	4762578	8	1	2	NaN	NaN
KPN_RS26415	CDS	NC_009649.1	-	40592	41572	KPN_RS09575	CDS	NC_009648.1	+	1961234	1962214	8	0	1	NaN	NaN
KPN_RS26415	CDS	NC_009649.1	-	40592	41572	KPN_RS01450	CDS	NC_009648.1	-	308354	309334	8	0	1	NaN	NaN
KPN_RS23635:KPN_RS23640	IGR	NC_009648.1	+	4801888	4801972	KPN_RS15635:KPN_RS15630	IGR	NC_009648.1	-	3202793	3202877	7	0	2	NaN	NaN
KPN_RS22950:KPN_RS22955	IGR	NC_009648.1	+	4665232	4665400	KPN_RS25590:KPN_RS25595	IGR	NC_009648.1	+	5200091	5200272	7	0	1	NaN	NaN
KPN_RS15635:KPN_RS15630	IGR	NC_009648.1	-	3202793	3202877	KPN_RS25585:KPN_RS25590	IGR	NC_009648.1	+	5199930	5200014	7	0	2	NaN	NaN
KPN_RS22445:KPN_RS22450	IGR	NC_009648.1	+	4560272	4560356	KPN_RS15635:KPN_RS15630	IGR	NC_009648.1	-	3202793	3202877	7	0	1	NaN	NaN
traI_2	CDS	NC_009650.1	+	100737	105998	traI	CDS	NC_009649.1	+	169040	174301	7	0	1	NaN	NaN
KpnR_126	ncRNA	NC_009649.1	-	124376	124473	KpnR_133	ncRNA	NC_009651.1	+	3977	4078	7	0	2	NaN	NaN
KPN_RS15605:bamD	IGR	NC_009648.1	+	3197859	3209344	KPN_RS25615:KPN_RS25580	IGR	NC_009648.1	-	5197949	5204283	7	2	2	NaN	NaN
KPN_RS26415	CDS	NC_009649.1	-	40592	41572	KPN_RS11150	CDS	NC_009648.1	+	2267024	2268004	7	0	1	NaN	NaN
KPN_RS32490	5UTR	NC_009649.1	-	30803	30952	KPN_RS20665	3UTR	NC_009648.1	+	4181140	4181289	7	0	1	NaN	NaN
KPN_RS01235	3UTR	NC_009648.1	-	264090	264239	KPN_RS22975:trmA	IGR	NC_009648.1	-	4660077	4668735	7	0	1	NaN	NaN
KPN_RS25575:KPN_RS25585	IGR	NC_009648.1	+	5196780	5198389	KPN_RS01145:KPN_RS01150	IGR	NC_009648.1	+	249282	249499	6	0	1	NaN	NaN
KPN_RS01145:KPN_RS01150	IGR	NC_009648.1	+	249282	249499	KPN_RS25575:KPN_RS25585	IGR	NC_009648.1	+	5196780	5198389	6	0	1	NaN	NaN
KPN_RS22445:KPN_RS22450	IGR	NC_009648.1	+	4560272	4560356	KPN_RS25585:KPN_RS25590	IGR	NC_009648.1	+	5199930	5200014	6	0	2	NaN	NaN
KPN_RS25575:KPN_RS25585	IGR	NC_009648.1	+	5196780	5198389	KPN_RS22430:KPN_RS22445	IGR	NC_009648.1	+	4556298	4558731	6	0	1	NaN	NaN
KPN_RS15635:KPN_RS15630	IGR	NC_009648.1	-	3202793	3202877	KPN_RS22445:KPN_RS22450	IGR	NC_009648.1	+	4560272	4560356	6	0	2	NaN	NaN
KPN_RS30405	CDS	NC_009648.1	+	1962272	1962505	KPN_RS01450	3UTR	NC_009648.1	-	308238	308353	6	0	1	NaN	NaN
KPN_RS13145	3UTR	NC_009648.1	-	2660410	2660559	KPN_RS13175:KPN_RS13195	IGR	NC_009648.1	+	2669302	2671145	6	0	1	NaN	NaN
KPN_RS32490	5UTR	NC_009649.1	-	30803	30952	KPN_RS26320	3UTR	NC_009649.1	+	24065	24210	6	0	1	NaN	NaN
KpnR_126:umuD	IGR	NC_009649.1	-	119452	124375	KPN_RS06340:KPN_RS06320	IGR	NC_009648.1	-	1330926	1334405	6	0	1	NaN	NaN
traA	CDS	NC_009649.1	+	142584	142952	traA_2	CDS	NC_009650.1	+	74424	74792	6	0	1	NaN	NaN
KPN_RS11150	CDS	NC_009648.1	+	2267024	2268004	KPN_RS26415	CDS	NC_009649.1	-	40592	41572	6	0	1	NaN	NaN
KPN_RS26325	CDS	NC_009649.1	+	24356	25024	KPN_RS27865	CDS	NC_009651.1	-	10667	11371	6	0	1	NaN	NaN
KPN_RS26750_2	CDS	NC_009649.1	+	96545	96993	KPN_RS26735	CDS	NC_009649.1	-	94323	94807	6	0	1	NaN	NaN
SroC	ncRNA	NC_009648.1	-	769973	770129	GcvB	ncRNA	NC_009648.1	+	3469834	3470041	6	3	1	0.0947108	0.281449
KPN_RS27905:KPN_RS27930	IGR	NC_009651.1	+	19824	24484	KPN_RS28260:tet(D)	IGR	NC_009651.1	+	83648	85839	5	0	1	NaN	NaN
KPN_RS26365	CDS	NC_009649.1	-	31079	32083	KPN_RS27890	CDS	NC_009651.1	+	16555	17559	5	0	1	NaN	NaN
KPN_RS26365	CDS	NC_009649.1	-	31079	32083	KPN_RS20665	CDS	NC_009648.1	+	4180135	4181139	5	0	1	NaN	NaN
KPN_RS22935:KPN_RS22940	IGR	NC_009648.1	+	4663116	4663361	KPN_RS23400:KPN_RS23405	IGR	NC_009648.1	+	4754982	4755218	5	0	1	NaN	NaN
KPN_RS22430:KPN_RS22445	IGR	NC_009648.1	+	4556298	4558731	KPN_RS25575:KPN_RS25585	IGR	NC_009648.1	+	5196780	5198389	5	0	1	NaN	NaN
KPN_RS27280	CDS	NC_009650.1	+	21882	22742	KPN_RS28290	CDS	NC_009651.1	-	87578	88438	5	0	1	NaN	NaN
KPN_RS03120:KPN_RS03150	IGR	NC_009648.1	+	651152	656496	KPN_RS01585:KPN_RS32160	IGR	NC_009648.1	+	336411	339505	5	0	1	NaN	NaN
KPN_RS26320	CDS	NC_009649.1	+	23060	24064	KPN_RS26365	CDS	NC_009649.1	-	31079	32083	5	0	1	NaN	NaN
KPN_RS00290	CDS	NC_009648.1	+	61194	62558	CyaR	ncRNA	NC_009648.1	+	2775703	2775790	5	0	1	0.0132702	0.113854
KpnR_133	ncRNA	NC_009651.1	+	3977	4078	KpnR_126	ncRNA	NC_009649.1	-	124376	124473	5	0	2	NaN	NaN
KPN_RS26735	CDS	NC_009649.1	-	94323	94807	KPN_RS26750_2	CDS	NC_009649.1	+	96545	96993	5	0	1	NaN	NaN
KPN_RS32490	5UTR	NC_009649.1	-	30803	30952	KPN_RS27890	3UTR	NC_009651.1	+	17560	17709	5	0	1	NaN	NaN
KPN_RS28180	CDS	NC_009651.1	-	67105	67809	KPN_RS28020	CDS	NC_009651.1	-	39675	40379	5	0	1	NaN	NaN
KPN_RS13175:KPN_RS13195	IGR	NC_009648.1	+	2669302	2671145	KPN_RS13145	3UTR	NC_009648.1	-	2660410	2660559	5	0	1	NaN	NaN
KPN_RS22975:trmA	IGR	NC_009648.1	-	4660077	4668735	KPN_RS01235	3UTR	NC_009648.1	-	264090	264239	5	0	1	NaN	NaN

## Sheet: interactions_Hfq-3xFLAG
Dataset S3: RIL-seq - Interactions Hfq-3xFLAG
name1	type1	reference genome1	strand1	left1	right1	name2	type2	reference genome2	strand2	left2	right2	nb_chi	nb_multi	in_libs	pvalue	fdr
KpnR_124	ncRNA	NC_009649.1	-	50982	51224	ChiX	ncRNA	NC_009648.1	+	510362	510442	391339	10714	2	4.27309e-32	6.97524e-29
SroC	ncRNA	NC_009648.1	-	769973	770129	GcvB	ncRNA	NC_009648.1	+	3469834	3470041	49644	19009	2	5.14769e-06	0.000264091
KpnR_023	ncRNA	NC_009648.1	-	1121359	1121526	ArcZ	ncRNA	NC_009648.1	+	3973082	3973203	35208	943	2	0.000118304	0.0036752
KpnR_124	ncRNA	NC_009649.1	-	50982	51224	MicF	ncRNA	NC_009648.1	+	2896241	2896333	29516	1376	2	1.86834e-10	3.25708e-08
hfq	5UTR	NC_009648.1	+	5000763	5001003	CyaR	ncRNA	NC_009648.1	+	2775703	2775790	27358	438	2	6.49376e-23	4.85842e-20
skp	5UTR	NC_009648.1	+	226075	226246	CpxQ	ncRNA	NC_009648.1	+	4622452	4622509	19972	306	2	9.08941e-15	3.0224e-12
KPN_RS28175	CDS	NC_009651.1	-	66239	66898	KpnR_128	ncRNA	NC_009649.1	+	134372	134491	18335	922	2	3.60527e-63	3.23681e-59
KpnR_023	ncRNA	NC_009648.1	-	1121359	1121526	SdsR	ncRNA	NC_009648.1	-	2580978	2581082	17331	519	2	3.80964e-09	5.02985e-07
CpxQ	ncRNA	NC_009648.1	+	4622452	4622509	CsrB	ncRNA	NC_009648.1	-	3438471	3438838	17063	514	2	3.57258e-26	3.56385e-23
END:KPN_RS26970	IGR	NC_009649.1	-	140365	175879	KpnR_132	ncRNA	NC_009650.1	-	106802	106912	14647	0	2	NaN	NaN
KpnR_132	ncRNA	NC_009650.1	-	106802	106912	END:KPN_RS26970	IGR	NC_009649.1	-	140365	175879	14599	0	2	NaN	NaN
KpnR_040	ncRNA	NC_009648.1	-	1595047	1595119	GcvB	ncRNA	NC_009648.1	+	3469834	3470041	12502	742	2	7.42266e-19	3.6022e-16
KpnR_124	ncRNA	NC_009649.1	-	50982	51224	KPN_RS23860	3UTR	NC_009648.1	+	4851575	4851724	12100	685	2	0.00398685	0.0466674
crp	CDS	NC_009648.1	+	4085966	4086598	ArcZ	ncRNA	NC_009648.1	+	3973082	3973203	11193	1084	2	9.46191e-30	1.30691e-26
ArcZ	ncRNA	NC_009648.1	+	3973082	3973203	pyrG	CDS	NC_009648.1	-	3421602	3423239	8873	275	2	3.22435e-05	0.00124803
ArcZ	ncRNA	NC_009648.1	+	3973082	3973203	crp	CDS	NC_009648.1	+	4085966	4086598	7949	571	2	1.72998e-05	0.000753968
KPN_RS28175	CDS	NC_009651.1	-	66239	66898	KpnR_127	ncRNA	NC_009649.1	-	134020	134087	7701	103	2	6.53078e-33	1.46583e-29
hupB	5UTR	NC_009648.1	+	445033	445151	ChiX	ncRNA	NC_009648.1	+	510362	510442	7228	176	2	9.33907e-17	3.89982e-14
bssS	CDS	NC_009648.1	-	1221615	1221869	ArcZ	ncRNA	NC_009648.1	+	3973082	3973203	7122	408	2	2.10565e-41	1.2603e-37
atpB	5UTR	NC_009648.1	-	4538918	4539067	CyaR	ncRNA	NC_009648.1	+	2775703	2775790	7052	170	2	2.35301e-32	4.22507e-29
KpnR_124	ncRNA	NC_009649.1	-	50982	51224	GcvB	ncRNA	NC_009648.1	+	3469834	3470041	6040	396	2	8.68796e-10	1.33334e-07
KpnR_023	ncRNA	NC_009648.1	-	1121359	1121526	MicF	ncRNA	NC_009648.1	+	2896241	2896333	5838	79	2	3.70355e-15	1.35716e-12
FnrS	ncRNA	NC_009648.1	+	1539850	1539972	KpnR_040	ncRNA	NC_009648.1	-	1595047	1595119	5701	1394	2	8.3453e-28	9.98989e-25
KPN_RS24950	CDS	NC_009648.1	-	5061932	5062483	ArcZ	ncRNA	NC_009648.1	+	3973082	3973203	5642	370	2	7.73806e-34	1.98492e-30
KPN_RS27395	CDS	NC_009650.1	-	41224	43251	KPN_RS05145	CDS	NC_009648.1	+	1081394	1083421	5438	0	2	NaN	NaN
KPN_RS05145	CDS	NC_009648.1	+	1081394	1083421	KPN_RS27395	CDS	NC_009650.1	-	41224	43251	5271	0	2	NaN	NaN
MgrR	ncRNA	NC_009648.1	+	1792507	1792605	GcvB	ncRNA	NC_009648.1	+	3469834	3470041	5169	465	2	1.38632e-31	2.07439e-28
GcvB	ncRNA	NC_009648.1	+	3469834	3470041	FnrS	ncRNA	NC_009648.1	+	1539850	1539972	5165	931	2	0.0466296	0.187855
KpnR_124	ncRNA	NC_009649.1	-	50982	51224	SroC	ncRNA	NC_009648.1	-	769973	770129	5022	1125	2	0.00126995	0.0223124
KPN_RS11505	CDS	NC_009648.1	+	2338585	2338821	MicL	ncRNA	NC_009648.1	-	2609852	2610162	4298	84	2	5.28143e-12	1.21581e-09
KPN_RS21830	CDS	NC_009648.1	+	4432854	4433792	CyaR	ncRNA	NC_009648.1	+	2775703	2775790	3861	114	2	1.46911e-05	0.000659483
groL	CDS	NC_009648.1	+	4962656	4964302	FnrS	ncRNA	NC_009648.1	+	1539850	1539972	3756	2551	2	0.0293145	0.147567
KpnR_023	ncRNA	NC_009648.1	-	1121359	1121526	FnrS	ncRNA	NC_009648.1	+	1539850	1539972	3682	115	2	2.88738e-10	4.93769e-08
zapB	CDS	NC_009648.1	-	4391547	4391792	CyaR	ncRNA	NC_009648.1	+	2775703	2775790	3671	153	2	1.0711e-05	0.000496969
ArcZ	ncRNA	NC_009648.1	+	3973082	3973203	KPN_RS23815	CDS	NC_009648.1	+	4842153	4843442	3460	31	2	0.0691941	0.232852
CpxQ	ncRNA	NC_009648.1	+	4622452	4622509	KPN_RS32495	CDS	NC_009649.1	+	47789	47935	3387	77	2	9.99918e-24	8.16115e-21
GcvB	ncRNA	NC_009648.1	+	3469834	3470041	MgrR	ncRNA	NC_009648.1	+	1792507	1792605	3173	264	2	4.45628e-10	7.40899e-08
ftsZ	5UTR	NC_009648.1	+	117041	117072	KPN_RS23860	3UTR	NC_009648.1	+	4851575	4851724	3130	227	2	1.20325e-16	4.91035e-14
CpxQ	ncRNA	NC_009648.1	+	4622452	4622509	fabR	CDS	NC_009648.1	+	4657784	4658419	3128	178	2	1.03176e-21	6.61655e-19
CpxQ	ncRNA	NC_009648.1	+	4622452	4622509	betT_2	CDS	NC_009649.1	+	97145	99142	2979	80	2	2.29569e-34	6.87023e-31
KPN_RS14160	CDS	NC_009648.1	-	2894808	2895911	KPN_RS23375	3UTR	NC_009648.1	-	4747147	4747296	2876	86	2	3.12547e-06	0.000173749
KpnR_124	ncRNA	NC_009649.1	-	50982	51224	SdsR	ncRNA	NC_009648.1	-	2580978	2581082	2856	78	2	0.00199217	0.0297872
chiP	5UTR	NC_009648.1	+	790188	790292	ChiX	ncRNA	NC_009648.1	+	510362	510442	2840	184	2	8.45746e-35	3.03724e-31
CpxQ	ncRNA	NC_009648.1	+	4622452	4622509	dksA	CDS	NC_009648.1	-	170075	170530	2824	292	2	1.89106e-07	1.57203e-05
KPN_RS06530	CDS	NC_009648.1	+	1372183	1373403	queC	CDS	NC_009648.1	-	448655	449356	2785	2785	1	1.33339e-05	0.000606134
hns	CDS	NC_009648.1	+	2411908	2412315	CpxQ	ncRNA	NC_009648.1	+	4622452	4622509	2761	65	2	2.76395e-06	0.000157554
gcvH	CDS	NC_009648.1	-	3658262	3658651	CyaR	ncRNA	NC_009648.1	+	2775703	2775790	2756	105	2	0.000141243	0.00423399
ArcZ	ncRNA	NC_009648.1	+	3973082	3973203	MicL	ncRNA	NC_009648.1	-	2609852	2610162	2722	65	2	8.33457e-06	0.000401222
KPN_RS10850	5UTR	NC_009648.1	-	2208432	2208624	FnrS	ncRNA	NC_009648.1	+	1539850	1539972	2665	137	2	5.78676e-13	1.52804e-10
KPN_RS27275:KPN_RS27280	IGR	NC_009650.1	+	21791	21847	KPN_RS27250:aac(6')-Ib	IGR	NC_009650.1	+	18770	18800	2557	0	2	NaN	NaN
KPN_RS27250:aac(6')-Ib	IGR	NC_009650.1	+	18770	18800	KPN_RS27275:KPN_RS27280	IGR	NC_009650.1	+	21791	21847	2547	0	2	NaN	NaN
ompX	5UTR	NC_009648.1	+	939190	939221	CyaR	ncRNA	NC_009648.1	+	2775703	2775790	2541	38	2	1.11615e-09	1.67014e-07
KPN_RS12455	CDS	NC_009648.1	+	2533310	2534842	KpnR_127	ncRNA	NC_009649.1	-	134020	134087	2478	57	2	7.70602e-05	0.00254824
ftsZ	5UTR	NC_009648.1	+	117041	117072	DinR	ncRNA	NC_009648.1	-	1222098	1222253	2430	86	2	0.00219439	0.0318546
KpnR_040	ncRNA	NC_009648.1	-	1595047	1595119	SroC	ncRNA	NC_009648.1	-	769973	770129	2388	291	2	0.0983101	0.283575
uspC	CDS	NC_009648.1	+	2616438	2616866	ArcZ	ncRNA	NC_009648.1	+	3973082	3973203	2371	41	2	8.41973e-24	7.19927e-21
KPN_RS13390	CDS	NC_009648.1	-	2709020	2712586	CyaR	ncRNA	NC_009648.1	+	2775703	2775790	2353	111	2	0.106647	0.295016
CsrB	ncRNA	NC_009648.1	-	3438471	3438838	CpxQ	ncRNA	NC_009648.1	+	4622452	4622509	2328	173	2	4.86342e-17	2.07923e-14
tuf	CDS	NC_009648.1	-	4069736	4070920	tuf_2	CDS	NC_009648.1	+	4764665	4765849	2283	0	2	NaN	NaN
hflX	CDS	NC_009648.1	+	5001388	5002668	CyaR	ncRNA	NC_009648.1	+	2775703	2775790	2246	54	2	1.15175e-17	5.30277e-15
zapB	CDS	NC_009648.1	-	4391547	4391792	FnrS	ncRNA	NC_009648.1	+	1539850	1539972	2228	55	1	0.131399	0.32795
nusA	CDS	NC_009648.1	-	3939470	3940957	KPN_RS02915	CDS	NC_009648.1	+	603868	604890	2157	2155	1	0.108077	0.298512
KPN_RS17675	CDS	NC_009648.1	-	3617096	3617326	ArcZ	ncRNA	NC_009648.1	+	3973082	3973203	2150	695	2	2.76259e-28	3.54322e-25
ChiX	ncRNA	NC_009648.1	+	510362	510442	hupB	5UTR	NC_009648.1	+	445033	445151	2031	755	2	0.00269445	0.0366663
KPN_RS11620	CDS	NC_009648.1	-	2362082	2362330	KpnR_128	ncRNA	NC_009649.1	+	134372	134491	2025	43	2	3.26528e-13	9.16115e-11
SroC	ncRNA	NC_009648.1	-	769973	770129	RprA	ncRNA	NC_009648.1	+	2367518	2367625	2019	107	2	7.30821e-07	4.97069e-05
KPN_RS23860	3UTR	NC_009648.1	+	4851575	4851724	KpnR_124	ncRNA	NC_009649.1	-	50982	51224	1936	401	2	0.0167147	0.109843
hupB	5UTR	NC_009648.1	+	445033	445151	FnrS	ncRNA	NC_009648.1	+	1539850	1539972	1863	243	2	1.82913e-12	4.56164e-10
miaA	CDS	NC_009648.1	+	4999961	5000911	CyaR	ncRNA	NC_009648.1	+	2775703	2775790	1858	44	2	4.34104e-07	3.25104e-05
kdgR	CDS	NC_009648.1	-	2565500	2566291	MgrR	ncRNA	NC_009648.1	+	1792507	1792605	1819	1773	2	3.64408e-16	1.45407e-13
CpxQ	ncRNA	NC_009648.1	+	4622452	4622509	skp	5UTR	NC_009648.1	+	226075	226246	1810	262	2	2.31284e-10	3.9932e-08
pxpB	CDS	NC_009648.1	+	810600	811256	CyaR	ncRNA	NC_009648.1	+	2775703	2775790	1773	351	2	9.18291e-11	1.69988e-08
KPN_RS14420	3UTR	NC_009648.1	+	2959132	2959231	KPN_RS23375	3UTR	NC_009648.1	-	4747147	4747296	1714	116	2	5.52536e-06	0.000281856
rfbD_2	CDS	NC_009648.1	-	2723826	2724716	rfbD	CDS	NC_009648.1	-	2716252	2717142	1706	0	2	NaN	NaN
rfbD	CDS	NC_009648.1	-	2716252	2717142	rfbD_2	CDS	NC_009648.1	-	2723826	2724716	1705	0	2	NaN	NaN
ArcZ	ncRNA	NC_009648.1	+	3973082	3973203	SdsR	ncRNA	NC_009648.1	-	2580978	2581082	1656	54	2	0.0223976	0.128448
RaiZ	ncRNA	NC_009648.1	+	3210661	3210819	aroA	5UTR	NC_009648.1	+	1053999	1054148	1647	109	2	6.86992e-25	6.16782e-22
SroC	ncRNA	NC_009648.1	-	769973	770129	ArcZ	ncRNA	NC_009648.1	+	3973082	3973203	1640	208	2	0.0656592	0.227998
KpnR_124	ncRNA	NC_009649.1	-	50982	51224	KPN_RS02170	3UTR	NC_009648.1	+	452070	452219	1628	827	2	0.0253904	0.13656
ArcZ	ncRNA	NC_009648.1	+	3973082	3973203	GcvB	ncRNA	NC_009648.1	+	3469834	3470041	1624	399	2	5.14741e-06	0.000264091
pnp	CDS	NC_009648.1	-	3932399	3934646	ArcZ	ncRNA	NC_009648.1	+	3973082	3973203	1590	135	2	6.8979e-07	4.72743e-05
hxpB	CDS	NC_009648.1	-	1393061	1393729	CyaR	ncRNA	NC_009648.1	+	2775703	2775790	1590	559	2	2.78406e-11	5.5545e-09
rseC	CDS	NC_009648.1	-	3182295	3182774	CyaR	ncRNA	NC_009648.1	+	2775703	2775790	1589	27	2	6.16556e-08	5.73621e-06
KPN_RS02800	CDS	NC_009648.1	+	577878	578267	ArcZ	ncRNA	NC_009648.1	+	3973082	3973203	1568	79	2	1.23953e-32	2.47301e-29
KPN_RS23815	CDS	NC_009648.1	+	4842153	4843442	CyaR	ncRNA	NC_009648.1	+	2775703	2775790	1567	20	2	0.0137245	0.0987727
CsrC	ncRNA	NC_009648.1	+	4572621	4572867	GcvB	ncRNA	NC_009648.1	+	3469834	3470041	1558	66	2	5.57024e-15	1.92345e-12
hslU	CDS	NC_009648.1	-	4626292	4627626	DsrA	ncRNA	NC_009648.1	-	2645420	2645508	1528	163	2	7.74608e-27	8.18168e-24
crr	CDS	NC_009648.1	+	3033940	3034449	FnrS	ncRNA	NC_009648.1	+	1539850	1539972	1522	90	2	1.94325e-05	0.000825197
KPN_RS22320	5UTR	NC_009648.1	-	4532847	4532996	CpxQ	ncRNA	NC_009648.1	+	4622452	4622509	1517	81	2	3.75937e-13	1.03851e-10
KpnR_124	ncRNA	NC_009649.1	-	50982	51224	FnrS	ncRNA	NC_009648.1	+	1539850	1539972	1507	131	2	0.00900393	0.0775418
ftsX	CDS	NC_009648.1	-	4185620	4186675	CyaR	ncRNA	NC_009648.1	+	2775703	2775790	1506	79	1	1.76627e-10	3.10933e-08
lldP	CDS	NC_009648.1	+	4328984	4330639	KPN_RS28175	CDS	NC_009651.1	-	66239	66898	1474	1472	1	0.000288846	0.00751668
betT_2	CDS	NC_009649.1	+	97145	99142	greA	CDS	NC_009648.1	-	3951813	3952289	1472	56	1	0.060906	0.22026
truA	CDS	NC_009648.1	-	2977468	2978280	SroC	ncRNA	NC_009648.1	-	769973	770129	1471	37	2	0.0476809	0.190638
icd	5UTR	NC_009648.1	+	1298748	1298995	ArcZ	ncRNA	NC_009648.1	+	3973082	3973203	1470	95	2	4.77139e-20	2.51985e-17
CyaR	ncRNA	NC_009648.1	+	2775703	2775790	lldP	CDS	NC_009648.1	+	4328984	4330639	1469	1469	1	0.0524609	0.199785
hns	CDS	NC_009648.1	+	2411908	2412315	sucD	CDS	NC_009648.1	+	827133	828002	1465	38	1	0.000981949	0.0186593
KPN_RS23815	5UTR	NC_009648.1	+	4841912	4842152	RybB	ncRNA	NC_009648.1	-	984425	984505	1459	297	2	2.46413e-19	1.22905e-16
cfa	CDS	NC_009648.1	+	2194385	2195533	CyaR	ncRNA	NC_009648.1	+	2775703	2775790	1459	81	2	4.91498e-07	3.63182e-05
KPN_RS26335:KPN_RS32485	IGR	NC_009649.1	-	21358	25659	KPN_RS26360:KPN_RS26375	IGR	NC_009649.1	+	30768	33227	1458	0	2	NaN	NaN
KPN_RS23860	3UTR	NC_009648.1	+	4851575	4851724	FnrS	ncRNA	NC_009648.1	+	1539850	1539972	1457	39	2	2.55443e-08	2.66671e-06
KPN_RS16290	CDS	NC_009648.1	+	3333248	3334228	ChiX	ncRNA	NC_009648.1	+	510362	510442	1455	56	2	3.98814e-25	3.769e-22
KpnR_124	ncRNA	NC_009649.1	-	50982	51224	lacY	CDS	NC_009649.1	-	15602	16855	1455	45	2	0.000269055	0.00707343
GcvB	ncRNA	NC_009648.1	+	3469834	3470041	KpnR_128	ncRNA	NC_009649.1	+	134372	134491	1453	68	1	0.000212593	0.00588185
KpnR_023	ncRNA	NC_009648.1	-	1121359	1121526	bcsB	CDS	NC_009648.1	-	4248580	4250925	1450	54	1	0.0434297	0.181481
KPN_RS16635	CDS	NC_009648.1	-	3402651	3403277	KPN_RS15410	CDS	NC_009648.1	-	3153400	3154836	1446	15	1	5.63358e-07	4.04211e-05
CyaR	ncRNA	NC_009648.1	+	2775703	2775790	KPN_RS22055	CDS	NC_009648.1	-	4476440	4478101	1438	1438	1	NaN	NaN
KPN_RS26360:KPN_RS26375	IGR	NC_009649.1	+	30768	33227	KPN_RS26335:KPN_RS32485	IGR	NC_009649.1	-	21358	25659	1431	0	2	NaN	NaN
rpsK	CDS	NC_009648.1	-	4056397	4056786	KPN_RS20660	3UTR	NC_009648.1	-	4178689	4178816	1413	1354	1	0.00438144	0.0496048
tgt	CDS	NC_009648.1	+	398872	399999	marA	CDS	NC_009648.1	-	1805106	1805480	1407	65	1	0.0383858	0.169322
nlpD	CDS	NC_009648.1	-	3401389	3402525	GcvB	ncRNA	NC_009648.1	+	3469834	3470041	1401	172	2	0.0247259	0.135153
KPN_RS28175	CDS	NC_009651.1	-	66239	66898	ChiX	ncRNA	NC_009648.1	+	510362	510442	1385	52	2	3.35125e-07	2.59375e-05
SroC	ncRNA	NC_009648.1	-	769973	770129	pnp	5UTR	NC_009648.1	-	3934647	3934799	1378	55	1	0.0260365	0.136779
KPN_RS07995	CDS	NC_009648.1	-	1657409	1658683	KpnR_127	ncRNA	NC_009649.1	-	134020	134087	1372	24	2	2.95547e-11	5.76831e-09
nuoB	CDS	NC_009648.1	-	2948444	2949118	ArcZ	ncRNA	NC_009648.1	+	3973082	3973203	1363	73	1	6.87476e-09	8.34076e-07
KPN_RS24350	5UTR	NC_009648.1	+	4946470	4946644	RprA	ncRNA	NC_009648.1	+	2367518	2367625	1363	37	2	2.10015e-19	1.07744e-16
rpsK	CDS	NC_009648.1	-	4056397	4056786	tadA	CDS	NC_009648.1	-	3173017	3173526	1358	1357	1	NaN	NaN
lepA	CDS	NC_009648.1	-	3180310	3182109	CyaR	ncRNA	NC_009648.1	+	2775703	2775790	1348	55	1	6.77525e-10	1.06871e-07
KPN_RS20660	3UTR	NC_009648.1	-	4178689	4178816	tadA	CDS	NC_009648.1	-	3173017	3173526	1348	1347	1	0.00640023	0.0627992
KpnR_060	ncRNA	NC_009648.1	+	2559201	2559318	KPN_RS13515	CDS	NC_009648.1	-	2744240	2745673	1342	54	1	0.0170543	0.109843
KPN_RS03850	5UTR	NC_009648.1	+	806233	806288	ChiX	ncRNA	NC_009648.1	+	510362	510442	1331	32	2	2.09948e-20	1.14237e-17
KpnR_023	ncRNA	NC_009648.1	-	1121359	1121526	MicA	ncRNA	NC_009648.1	+	3318096	3318170	1328	642	2	5.04273e-21	2.8296e-18
KPN_RS23125	CDS	NC_009648.1	+	4701943	4703019	SdhX	ncRNA	NC_009648.1	+	827990	828076	1325	1325	1	NaN	NaN
pepP	CDS	NC_009648.1	-	3662581	3663897	KpnR_122	ncRNA	NC_009648.1	+	5116601	5116790	1286	55	1	0.0158516	0.105614
asd_2	5UTR	NC_009648.1	-	4155387	4155560	GcvB	ncRNA	NC_009648.1	+	3469834	3470041	1282	83	1	1.18269e-15	4.42426e-13
KPN_RS15410	CDS	NC_009648.1	-	3153400	3154836	CyaR	ncRNA	NC_009648.1	+	2775703	2775790	1281	28	1	0.0103782	0.0829702
zapB	5UTR	NC_009648.1	-	4391793	4391882	CyaR	ncRNA	NC_009648.1	+	2775703	2775790	1281	20	2	0.0441894	0.18447
KPN_RS23125	CDS	NC_009648.1	+	4701943	4703019	sucD	CDS	NC_009648.1	+	827133	828002	1280	1280	1	0.038634	0.169322
ycfP	CDS	NC_009648.1	+	1253754	1254296	GcvB	ncRNA	NC_009648.1	+	3469834	3470041	1280	26	2	0.0834729	0.25715
CpxQ	ncRNA	NC_009648.1	+	4622452	4622509	KPN_RS28175	CDS	NC_009651.1	-	66239	66898	1279	132	2	0.00990353	0.0823277
zapB	CDS	NC_009648.1	-	4391547	4391792	pal	CDS	NC_009648.1	+	836517	837041	1274	54	1	1.00117e-09	1.51068e-07
clpA	5UTR	NC_009648.1	+	1022645	1022829	KPN_RS22055	CDS	NC_009648.1	-	4476440	4478101	1259	1239	1	0.0788177	0.249647
KPN_RS23815	CDS	NC_009648.1	+	4842153	4843442	GlmZ	ncRNA	NC_009648.1	+	4707421	4707597	1246	28	1	7.74685e-08	7.02538e-06
pxpB	CDS	NC_009648.1	+	810600	811256	KPN_RS29070	5UTR	NC_009648.1	-	2733981	2734130	1239	31	1	0.0418598	0.178646
cadA	CDS	NC_009648.1	+	548126	550273	ArcZ	ncRNA	NC_009648.1	+	3973082	3973203	1231	474	2	1.1507e-15	4.39618e-13
KPN_RS00475	CDS	NC_009648.1	+	103152	104918	KPN_RS02300	3UTR	NC_009648.1	-	476824	476973	1228	81	2	4.61885e-13	1.25661e-10
iolB	CDS	NC_009648.1	+	5106683	5107492	KPN_RS25200	CDS	NC_009648.1	+	5114938	5115822	1226	15	1	NaN	NaN
KPN_RS22205	CDS	NC_009648.1	+	4508776	4512537	ArcZ	ncRNA	NC_009648.1	+	3973082	3973203	1222	42	2	1.38117e-09	2.03281e-07
grcA	CDS	NC_009648.1	-	3189256	3189639	pepD	CDS	NC_009648.1	-	280879	282336	1222	59	1	0.00609516	0.0607356
CpxQ	ncRNA	NC_009648.1	+	4622452	4622509	ydcK	CDS	NC_009648.1	+	2137976	2138956	1217	13	1	0.00860884	0.0751484
mqo_2	CDS	NC_009648.1	-	2885441	2887075	ArcZ	ncRNA	NC_009648.1	+	3973082	3973203	1209	28	2	3.4186e-18	1.61538e-15
KPN_RS11620	CDS	NC_009648.1	-	2362082	2362330	CyaR	ncRNA	NC_009648.1	+	2775703	2775790	1198	48	1	0.0906866	0.270427
iolE_2	CDS	NC_009648.1	+	5115846	5116745	KPN_RS00290	CDS	NC_009648.1	+	61194	62558	1196	83	1	5.39977e-07	3.95748e-05
ppsA	CDS	NC_009648.1	-	2367712	2370090	CpxQ	ncRNA	NC_009648.1	+	4622452	4622509	1195	22	1	0.000865671	0.0170252
KPN_RS25205:KPN_RS25250	IGR	NC_009648.1	+	5116896	5125866	KpnR_043	ncRNA	NC_009648.1	+	1686189	1686371	1193	46	1	0.0137061	0.0986794
pntA	5UTR	NC_009648.1	+	1695903	1696015	KPN_RS23305	3UTR	NC_009648.1	-	4735099	4735248	1183	16	2	2.61631e-05	0.00104863
FnrS	ncRNA	NC_009648.1	+	1539850	1539972	RaiZ	ncRNA	NC_009648.1	+	3210661	3210819	1177	152	2	3.77353e-05	0.00142948
ydfG	CDS	NC_009648.1	-	1766180	1766929	ArcZ	ncRNA	NC_009648.1	+	3973082	3973203	1175	12	2	1.06413e-11	2.30211e-09
KpnR_124	ncRNA	NC_009649.1	-	50982	51224	ptrA	CDS	NC_009648.1	-	3542669	3545554	1175	27	1	0.00480282	0.0529401
KPN_RS21835	5UTR	NC_009648.1	+	4433875	4433913	CyaR	ncRNA	NC_009648.1	+	2775703	2775790	1170	53	2	0.0274231	0.143184
KPN_RS18970	CDS	NC_009648.1	+	3861385	3861939	ArcZ	ncRNA	NC_009648.1	+	3973082	3973203	1167	43	1	0.000993877	0.0188051
KPN_RS21360:rfaD	IGR	NC_009648.1	+	4340664	4343735	malM 3'	ncRNA	NC_009648.1	+	4844452	4844548	1166	28	1	0.000888311	0.0174225
KPN_RS23815	CDS	NC_009648.1	+	4842153	4843442	GcvB	ncRNA	NC_009648.1	+	3469834	3470041	1164	30	2	1.26203e-06	7.90952e-05
groL	5UTR	NC_009648.1	+	4962506	4962655	SdsR	ncRNA	NC_009648.1	-	2580978	2581082	1162	193	2	1.92967e-05	0.000825197
rapZ	CDS	NC_009648.1	+	3970399	3971253	proQ	CDS	NC_009648.1	-	2571092	2571769	1160	17	1	0.018015	0.113541
marA	5UTR	NC_009648.1	-	1805481	1805630	KPN_RS11945	CDS	NC_009648.1	-	2426692	2428080	1158	21	1	0.136874	0.334623
ChiX	ncRNA	NC_009648.1	+	510362	510442	KPN_RS16090	CDS	NC_009648.1	+	3300194	3300541	1146	41	2	3.10536e-10	5.22984e-08
KpnR_023	ncRNA	NC_009648.1	-	1121359	1121526	KpnR_124	ncRNA	NC_009649.1	-	50982	51224	1145	611	1	0.00819942	0.0731554
ribE	CDS	NC_009648.1	+	408000	408470	ArcZ	ncRNA	NC_009648.1	+	3973082	3973203	1144	404	2	5.63334e-13	1.50974e-10
tkt	CDS	NC_009648.1	+	1278389	1280395	tkt_3	CDS	NC_009648.1	-	3675760	3677754	1131	0	2	NaN	NaN
groL	CDS	NC_009648.1	+	4962656	4964302	MicL	ncRNA	NC_009648.1	-	2609852	2610162	1129	48	2	1.78027e-05	0.000772139
pagP	5UTR	NC_009648.1	+	744616	744797	GcvB	ncRNA	NC_009648.1	+	3469834	3470041	1126	17	2	3.30606e-07	2.57138e-05
KPN_RS26275	CDS	NC_009649.1	-	8076	10271	CyaR	ncRNA	NC_009648.1	+	2775703	2775790	1121	15	1	0.0122604	0.0926161
hupB	CDS	NC_009648.1	+	445152	445424	CyaR	ncRNA	NC_009648.1	+	2775703	2775790	1117	3	1	0.0689705	0.232852
KPN_RS07040	CDS	NC_009648.1	+	1469821	1471437	KPN_RS02955	CDS	NC_009648.1	+	613227	615956	1116	65	1	0.0408437	0.177447
KPN_RS16240	3UTR	NC_009648.1	-	3322606	3322755	ArcZ	ncRNA	NC_009648.1	+	3973082	3973203	1110	126	2	3.26261e-06	0.000180076
tkt_3	CDS	NC_009648.1	-	3675760	3677754	tkt	CDS	NC_009648.1	+	1278389	1280395	1108	0	2	NaN	NaN
ftsY	CDS	NC_009648.1	-	4187339	4188862	ArcZ	ncRNA	NC_009648.1	+	3973082	3973203	1107	332	2	1.22053e-21	7.30529e-19
FnrS	ncRNA	NC_009648.1	+	1539850	1539972	lacZ	CDS	NC_009649.1	-	16907	19981	1099	67	1	0.00156891	0.0255634
KPN_RS12485	CDS	NC_009648.1	-	2539137	2539796	GcvB	ncRNA	NC_009648.1	+	3469834	3470041	1097	320	2	0.0338525	0.160936
KpnR_040	ncRNA	NC_009648.1	-	1595047	1595119	FnrS	ncRNA	NC_009648.1	+	1539850	1539972	1092	143	2	9.26847e-23	6.62765e-20
KPN_RS17590	CDS	NC_009648.1	+	3602668	3602877	uspB	CDS	NC_009648.1	-	4216610	4216945	1090	73	1	2.8459e-06	0.000161202
pyrG	CDS	NC_009648.1	-	3421602	3423239	KPN_RS09045	CDS	NC_009648.1	-	1857794	1859239	1088	58	1	0.00482728	0.0530995
yacL	CDS	NC_009648.1	+	150020	150382	dxs	5UTR	NC_009648.1	-	413392	413607	1086	12	1	0.0212919	0.123408
rimM	5UTR	NC_009648.1	-	3221630	3221779	KpnR_128	ncRNA	NC_009649.1	+	134372	134491	1082	24	1	5.62136e-07	4.04211e-05
KPN_RS02035	CDS	NC_009648.1	-	420494	421672	KPN_RS07715:MicC	IGR	NC_009648.1	+	1597349	1603836	1082	73	1	0.051652	0.197463
mscK	CDS	NC_009648.1	+	490045	493392	ChiX	ncRNA	NC_009648.1	+	510362	510442	1082	94	1	0.00101354	0.0191167
odhB	CDS	NC_009648.1	+	824637	825863	Spot 42	ncRNA	NC_009648.1	+	4571507	4571625	1074	12	1	1.86274e-08	2.02712e-06
clpA	5UTR	NC_009648.1	+	1022645	1022829	miaA	CDS	NC_009648.1	+	4999961	5000911	1070	32	1	0.00244192	0.0340428
KPN_RS30330:KPN_RS06225	IGR	NC_009648.1	-	1318066	1321868	KpnR_128	ncRNA	NC_009649.1	+	134372	134491	1066	26	2	1.51162e-09	2.20672e-07
aspA	CDS	NC_009648.1	-	4958541	4959977	sucC	CDS	NC_009648.1	+	825967	827133	1065	31	1	0.00279472	0.0373379
ppx	CDS	NC_009648.1	+	3099288	3100820	KPN_RS17110	CDS	NC_009648.1	-	3502914	3503624	1064	1064	1	0.0177869	0.112315
rpoS	CDS	NC_009648.1	-	3400239	3401231	CpxQ	ncRNA	NC_009648.1	+	4622452	4622509	1058	28	1	0.0202143	0.121773
iolE_2	CDS	NC_009648.1	+	5115846	5116745	ArcZ	ncRNA	NC_009648.1	+	3973082	3973203	1058	45	1	3.39617e-09	4.51716e-07
CpxQ	ncRNA	NC_009648.1	+	4622452	4622509	KPN_RS11235	5UTR	NC_009648.1	-	2283920	2284069	1052	35	2	0.111651	0.299225
KPN_RS14160	5UTR	NC_009648.1	-	2895912	2895984	KPN_RS23860	3UTR	NC_009648.1	+	4851575	4851724	1050	20	1	0.00223392	0.0320282
CpxQ	ncRNA	NC_009648.1	+	4622452	4622509	hupB	CDS	NC_009648.1	+	445152	445424	1047	488	2	0.00835803	0.0731725
ybiB	5UTR	NC_009648.1	+	928209	928336	ArcZ	ncRNA	NC_009648.1	+	3973082	3973203	1046	43	1	0.000649983	0.0138447
KPN_RS22175:dnaA	IGR	NC_009648.1	-	4496827	4502618	GcvB	ncRNA	NC_009648.1	+	3469834	3470041	1045	8	2	7.55863e-09	8.98826e-07
CpxQ	ncRNA	NC_009648.1	+	4622452	4622509	KPN_RS05925	CDS	NC_009648.1	-	1259070	1259705	1036	39	2	5.47683e-15	1.92345e-12
KpnR_023	ncRNA	NC_009648.1	-	1121359	1121526	CpxQ	ncRNA	NC_009648.1	+	4622452	4622509	1032	8	2	0.00280621	0.0374355
sucA	5UTR	NC_009648.1	+	821696	821814	GlnZ	ncRNA	NC_009648.1	-	4577815	4577914	1029	46	2	2.10319e-27	2.36031e-24
CpxQ	ncRNA	NC_009648.1	+	4622452	4622509	dxs	CDS	NC_009648.1	-	411529	413391	1027	194	2	1.14741e-07	1.00995e-05
rfbA_2	5UTR	NC_009648.1	-	2725618	2725767	FnrS	ncRNA	NC_009648.1	+	1539850	1539972	1027	1027	1	2.27883e-08	2.40698e-06
KpnR_124	ncRNA	NC_009649.1	-	50982	51224	KPN_RS04685:KPN_RS31095	IGR	NC_009648.1	+	974647	976417	1024	33	1	0.0840913	0.25715
grpE	CDS	NC_009648.1	-	3225901	3226491	SdsR	ncRNA	NC_009648.1	-	2580978	2581082	1013	47	1	2.98573e-09	4.12398e-07
rfbA_2	5UTR	NC_009648.1	-	2725618	2725767	KpnR_040	ncRNA	NC_009648.1	-	1595047	1595119	1006	1006	1	NaN	NaN
tssF_2	CDS	NC_009648.1	-	2465613	2467376	ArcZ	ncRNA	NC_009648.1	+	3973082	3973203	1005	45	2	1.06637e-05	0.000496054
KPN_RS20715	CDS	NC_009648.1	+	4190421	4191047	malG	CDS	NC_009648.1	-	4836832	4837722	997	29	1	4.54669e-06	0.000238715
KPN_RS28220	CDS	NC_009651.1	-	73772	74335	CpxQ	ncRNA	NC_009648.1	+	4622452	4622509	995	59	1	2.80043e-05	0.00111496
KPN_RS15625:rrf_2	IGR	NC_009648.1	-	3199537	3199632	KPN_RS15630:KPN_RS15625	IGR	NC_009648.1	-	3202535	3202716	991	46	2	1.11154e-38	4.9897e-35
ArcZ	ncRNA	NC_009648.1	+	3973082	3973203	tssF_2	CDS	NC_009648.1	-	2465613	2467376	989	20	2	0.0666928	0.23114
CpxQ	ncRNA	NC_009648.1	+	4622452	4622509	nuoJ	5UTR	NC_009648.1	-	2940411	2940560	985	16	2	1.22513e-07	1.06273e-05
bamD	5UTR	NC_009648.1	+	3209345	3209425	SroC	ncRNA	NC_009648.1	-	769973	770129	984	1	1	0.000343913	0.00853158
rmf	CDS	NC_009648.1	+	1116975	1117142	GcvB	ncRNA	NC_009648.1	+	3469834	3470041	983	24	2	2.90897e-23	2.27102e-20
dnaK	CDS	NC_009648.1	+	13612	15528	CpxQ	ncRNA	NC_009648.1	+	4622452	4622509	983	22	1	2.12142e-05	0.000883811
KPN_RS10675	5UTR	NC_009648.1	-	2182512	2182534	KPN_RS20660	3UTR	NC_009648.1	-	4178689	4178816	981	22	1	0.025106	0.13656
ArcZ	ncRNA	NC_009648.1	+	3973082	3973203	KpnR_023	ncRNA	NC_009648.1	-	1121359	1121526	978	551	2	0.00747951	0.0689898
sRNA_9	ncRNA	NC_009648.1	+	1564287	1564584	arcA	5UTR	NC_009648.1	-	5313781	5313982	975	42	1	2.19073e-07	1.81276e-05
KpnR_124	ncRNA	NC_009649.1	-	50982	51224	KpnR_128	ncRNA	NC_009649.1	+	134372	134491	972	36	2	0.00355021	0.0435435
sucA	CDS	NC_009648.1	+	821815	824622	KPN_RS00290	CDS	NC_009648.1	+	61194	62558	966	20	1	1.8855e-07	1.57203e-05
glmU	CDS	NC_009648.1	-	4530360	4531730	hupB	CDS	NC_009648.1	+	445152	445424	964	40	1	0.0121336	0.0922365
KPN_RS14160	CDS	NC_009648.1	-	2894808	2895911	FnrS	ncRNA	NC_009648.1	+	1539850	1539972	958	1	2	1.08329e-06	6.94698e-05
tolC	CDS	NC_009648.1	+	3772822	3774294	KPN_RS15670:rluD	IGR	NC_009648.1	-	3209354	3212030	956	20	1	0.145469	0.345787
wzyE	CDS	NC_009648.1	+	4703016	4704362	KpnR_124	ncRNA	NC_009649.1	-	50982	51224	956	48	2	0.00470313	0.052065
END:KPN_RS28290	IGR	NC_009651.1	-	88473	88582	KPN_RS27250:aac(6')-Ib	IGR	NC_009650.1	+	18770	18800	952	0	2	NaN	NaN
KPN_RS02515	5UTR	NC_009648.1	+	519606	519755	KPN_RS02800	CDS	NC_009648.1	+	577878	578267	950	149	1	0.0254673	0.13656
KPN_RS21060	CDS	NC_009648.1	-	4274199	4275806	KPN_RS14160	CDS	NC_009648.1	-	2894808	2895911	949	174	1	3.613e-06	0.000196591
KPN_RS21260	3UTR	NC_009648.1	-	4318310	4318459	feoB	CDS	NC_009648.1	+	4125230	4127548	940	32	1	4.00706e-06	0.000214778
KPN_RS05655	CDS	NC_009648.1	+	1207081	1207818	ArcZ	ncRNA	NC_009648.1	+	3973082	3973203	939	4	2	6.22792e-05	0.00214642
hfq	5UTR	NC_009648.1	+	5000763	5001003	hupB	CDS	NC_009648.1	+	445152	445424	938	938	1	NaN	NaN
hfq	5UTR	NC_009648.1	+	5000763	5001003	KPN_RS18295	CDS	NC_009648.1	+	3738703	3738891	937	937	1	0.0115616	0.0888699
KPN_RS18215	3UTR	NC_009648.1	+	3720910	3721059	KPN_RS24395	3UTR	NC_009648.1	-	4951988	4952137	936	0	2	NaN	NaN
KPN_RS22545	CDS	NC_009648.1	+	4582254	4583114	FnrS	ncRNA	NC_009648.1	+	1539850	1539972	931	37	1	0.000249382	0.00664566
ompX	CDS	NC_009648.1	+	939222	939734	hupB	CDS	NC_009648.1	+	445152	445424	929	41	1	9.20308e-07	6.00911e-05
sul2	CDS	NC_009651.1	+	18529	19344	KPN_RS20575	CDS	NC_009648.1	+	4164456	4164776	925	7	1	0.000176954	0.00507569
lrp	CDS	NC_009648.1	+	1031651	1032145	CpxQ	ncRNA	NC_009648.1	+	4622452	4622509	919	415	2	4.39341e-06	0.000231343
KPN_RS07995	CDS	NC_009648.1	-	1657409	1658683	KPN_RS27040	CDS	NC_009649.1	+	149353	149751	913	17	1	0.0274672	0.143372
GcvB	ncRNA	NC_009648.1	+	3469834	3470041	cfa	CDS	NC_009648.1	+	2194385	2195533	909	17	2	0.00468512	0.0519046
dcuC	CDS	NC_009648.1	-	743086	744459	ArcZ	ncRNA	NC_009648.1	+	3973082	3973203	906	34	2	7.39149e-12	1.65902e-09
KPN_RS32460	CDS	NC_009648.1	-	4323237	4323368	CpxQ	ncRNA	NC_009648.1	+	4622452	4622509	903	40	1	1.42267e-12	3.59795e-10
mpl	CDS	NC_009648.1	+	5058080	5059453	ecnB	CDS	NC_009648.1	+	4978216	4978362	902	34	1	0.0026388	0.0362697
KPN_RS27250:aac(6')-Ib	IGR	NC_009650.1	+	18770	18800	END:KPN_RS28290	IGR	NC_009651.1	-	88473	88582	901	0	2	NaN	NaN
KPN_RS24395	3UTR	NC_009648.1	-	4951988	4952137	KPN_RS18215	3UTR	NC_009648.1	+	3720910	3721059	900	0	2	NaN	NaN
agp	CDS	NC_009648.1	+	1176082	1177329	ArcZ	ncRNA	NC_009648.1	+	3973082	3973203	888	32	2	0.0609659	0.22026
CpxQ	ncRNA	NC_009648.1	+	4622452	4622509	aspA	CDS	NC_009648.1	-	4958541	4959977	888	11	1	0.0794834	0.25149
KPN_RS27385	CDS	NC_009650.1	-	36653	39910	KPN_RS05155	CDS	NC_009648.1	+	1084735	1087992	887	0	2	NaN	NaN
secY	CDS	NC_009648.1	-	4057456	4058787	CyaR	ncRNA	NC_009648.1	+	2775703	2775790	886	28	2	6.56567e-13	1.7086e-10
ahpC	CDS	NC_009648.1	+	738598	739161	RaiZ	ncRNA	NC_009648.1	+	3210661	3210819	884	20	1	6.40293e-16	2.49937e-13
cfa	5UTR	NC_009648.1	+	2194179	2194384	KPN_RS04490	3UTR	NC_009648.1	-	929265	929414	884	39	2	1.71489e-10	3.04878e-08
KPN_RS05155	CDS	NC_009648.1	+	1084735	1087992	KPN_RS27385	CDS	NC_009650.1	-	36653	39910	882	0	2	NaN	NaN
glnH	CDS	NC_009648.1	-	936087	936833	ppsA	CDS	NC_009648.1	-	2367712	2370090	870	16	1	0.0228172	0.12916
KPN_RS28175	CDS	NC_009651.1	-	66239	66898	GcvB	ncRNA	NC_009648.1	+	3469834	3470041	869	386	2	3.00918e-05	0.00117976
KPN_RS06465	CDS	NC_009648.1	+	1360370	1361350	KPN_RS17140	CDS	NC_009648.1	-	3507735	3508304	869	869	1	NaN	NaN
KPN_RS23795	3UTR	NC_009648.1	-	4836682	4836831	SroC	ncRNA	NC_009648.1	-	769973	770129	867	5	1	NaN	NaN
KPN_RS28100:KPN_RS28060	IGR	NC_009651.1	-	49768	54289	ArcZ	ncRNA	NC_009648.1	+	3973082	3973203	859	6	1	1.6288e-10	2.92467e-08
hfq	5UTR	NC_009648.1	+	5000763	5001003	KpnR_128	ncRNA	NC_009649.1	+	134372	134491	851	177	2	3.11647e-10	5.22984e-08
SroC	ncRNA	NC_009648.1	-	769973	770129	fabR	CDS	NC_009648.1	+	4657784	4658419	848	23	2	0.00560768	0.0576495
KPN_RS23860	3UTR	NC_009648.1	+	4851575	4851724	hns	CDS	NC_009648.1	+	2411908	2412315	845	122	1	0.000125876	0.00387026
KPN_RS09045	CDS	NC_009648.1	-	1857794	1859239	ArcZ	ncRNA	NC_009648.1	+	3973082	3973203	828	16	2	2.56734e-05	0.00104061
KPN_RS08310	CDS	NC_009648.1	+	1721749	1724526	rpsM	CDS	NC_009648.1	-	4056803	4057159	828	52	1	0.00214824	0.0315145
CyaR	ncRNA	NC_009648.1	+	2775703	2775790	KPN_RS10290:KPN_RS31350	IGR	NC_009648.1	-	2108453	2109112	828	15	1	NaN	NaN
END:KPN_RS28290	IGR	NC_009651.1	-	88473	88582	KPN_RS27275:KPN_RS27280	IGR	NC_009650.1	+	21791	21847	826	0	2	NaN	NaN
lacY	CDS	NC_009649.1	-	15602	16855	KPN_RS23795:KPN_RS23785	IGR	NC_009648.1	-	4836007	4836681	823	23	1	2.60631e-09	3.65617e-07
KPN_RS18330	CDS	NC_009648.1	-	3744393	3745280	SdsR	ncRNA	NC_009648.1	-	2580978	2581082	822	5	1	9.44003e-15	3.08191e-12
KPN_RS28000	CDS	NC_009651.1	-	36996	37334	CyaR	ncRNA	NC_009648.1	+	2775703	2775790	821	38	2	2.87253e-05	0.00113861
OmrB	ncRNA	NC_009648.1	-	3563274	3563356	rpsN	CDS	NC_009648.1	-	4061269	4061574	818	7	1	0.00880383	0.0761105
ivy	CDS	NC_009648.1	-	663292	663738	KPN_RS12710	CDS	NC_009648.1	-	2581241	2581579	817	193	1	1.32825e-12	3.40715e-10
htpG	CDS	NC_009648.1	+	499375	501249	SdsR	ncRNA	NC_009648.1	-	2580978	2581082	815	30	2	0.0198629	0.120452
KPN_RS27745	CDS	NC_009650.1	+	96684	97415	KPN_RS27125	CDS	NC_009649.1	+	164987	165718	813	0	2	NaN	NaN
zwf	CDS	NC_009648.1	-	2591349	2592824	KPN_RS23860	3UTR	NC_009648.1	+	4851575	4851724	809	62	1	8.19738e-11	1.53325e-08
rpoS	CDS	NC_009648.1	-	3400239	3401231	frr	CDS	NC_009648.1	+	218446	219003	804	62	1	0.00501044	0.053905
CpxQ	ncRNA	NC_009648.1	+	4622452	4622509	ydfG	CDS	NC_009648.1	-	1766180	1766929	803	17	2	5.00562e-11	9.56179e-09
SroC	ncRNA	NC_009648.1	-	769973	770129	KpnR_122	ncRNA	NC_009648.1	+	5116601	5116790	801	29	2	7.18226e-09	8.65535e-07
miaA	CDS	NC_009648.1	+	4999961	5000911	KPN_RS29070	CDS	NC_009648.1	-	2732856	2733980	799	42	1	0.000781354	0.0157995
tkt_2	CDS	NC_009648.1	+	3066150	3068144	ArcZ	ncRNA	NC_009648.1	+	3973082	3973203	798	193	1	7.94876e-05	0.00261886
KPN_RS20920	CDS	NC_009648.1	-	4235365	4237416	cfa	CDS	NC_009648.1	+	2194385	2195533	796	21	1	NaN	NaN
uspA	5UTR	NC_009648.1	+	4217204	4217327	GcvB	ncRNA	NC_009648.1	+	3469834	3470041	795	28	2	3.30803e-07	2.57138e-05
ettA	CDS	NC_009648.1	-	5302393	5304060	KpnR_019	ncRNA	NC_009648.1	-	976289	976417	791	62	1	0.012121	0.0922365
DsrA	ncRNA	NC_009648.1	-	2645420	2645508	FnrS	ncRNA	NC_009648.1	+	1539850	1539972	791	10	2	0.109694	0.299047
malF	CDS	NC_009648.1	-	4837737	4839281	KPN_RS23795:KPN_RS23785	IGR	NC_009648.1	-	4836007	4836681	788	62	1	1.1655e-08	1.34152e-06
KPN_RS27275:KPN_RS27280	IGR	NC_009650.1	+	21791	21847	END:KPN_RS28290	IGR	NC_009651.1	-	88473	88582	786	0	2	NaN	NaN
uspF	CDS	NC_009648.1	-	1601591	1602025	CyaR	ncRNA	NC_009648.1	+	2775703	2775790	781	781	1	NaN	NaN
drmA	CDS	NC_009648.1	+	5151896	5155894	GcvB	ncRNA	NC_009648.1	+	3469834	3470041	778	179	1	NaN	NaN
KpnR_124	ncRNA	NC_009649.1	-	50982	51224	gcvH	5UTR	NC_009648.1	-	3658652	3658706	778	499	2	1.54741e-07	1.32944e-05
prmB	CDS	NC_009648.1	-	2990106	2991038	glgB	CDS	NC_009648.1	-	4151855	4154041	776	74	1	2.31036e-05	0.000947143
sodA	5UTR	NC_009648.1	+	4618235	4618285	dcuB	CDS	NC_009648.1	+	4778806	4780146	771	14	1	0.00155737	0.0255614
KPN_RS27125	CDS	NC_009649.1	+	164987	165718	KPN_RS27745	CDS	NC_009650.1	+	96684	97415	769	0	2	NaN	NaN
KPN_RS28175	5UTR	NC_009651.1	-	66899	67077	KPN_RS03755	3UTR	NC_009648.1	+	788012	788100	767	33	1	0.000509509	0.0115223
KPN_RS22045	CDS	NC_009648.1	-	4473805	4475427	malQ	CDS	NC_009648.1	-	4132152	4134245	766	33	1	0.0441747	0.184465
uspB	5UTR	NC_009648.1	-	4216946	4217063	CyaR	ncRNA	NC_009648.1	+	2775703	2775790	764	55	2	0.0061663	0.0608363
KPN_RS00290	CDS	NC_009648.1	+	61194	62558	kefC	CDS	NC_009648.1	+	47946	49811	753	17	1	0.00166153	0.026449
GcvB	ncRNA	NC_009648.1	+	3469834	3470041	KPN_RS28175	CDS	NC_009651.1	-	66239	66898	751	56	2	0.0116267	0.0893317
minD	CDS	NC_009648.1	+	2540943	2541755	ArcZ	ncRNA	NC_009648.1	+	3973082	3973203	748	30	1	5.38981e-08	5.09366e-06
KPN_RS12825	CDS	NC_009648.1	-	2602975	2603715	ArcZ	ncRNA	NC_009648.1	+	3973082	3973203	747	36	2	1.13437e-10	2.05745e-08
CsrC	ncRNA	NC_009648.1	+	4572621	4572867	CpxQ	ncRNA	NC_009648.1	+	4622452	4622509	739	27	2	3.40813e-07	2.62645e-05
wbaP	CDS	NC_009648.1	-	2738813	2740240	CyaR	ncRNA	NC_009648.1	+	2775703	2775790	735	14	2	0.000799183	0.0161056
fbaA	CDS	NC_009648.1	-	3671967	3673046	CyaR	ncRNA	NC_009648.1	+	2775703	2775790	733	16	2	0.0214585	0.124333
KpnR_128	ncRNA	NC_009649.1	+	134372	134491	KPN_RS28175	CDS	NC_009651.1	-	66239	66898	731	585	2	1.176e-13	3.40585e-11
moaB	CDS	NC_009648.1	+	907028	907540	ChiX	ncRNA	NC_009648.1	+	510362	510442	730	14	2	0.000616042	0.0132475
pflA	CDS	NC_009648.1	-	1045721	1046461	CyaR	ncRNA	NC_009648.1	+	2775703	2775790	725	14	2	0.0454518	0.187855
KpnR_023	ncRNA	NC_009648.1	-	1121359	1121526	proP	CDS	NC_009648.1	+	4927460	4928962	723	8	1	NaN	NaN
alsS	CDS	NC_009648.1	+	2255315	2256994	ArcZ	ncRNA	NC_009648.1	+	3973082	3973203	719	23	1	1.8139e-07	1.52198e-05
KPN_RS23935	CDS	NC_009648.1	-	4865172	4866752	dcuB	CDS	NC_009648.1	+	4778806	4780146	717	30	1	6.83476e-05	0.00229822
nudF	CDS	NC_009648.1	-	3771993	3772625	CyaR	ncRNA	NC_009648.1	+	2775703	2775790	716	26	2	0.00112302	0.0206607
cybC	5UTR	NC_009648.1	+	5063852	5063967	FnrS	ncRNA	NC_009648.1	+	1539850	1539972	716	15	2	6.7159e-14	2.00985e-11
RprA	ncRNA	NC_009648.1	+	2367518	2367625	KPN_RS24350	5UTR	NC_009648.1	+	4946470	4946644	714	27	2	9.59673e-23	6.62765e-20
KPN_RS14040	CDS	NC_009648.1	+	2868711	2869736	KPN_RS13125:KPN_RS13105	IGR	NC_009648.1	-	2654516	2656915	714	21	1	5.37686e-05	0.00192005
agp	CDS	NC_009648.1	+	1176082	1177329	ispG	CDS	NC_009648.1	-	3122894	3124015	710	1	1	0.0776678	0.246933
osmE	CDS	NC_009648.1	+	1381197	1381535	ArcZ	ncRNA	NC_009648.1	+	3973082	3973203	709	20	2	4.05609e-11	7.8313e-09
KpnR_124	ncRNA	NC_009649.1	-	50982	51224	ompW	CDS	NC_009648.1	+	1399483	1400121	706	19	2	1.00367e-11	2.19779e-09
crr	CDS	NC_009648.1	+	3033940	3034449	CyaR	ncRNA	NC_009648.1	+	2775703	2775790	703	2	2	0.017214	0.109843
fabR	CDS	NC_009648.1	+	4657784	4658419	KPN_RS10750	3UTR	NC_009648.1	+	2195534	2195683	702	22	1	0.00495348	0.0535166
ompA	CDS	NC_009648.1	-	1120326	1121396	CyaR	ncRNA	NC_009648.1	+	2775703	2775790	700	13	2	0.0135244	0.0974887
KPN_RS02750	CDS	NC_009648.1	-	569456	570973	KpnR_128	ncRNA	NC_009649.1	+	134372	134491	700	0	2	2.97079e-07	2.38141e-05
KPN_RS23815	5UTR	NC_009648.1	+	4841912	4842152	MicA	ncRNA	NC_009648.1	+	3318096	3318170	700	36	2	2.72469e-17	1.22311e-14
KPN_RS27955	5UTR	NC_009651.1	-	28106	28171	KpnR_127	ncRNA	NC_009649.1	-	134020	134087	698	10	2	6.68993e-06	0.000330921
mtnC	CDS	NC_009648.1	-	732402	733091	ArcZ	ncRNA	NC_009648.1	+	3973082	3973203	697	4	1	0.00303067	0.0392481
KPN_RS14160	CDS	NC_009648.1	-	2894808	2895911	KpnR_127	ncRNA	NC_009649.1	-	134020	134087	694	210	2	0.000169027	0.00486385
KPN_RS22040	CDS	NC_009648.1	-	4472486	4473808	phoA	CDS	NC_009648.1	+	367056	368486	693	693	1	NaN	NaN
thiM	CDS	NC_009648.1	-	2796877	2797650	tdh	CDS	NC_009648.1	-	4341476	4342501	691	12	1	0.00325613	0.0412029
KPN_RS14160	CDS	NC_009648.1	-	2894808	2895911	dsbB	CDS	NC_009648.1	+	2537564	2538094	690	690	1	0.00407643	0.0475919
FnrS	ncRNA	NC_009648.1	+	1539850	1539972	KpnR_124	ncRNA	NC_009649.1	-	50982	51224	690	268	2	0.0817991	0.25715
Spot 42	ncRNA	NC_009648.1	+	4571507	4571625	rssB	CDS	NC_009648.1	-	2413537	2414550	687	36	1	0.0566433	0.209198
MgrR	ncRNA	NC_009648.1	+	1792507	1792605	mscL	CDS	NC_009648.1	+	4052711	4053124	686	677	1	NaN	NaN
KPN_RS14160	CDS	NC_009648.1	-	2894808	2895911	fabR	CDS	NC_009648.1	+	4657784	4658419	684	0	1	3.79009e-06	0.000204984
KpnR_023	ncRNA	NC_009648.1	-	1121359	1121526	ecnB	CDS	NC_009648.1	+	4978216	4978362	684	24	1	0.00565296	0.0580358
glgB	CDS	NC_009648.1	-	4151855	4154041	ArcZ	ncRNA	NC_009648.1	+	3973082	3973203	684	19	2	4.63687e-10	7.6385e-08
recA	CDS	NC_009648.1	-	3326751	3327809	SdsR	ncRNA	NC_009648.1	-	2580978	2581082	679	42	1	0.0946682	0.274659
KPN_RS02225	CDS	NC_009648.1	+	462325	462582	ChiX	ncRNA	NC_009648.1	+	510362	510442	675	16	2	1.52786e-05	0.000679064
CpxQ	ncRNA	NC_009648.1	+	4622452	4622509	SdhX	ncRNA	NC_009648.1	+	827990	828076	672	11	2	0.0455118	0.187855
zapB	CDS	NC_009648.1	-	4391547	4391792	GcvB	ncRNA	NC_009648.1	+	3469834	3470041	671	39	2	0.00245519	0.0342012
dtpD	5UTR	NC_009648.1	+	550183	550332	RprA	ncRNA	NC_009648.1	+	2367518	2367625	671	17	2	0.00879088	0.0760352
fadL	CDS	NC_009648.1	+	2996745	2998067	KPN_RS00575	CDS	NC_009648.1	+	125245	126288	670	670	1	0.0147794	0.102701
aceE	CDS	NC_009648.1	+	137677	140340	ArcZ	ncRNA	NC_009648.1	+	3973082	3973203	669	669	1	6.0372e-05	0.00209274
cysS	CDS	NC_009648.1	+	528988	530373	ChiX	ncRNA	NC_009648.1	+	510362	510442	667	625	2	5.43672e-07	3.96837e-05
CpxQ	ncRNA	NC_009648.1	+	4622452	4622509	frdA	CDS	NC_009648.1	-	4980970	4982760	662	22	2	0.00104754	0.019573
KPN_RS01795	3UTR	NC_009648.1	+	373477	373626	ArcZ	ncRNA	NC_009648.1	+	3973082	3973203	661	15	1	0.00868608	0.0754194
KPN_RS07945	3UTR	NC_009648.1	+	1645042	1645191	recA	CDS	NC_009648.1	-	3326751	3327809	658	17	1	0.00520909	0.0553131
pgm	CDS	NC_009648.1	+	796083	797723	ppiC	CDS	NC_009648.1	-	4681326	4681607	658	634	1	NaN	NaN
KPN_RS26435	5UTR	NC_009649.1	+	43476	43558	CpxQ	ncRNA	NC_009648.1	+	4622452	4622509	657	42	2	1.92762e-08	2.07259e-06
KPN_RS26090	CDS	NC_009648.1	+	5290827	5292104	SdsR	ncRNA	NC_009648.1	-	2580978	2581082	654	22	1	1.00164e-05	0.000470823
dapD	CDS	NC_009648.1	-	211030	211854	KPN_RS28175	CDS	NC_009651.1	-	66239	66898	652	11	1	0.000704936	0.0145996
ppx	CDS	NC_009648.1	+	3099288	3100820	iolC	CDS	NC_009648.1	-	5109477	5111390	649	12	1	0.0112153	0.088426
ArcZ	ncRNA	NC_009648.1	+	3973082	3973203	fabR	CDS	NC_009648.1	+	4657784	4658419	648	7	2	3.4557e-05	0.00132304
KPN_RS32530	5UTR	NC_009651.1	-	17918	18065	KPN_RS28335	CDS	NC_009653.1	+	2858	3259	647	24	1	0.00401125	0.0469225
mioC	5UTR	NC_009648.1	-	4543373	4543403	CpxQ	ncRNA	NC_009648.1	+	4622452	4622509	646	29	1	2.08587e-05	0.000873049
fabR	CDS	NC_009648.1	+	4657784	4658419	KPN_RS23375	3UTR	NC_009648.1	-	4747147	4747296	644	33	1	0.000157108	0.00462284
uvrY	CDS	NC_009648.1	-	2635906	2636562	KPN_RS28220	3UTR	NC_009651.1	-	73622	73771	644	17	1	0.00870482	0.0755456
KPN_RS06415	5UTR	NC_009648.1	+	1348657	1348806	KPN_RS04265	CDS	NC_009648.1	-	881879	883162	643	6	1	0.00379472	0.0457126
KPN_RS25235	5UTR	NC_009648.1	-	5123018	5123046	ArcZ	ncRNA	NC_009648.1	+	3973082	3973203	643	19	2	2.78711e-12	6.76288e-10
ArcZ	ncRNA	NC_009648.1	+	3973082	3973203	metH	CDS	NC_009648.1	+	4813394	4817077	643	15	2	0.0102703	0.0826056
KPN_RS30660	CDS	NC_009648.1	-	4276446	4277341	KPN_RS30625_2	CDS	NC_009648.1	+	3653417	3654312	641	0	2	NaN	NaN
KPN_RS28175	5UTR	NC_009651.1	-	66899	67077	KpnR_128	ncRNA	NC_009649.1	+	134372	134491	639	31	1	2.68073e-12	6.59386e-10
ArcZ	ncRNA	NC_009648.1	+	3973082	3973203	cecR	CDS	NC_009648.1	-	918338	918997	638	5	2	0.00918084	0.0776303
malK	CDS	NC_009648.1	+	4840960	4842069	CyaR	ncRNA	NC_009648.1	+	2775703	2775790	635	277	2	0.0203224	0.121799
msrP	CDS	NC_009648.1	+	4023757	4024758	rcsA	CDS	NC_009648.1	+	2644208	2644831	630	630	1	0.0231535	0.12916
pnp	CDS	NC_009648.1	-	3932399	3934646	SdsR	ncRNA	NC_009648.1	-	2580978	2581082	629	58	2	0.000458059	0.0106817
KPN_RS04225	5UTR	NC_009648.1	-	871530	871693	CyaR	ncRNA	NC_009648.1	+	2775703	2775790	629	23	2	2.22435e-21	1.2884e-18
fabR	CDS	NC_009648.1	+	4657784	4658419	KpnR_128	ncRNA	NC_009649.1	+	134372	134491	629	167	2	0.132705	0.32795
ArcZ	ncRNA	NC_009648.1	+	3973082	3973203	KPN_RS08350	CDS	NC_009648.1	+	1733762	1734688	629	16	2	0.140367	0.341475
rpoE	5UTR	NC_009648.1	-	3184986	3185200	KpnR_128	ncRNA	NC_009649.1	+	134372	134491	629	7	2	4.71262e-05	0.00174115
hupB	5UTR	NC_009648.1	+	445033	445151	aroA	5UTR	NC_009648.1	+	1053999	1054148	628	18	2	9.27933e-07	6.03694e-05
KpnR_040	ncRNA	NC_009648.1	-	1595047	1595119	SdsR	ncRNA	NC_009648.1	-	2580978	2581082	627	95	1	NaN	NaN
gndA	CDS	NC_009648.1	-	2726937	2728343	KPN_RS12080	3UTR	NC_009648.1	-	2458176	2458285	625	7	1	0.00353332	0.0433659
ArcZ	ncRNA	NC_009648.1	+	3973082	3973203	sdhB	CDS	NC_009648.1	+	820717	821433	621	17	1	0.0495093	0.19692
KPN_RS02800	5UTR	NC_009648.1	+	577645	577877	ChiX	ncRNA	NC_009648.1	+	510362	510442	621	14	2	6.33742e-07	4.41065e-05
ackA	5UTR	NC_009648.1	+	2957708	2957928	SdhX	ncRNA	NC_009648.1	+	827990	828076	620	21	2	1.4512e-06	9.01652e-05
KPN_RS07995	CDS	NC_009648.1	-	1657409	1658683	ArcZ	ncRNA	NC_009648.1	+	3973082	3973203	619	49	2	2.09448e-09	3.03295e-07
pldB	5UTR	NC_009648.1	+	4728945	4729011	CpxQ	ncRNA	NC_009648.1	+	4622452	4622509	618	17	1	0.0192477	0.117117
KPN_RS19745:mdh	IGR	NC_009648.1	-	4004663	4006268	CyaR	ncRNA	NC_009648.1	+	2775703	2775790	616	17	1	7.67136e-10	1.18747e-07
ArcZ	ncRNA	NC_009648.1	+	3973082	3973203	KPN_RS05330	CDS	NC_009648.1	+	1128620	1129033	614	20	2	0.0797769	0.252241
CsrB	ncRNA	NC_009648.1	-	3438471	3438838	nlpI	CDS	NC_009648.1	-	3931518	3932402	613	33	1	0.0318371	0.15277
KPN_RS02800	CDS	NC_009648.1	+	577878	578267	GcvB	ncRNA	NC_009648.1	+	3469834	3470041	610	31	2	0.00019424	0.00548393
KPN_RS21440	CDS	NC_009648.1	+	4356849	4357625	CpxQ	ncRNA	NC_009648.1	+	4622452	4622509	610	389	1	6.71805e-07	4.62181e-05
srmB	CDS	NC_009648.1	+	3187879	3189210	KPN_RS24350	5UTR	NC_009648.1	+	4946470	4946644	610	4	1	0.0195482	0.118718
pckA_2	CDS	NC_009648.1	+	4117658	4119280	zitB	CDS	NC_009648.1	-	841440	842384	607	9	1	0.000290514	0.00753826
ChiX	ncRNA	NC_009648.1	+	510362	510442	RydC	ncRNA	NC_009648.1	+	2580742	2580807	607	77	2	0.0111102	0.0882718
ChiX	ncRNA	NC_009648.1	+	510362	510442	KPN_RS23860	3UTR	NC_009648.1	+	4851575	4851724	605	165	2	0.0801124	0.253168
KPN_RS30625_2	CDS	NC_009648.1	+	3653417	3654312	KPN_RS30660	CDS	NC_009648.1	-	4276446	4277341	604	0	2	NaN	NaN
KPN_RS23815	CDS	NC_009648.1	+	4842153	4843442	MicF	ncRNA	NC_009648.1	+	2896241	2896333	600	15	1	0.0171929	0.109843
tdh	CDS	NC_009648.1	-	4341476	4342501	KPN_RS16690	CDS	NC_009648.1	+	3411716	3412762	600	1	1	0.0493572	0.196902
hspQ	CDS	NC_009648.1	-	1150741	1151058	CyaR	ncRNA	NC_009648.1	+	2775703	2775790	599	15	1	0.0202031	0.121773
KPN_RS25200	CDS	NC_009648.1	+	5114938	5115822	ChiX	ncRNA	NC_009648.1	+	510362	510442	598	12	1	NaN	NaN
acpP	CDS	NC_009648.1	+	1242526	1242762	pspA	CDS	NC_009648.1	+	1457894	1458562	598	17	1	0.0147238	0.102433
KPN_RS09950	CDS	NC_009648.1	+	2034958	2036655	ArcZ	ncRNA	NC_009648.1	+	3973082	3973203	597	25	2	1.14409e-05	0.000526751
rpsK	CDS	NC_009648.1	-	4056397	4056786	cfa	5UTR	NC_009648.1	+	2194179	2194384	596	5	1	0.00152309	0.0251135
KPN_RS28175	CDS	NC_009651.1	-	66239	66898	aph(3'')-Ib	5UTR	NC_009651.1	+	12014	12225	595	15	1	0.00584734	0.0599286
KPN_RS00550:KPN_RS00575	IGR	NC_009648.1	+	123432	125124	ArcZ	ncRNA	NC_009648.1	+	3973082	3973203	591	12	1	3.06568e-08	3.11002e-06
plsY	CDS	NC_009648.1	+	3789218	3789835	GcvB	ncRNA	NC_009648.1	+	3469834	3470041	587	587	1	NaN	NaN
CpxQ	ncRNA	NC_009648.1	+	4622452	4622509	KPN_RS13390	CDS	NC_009648.1	-	2709020	2712586	587	289	2	0.0201265	0.121773
ispD	CDS	NC_009648.1	-	3405538	3406248	ArcZ	ncRNA	NC_009648.1	+	3973082	3973203	587	5	2	3.26938e-06	0.000180076
KPN_RS22055	CDS	NC_009648.1	-	4476440	4478101	SdhX	ncRNA	NC_009648.1	+	827990	828076	585	25	1	0.00316062	0.0403069
uvrY	CDS	NC_009648.1	-	2635906	2636562	ArcZ	ncRNA	NC_009648.1	+	3973082	3973203	584	16	2	0.000164421	0.00476186
frdB	CDS	NC_009648.1	-	4980243	4980977	ArcZ	ncRNA	NC_009648.1	+	3973082	3973203	584	10	1	0.00281044	0.0374642
mgtE	CDS	NC_009648.1	-	2888557	2889993	clpK	CDS	NC_009649.1	+	44559	47354	584	584	1	0.0375944	0.169322
ArcZ	ncRNA	NC_009648.1	+	3973082	3973203	uspA	CDS	NC_009648.1	+	4217328	4217765	583	8	2	0.141351	0.34373
dapF	CDS	NC_009648.1	+	4715452	4716276	MicL	ncRNA	NC_009648.1	-	2609852	2610162	580	30	2	3.53027e-14	1.09292e-11
KPN_RS24840	5UTR	NC_009648.1	+	5035695	5035853	KPN_RS16085	CDS	NC_009648.1	-	3299681	3300043	579	33	1	0.00137496	0.0234908
aroD	CDS	NC_009648.1	-	85173	85928	CyaR	ncRNA	NC_009648.1	+	2775703	2775790	578	13	1	NaN	NaN
KPN_RS28220	CDS	NC_009651.1	-	73772	74335	FnrS	ncRNA	NC_009648.1	+	1539850	1539972	576	296	2	0.122055	0.312155
rpsT	5UTR	NC_009648.1	-	19437	19677	CyaR	ncRNA	NC_009648.1	+	2775703	2775790	575	6	2	0.0690987	0.232852
deoD	CDS	NC_009648.1	+	5296115	5296834	KPN_RS14160	CDS	NC_009648.1	-	2894808	2895911	573	570	1	0.0215858	0.12495
KPN_RS17010	CDS	NC_009648.1	+	3484140	3485213	GcvB	ncRNA	NC_009648.1	+	3469834	3470041	573	19	1	4.10898e-09	5.38547e-07
plsY	CDS	NC_009648.1	+	3789218	3789835	KPN_RS01275	CDS	NC_009648.1	+	272025	273368	571	571	1	4.32778e-07	3.25104e-05
ArcZ	ncRNA	NC_009648.1	+	3973082	3973203	argE_2	CDS	NC_009648.1	-	4650502	4651653	571	346	1	4.02013e-06	0.000214837
frdA	CDS	NC_009648.1	-	4980970	4982760	KPN_RS16065	CDS	NC_009648.1	+	3297764	3297943	571	14	1	0.090806	0.270427
syd	CDS	NC_009648.1	-	3439048	3439593	ChiX	ncRNA	NC_009648.1	+	510362	510442	570	10	1	0.0411105	0.178477
SdsR	ncRNA	NC_009648.1	-	2580978	2581082	KpnR_023	ncRNA	NC_009648.1	-	1121359	1121526	569	285	2	0.142594	0.345787
KPN_RS20920	CDS	NC_009648.1	-	4235365	4237416	CyaR	ncRNA	NC_009648.1	+	2775703	2775790	569	29	1	0.0495372	0.19692
yeaG	CDS	NC_009648.1	-	1341957	1343891	ArcZ	ncRNA	NC_009648.1	+	3973082	3973203	568	6	2	0.000185881	0.00530634
SroC	ncRNA	NC_009648.1	-	769973	770129	KPN_RS28175	CDS	NC_009651.1	-	66239	66898	566	15	2	1.48506e-06	9.19506e-05
KPN_RS24415	CDS	NC_009648.1	-	4957124	4958425	KPN_RS23945	CDS	NC_009648.1	+	4867339	4869597	566	10	1	0.0064888	0.0635987
GlnZ	ncRNA	NC_009648.1	-	4577815	4577914	ompA	CDS	NC_009648.1	-	1120326	1121396	564	10	1	7.51195e-07	5.08998e-05
KPN_RS00290	CDS	NC_009648.1	+	61194	62558	SroC	ncRNA	NC_009648.1	-	769973	770129	564	476	1	0.135532	0.331736
ftsE	CDS	NC_009648.1	-	4186668	4187336	SdsR	ncRNA	NC_009648.1	-	2580978	2581082	563	17	1	0.00273465	0.0367702
aroA	5UTR	NC_009648.1	+	1053999	1054148	KPN_RS24985	CDS	NC_009648.1	+	5065679	5066455	563	562	1	NaN	NaN
ArcZ	ncRNA	NC_009648.1	+	3973082	3973203	KPN_RS24035	CDS	NC_009648.1	+	4886236	4886904	563	15	1	0.00218128	0.0318546
guaA	CDS	NC_009648.1	-	3109379	3110956	KPN_RS30905:mltA	IGR	NC_009648.1	-	3474370	3496931	563	22	1	8.44998e-09	9.98209e-07
KPN_RS14160	5UTR	NC_009648.1	-	2895912	2895984	KPN_RS04490	3UTR	NC_009648.1	-	929265	929414	561	112	2	0.0590066	0.214652
rpoC	CDS	NC_009648.1	+	4774182	4778405	CyaR	ncRNA	NC_009648.1	+	2775703	2775790	560	45	2	5.34909e-09	6.76397e-07
KPN_RS10905	CDS	NC_009648.1	+	2218228	2218716	GcvB	ncRNA	NC_009648.1	+	3469834	3470041	558	26	2	2.03002e-14	6.5091e-12
KpnR_023	ncRNA	NC_009648.1	-	1121359	1121526	sucC	CDS	NC_009648.1	+	825967	827133	557	268	1	0.00441705	0.0499435
ampH	CDS	NC_009648.1	-	358014	359174	GcvB	ncRNA	NC_009648.1	+	3469834	3470041	554	1	1	0.00335559	0.042076
eptB	5UTR	NC_009648.1	-	4281594	4281700	RaiZ	ncRNA	NC_009648.1	+	3210661	3210819	554	15	2	6.58712e-07	4.54917e-05
KPN_RS30525	CDS	NC_009648.1	-	2731206	2732828	CyaR	ncRNA	NC_009648.1	+	2775703	2775790	553	20	2	0.0946509	0.274659
cbpA	CDS	NC_009648.1	-	4936089	4937006	nuoA	5UTR	NC_009648.1	-	2949581	2949712	552	7	1	0.133748	0.32795
rfbC_2	CDS	NC_009648.1	-	2723257	2723811	rfbC	CDS	NC_009648.1	-	2715683	2716237	552	0	2	NaN	NaN
ArcZ	ncRNA	NC_009648.1	+	3973082	3973203	bssS	CDS	NC_009648.1	-	1221615	1221869	552	481	2	7.9858e-14	2.35071e-11
KPN_RS32530	5UTR	NC_009651.1	-	17918	18065	sul2	CDS	NC_009651.1	+	18529	19344	551	28	2	0.00524556	0.0556345
secE	5UTR	NC_009648.1	+	4765965	4766185	CyaR	ncRNA	NC_009648.1	+	2775703	2775790	551	20	1	0.000774307	0.0156747
rpoE	CDS	NC_009648.1	-	3184410	3184985	RyfD	ncRNA	NC_009648.1	-	3207437	3207578	547	5	1	NaN	NaN
KPN_RS18860	CDS	NC_009648.1	+	3838120	3841362	recA	CDS	NC_009648.1	-	3326751	3327809	546	538	1	0.144053	0.345787
KpnR_124	ncRNA	NC_009649.1	-	50982	51224	cof	CDS	NC_009648.1	+	451251	452069	545	370	2	0.00899204	0.0774889
clpA	5UTR	NC_009648.1	+	1022645	1022829	CyaR	ncRNA	NC_009648.1	+	2775703	2775790	543	51	2	0.0104534	0.0834967
pgm	CDS	NC_009648.1	+	796083	797723	KPN_RS13045	CDS	NC_009648.1	-	2643401	2643835	540	540	1	0.146684	0.345787
hfq	5UTR	NC_009648.1	+	5000763	5001003	KPN_RS23375	3UTR	NC_009648.1	-	4747147	4747296	540	0	2	0.0250633	0.13656
rimO	CDS	NC_009648.1	-	969710	971035	pepN	CDS	NC_009648.1	+	1098981	1101596	538	22	1	NaN	NaN
FnrS	ncRNA	NC_009648.1	+	1539850	1539972	sltY	5UTR	NC_009648.1	+	5304055	5304288	536	51	1	0.0117744	0.0903508
CpxQ	ncRNA	NC_009648.1	+	4622452	4622509	mlaA	CDS	NC_009648.1	-	2998129	2998890	535	40	2	6.74972e-05	0.00227816
CpxQ	ncRNA	NC_009648.1	+	4622452	4622509	rseA	CDS	NC_009648.1	-	3183727	3184377	535	212	1	0.00722012	0.0682698
rfbB_2	5UTR	NC_009648.1	-	2726696	2726845	CsrB	ncRNA	NC_009648.1	-	3438471	3438838	533	11	1	8.57594e-09	1.00647e-06
tatC	CDS	NC_009648.1	+	4742685	4743464	SroC	ncRNA	NC_009648.1	-	769973	770129	532	6	1	0.106924	0.295692
ArcZ	ncRNA	NC_009648.1	+	3973082	3973203	KPN_RS23860	3UTR	NC_009648.1	+	4851575	4851724	530	15	2	0.142126	0.345473
CpxQ	ncRNA	NC_009648.1	+	4622452	4622509	robA	5UTR	NC_009648.1	-	5308774	5308814	530	0	2	0.069936	0.232852
ilvD	CDS	NC_009648.1	+	4675210	4677060	GcvB	ncRNA	NC_009648.1	+	3469834	3470041	530	30	2	1.45805e-11	3.00927e-09
KPN_RS15930	CDS	NC_009648.1	-	3268206	3269117	GlmZ	ncRNA	NC_009648.1	+	4707421	4707597	529	529	1	0.0061138	0.0607356
KPN_RS13390	CDS	NC_009648.1	-	2709020	2712586	CpxQ	ncRNA	NC_009648.1	+	4622452	4622509	528	26	2	2.36804e-11	4.77759e-09
rfbC	CDS	NC_009648.1	-	2715683	2716237	rfbC_2	CDS	NC_009648.1	-	2723257	2723811	528	0	2	NaN	NaN
mukF	CDS	NC_009648.1	+	1068747	1070069	mscM	CDS	NC_009648.1	-	4985736	4989065	526	526	1	0.0073745	0.0689898
grcA	CDS	NC_009648.1	-	3189256	3189639	CyaR	ncRNA	NC_009648.1	+	2775703	2775790	525	34	2	0.00119416	0.021251
KPN_RS23815	5UTR	NC_009648.1	+	4841912	4842152	KPN_RS19910	5UTR	NC_009648.1	+	4043723	4043910	522	20	1	0.000121443	0.0037468
kdsC	CDS	NC_009648.1	+	3965619	3966185	KPN_RS24840	3UTR	NC_009648.1	+	5036061	5036210	522	15	1	1.51295e-05	0.000674109
CpxQ	ncRNA	NC_009648.1	+	4622452	4622509	KPN_RS00290	CDS	NC_009648.1	+	61194	62558	521	4	2	0.0155326	0.105099
ArcZ	ncRNA	NC_009648.1	+	3973082	3973203	KPN_RS03850	CDS	NC_009648.1	+	806289	806498	520	22	2	0.0174762	0.11065
CpxQ	ncRNA	NC_009648.1	+	4622452	4622509	osmE	CDS	NC_009648.1	+	1381197	1381535	520	14	2	3.19941e-07	2.51968e-05
nuoC	CDS	NC_009648.1	-	2946549	2948357	CyaR	ncRNA	NC_009648.1	+	2775703	2775790	520	16	2	0.000982816	0.0186593
KpnR_124	ncRNA	NC_009649.1	-	50982	51224	zapA	5UTR	NC_009648.1	+	3664528	3664665	520	79	2	0.0819309	0.25715
KPN_RS28175	CDS	NC_009651.1	-	66239	66898	SroC	ncRNA	NC_009648.1	-	769973	770129	518	14	2	0.000280324	0.00732678
lacZ	CDS	NC_009649.1	-	16907	19981	KPN_RS02170	3UTR	NC_009648.1	+	452070	452219	518	18	1	NaN	NaN
SroC	ncRNA	NC_009648.1	-	769973	770129	KPN_RS11620	CDS	NC_009648.1	-	2362082	2362330	515	10	1	0.00131808	0.02267
KPN_RS15290	3UTR	NC_009648.1	-	3126683	3126832	ArcZ	ncRNA	NC_009648.1	+	3973082	3973203	514	0	1	NaN	NaN
pagP	CDS	NC_009648.1	+	744798	745316	SroC	ncRNA	NC_009648.1	-	769973	770129	513	22	2	0.0132361	0.0959996
KPN_RS20940	5UTR	NC_009648.1	-	4241604	4241655	FnrS	ncRNA	NC_009648.1	+	1539850	1539972	512	25	1	3.2493e-07	2.54779e-05
fpr	CDS	NC_009648.1	+	4385244	4385990	SdsR	ncRNA	NC_009648.1	-	2580978	2581082	510	510	1	NaN	NaN
KPN_RS09950	CDS	NC_009648.1	+	2034958	2036655	mlaA	CDS	NC_009648.1	-	2998129	2998890	509	15	1	1.65787e-08	1.82631e-06
citX	5UTR	NC_009648.1	+	62573	62737	KPN_RS00290	CDS	NC_009648.1	+	61194	62558	508	508	1	0.00734241	0.0688461
KPN_RS23860	3UTR	NC_009648.1	+	4851575	4851724	fabR	CDS	NC_009648.1	+	4657784	4658419	503	10	2	2.01199e-05	0.000846071
KPN_RS27150	CDS	NC_009649.1	+	175264	175860	KPN_RS27770	CDS	NC_009650.1	+	106961	107557	502	0	2	NaN	NaN
otsB	CDS	NC_009648.1	-	2618289	2619077	SdsR	ncRNA	NC_009648.1	-	2580978	2581082	502	20	2	2.89887e-11	5.72002e-09
DapZ	ncRNA	NC_009648.1	+	41908	41977	fabR	CDS	NC_009648.1	+	4657784	4658419	501	4	1	NaN	NaN
ArcZ	ncRNA	NC_009648.1	+	3973082	3973203	KPN_RS24675	CDS	NC_009648.1	+	5005899	5007197	501	13	2	9.86064e-07	6.39197e-05
hupB	CDS	NC_009648.1	+	445152	445424	SdsR	ncRNA	NC_009648.1	-	2580978	2581082	497	7	2	0.00690056	0.0654897
ArcZ	ncRNA	NC_009648.1	+	3973082	3973203	KPN_RS15290	3UTR	NC_009648.1	-	3126683	3126832	497	0	1	NaN	NaN
GcvB	ncRNA	NC_009648.1	+	3469834	3470041	CyaR	ncRNA	NC_009648.1	+	2775703	2775790	497	12	2	0.00212215	0.0311828
CpxQ	ncRNA	NC_009648.1	+	4622452	4622509	KPN_RS13475	CDS	NC_009648.1	-	2729995	2731116	495	5	2	0.00914308	0.0776303
alaC	CDS	NC_009648.1	-	3005437	3006651	KPN_RS19035	CDS	NC_009648.1	+	3876441	3877043	495	28	1	0.00352773	0.0433566
KPN_RS19785	CDS	NC_009648.1	-	4017828	4018409	CyaR	ncRNA	NC_009648.1	+	2775703	2775790	493	193	2	2.23279e-07	1.83908e-05
KPN_RS21830	CDS	NC_009648.1	+	4432854	4433792	KPN_RS04745	5UTR	NC_009648.1	+	986321	986518	491	24	1	0.101904	0.284129
KPN_RS08905	5UTR	NC_009648.1	+	1832236	1832263	MicF	ncRNA	NC_009648.1	+	2896241	2896333	489	0	1	0.0966288	0.27969
GcvB	ncRNA	NC_009648.1	+	3469834	3470041	ilvB	5UTR	NC_009648.1	-	4463443	4463671	489	19	2	0.000203257	0.0056627
crr	CDS	NC_009648.1	+	3033940	3034449	KPN_RS06450	CDS	NC_009648.1	-	1356224	1356970	489	489	1	0.0297435	0.149601
lpxM	CDS	NC_009648.1	-	2595658	2596632	drmA	CDS	NC_009648.1	+	5151896	5155894	488	488	1	0.0789733	0.250052
amiA	CDS	NC_009648.1	+	3045688	3046560	gltP	CDS	NC_009648.1	+	4903297	4904610	487	487	1	NaN	NaN
fpr	CDS	NC_009648.1	+	4385244	4385990	yedE	CDS	NC_009648.1	-	1673468	1674676	485	485	1	4.28555e-08	4.22809e-06
KpnR_128	ncRNA	NC_009649.1	+	134372	134491	fbaA	CDS	NC_009648.1	-	3671967	3673046	484	5	1	1.55895e-05	0.000689471
KPN_RS10675	5UTR	NC_009648.1	-	2182512	2182534	CyaR	ncRNA	NC_009648.1	+	2775703	2775790	483	18	1	0.00896809	0.0773815
fkpA	CDS	NC_009648.1	-	4076197	4077027	KpnR_023	ncRNA	NC_009648.1	-	1121359	1121526	482	118	2	0.102249	0.285046
grxC	5UTR	NC_009648.1	-	4335956	4336062	CpxQ	ncRNA	NC_009648.1	+	4622452	4622509	478	12	1	5.23669e-05	0.00189576
nagK	CDS	NC_009648.1	+	1268401	1269312	CyaR	ncRNA	NC_009648.1	+	2775703	2775790	477	19	2	0.000941509	0.0181672
udp	CDS	NC_009648.1	+	4736334	4737095	ChiX	ncRNA	NC_009648.1	+	510362	510442	477	106	2	0.127479	0.324912
KPN_RS16525	5UTR	NC_009648.1	-	3380296	3380445	KpnR_125	ncRNA	NC_009649.1	-	71349	71428	476	10	1	0.00120754	0.021401
FnrS	ncRNA	NC_009648.1	+	1539850	1539972	trmD	5UTR	NC_009648.1	-	3221050	3221199	475	2	1	0.00924904	0.0776303
tetR(D)	5UTR	NC_009651.1	-	85819	85880	CyaR	ncRNA	NC_009648.1	+	2775703	2775790	473	19	1	0.000196694	0.00554448
KPN_RS23815	CDS	NC_009648.1	+	4842153	4843442	ArcZ	ncRNA	NC_009648.1	+	3973082	3973203	472	17	2	6.79456e-15	2.30195e-12
ftsZ	CDS	NC_009648.1	+	117073	118224	GcvB	ncRNA	NC_009648.1	+	3469834	3470041	471	20	1	0.0017575	0.0274041
CpxQ	ncRNA	NC_009648.1	+	4622452	4622509	KPN_RS21060	CDS	NC_009648.1	-	4274199	4275806	470	273	2	1.94698e-06	0.000115762
groL	CDS	NC_009648.1	+	4962656	4964302	CyaR	ncRNA	NC_009648.1	+	2775703	2775790	469	16	2	0.000261806	0.00693361
rplN	CDS	NC_009648.1	-	4062468	4062839	CyaR	ncRNA	NC_009648.1	+	2775703	2775790	469	18	2	0.094446	0.274147
fabR	CDS	NC_009648.1	+	4657784	4658419	KPN_RS23860	3UTR	NC_009648.1	+	4851575	4851724	468	259	2	0.0791743	0.250644
CpxQ	ncRNA	NC_009648.1	+	4622452	4622509	KPN_RS17885	5UTR	NC_009648.1	-	3655120	3655154	467	2	1	0.000456115	0.0106502
pocR	CDS	NC_009648.1	-	3513560	3514471	ArcZ	ncRNA	NC_009648.1	+	3973082	3973203	464	10	2	3.24599e-05	0.00125081
rihC	5UTR	NC_009648.1	+	25618	25647	SdsR	ncRNA	NC_009648.1	-	2580978	2581082	463	117	2	1.38461e-08	1.57355e-06
KPN_RS28290	CDS	NC_009651.1	-	87578	88438	KPN_RS27280	CDS	NC_009650.1	+	21882	22742	462	0	2	NaN	NaN
CpxQ	ncRNA	NC_009648.1	+	4622452	4622509	KPN_RS11630	CDS	NC_009648.1	-	2362942	2365998	462	11	2	0.00129289	0.022484
KPN_RS15070	CDS	NC_009648.1	-	3080468	3081343	malM 3'	ncRNA	NC_009648.1	+	4844452	4844548	461	11	1	0.080658	0.254757
KPN_RS11505	CDS	NC_009648.1	+	2338585	2338821	CyaR	ncRNA	NC_009648.1	+	2775703	2775790	460	22	2	0.0926793	0.270427
crr	CDS	NC_009648.1	+	3033940	3034449	ChiX	ncRNA	NC_009648.1	+	510362	510442	460	16	1	0.132142	0.32795
KPN_RS04240	CDS	NC_009648.1	-	872788	873711	KPN_RS20430	CDS	NC_009648.1	-	4127886	4128155	459	14	1	1.72923e-06	0.000105973
KPN_RS05505	5UTR	NC_009648.1	-	1177626	1177775	malK	CDS	NC_009648.1	+	4840960	4842069	458	27	1	0.0119195	0.0911141
KpnR_124	ncRNA	NC_009649.1	-	50982	51224	KPN_RS17110	CDS	NC_009648.1	-	3502914	3503624	457	457	1	NaN	NaN
KPN_RS22180	5UTR	NC_009648.1	-	4503988	4504136	FnrS	ncRNA	NC_009648.1	+	1539850	1539972	456	337	2	0.00159097	0.0256602
KPN_RS17705	CDS	NC_009648.1	-	3623200	3624452	KpnR_128	ncRNA	NC_009649.1	+	134372	134491	454	454	1	NaN	NaN
KpnR_124	ncRNA	NC_009649.1	-	50982	51224	RybB	ncRNA	NC_009648.1	-	984425	984505	452	10	1	0.0167764	0.109843
rsmD	CDS	NC_009648.1	+	4189045	4189641	KPN_RS17560:KPN_RS17590	IGR	NC_009648.1	+	3596540	3602517	452	20	1	0.00776392	0.070766
KPN_RS13300	5UTR	NC_009648.1	-	2689390	2689412	SdsR	ncRNA	NC_009648.1	-	2580978	2581082	451	252	2	7.44117e-22	4.94866e-19
lysM	CDS	NC_009648.1	-	1906913	1907362	MicL	ncRNA	NC_009648.1	-	2609852	2610162	450	6	2	0.0288187	0.145479
KpnR_023	ncRNA	NC_009648.1	-	1121359	1121526	lacY	CDS	NC_009649.1	-	15602	16855	450	37	2	0.0901398	0.270427
sspB	CDS	NC_009648.1	-	3987857	3988351	gcvP	CDS	NC_009648.1	-	3655182	3658055	450	449	1	0.116456	0.309578
lacZ	CDS	NC_009649.1	-	16907	19981	hsp20	CDS	NC_009649.1	+	43875	44444	448	160	1	1.1924e-21	7.30529e-19
KpnR_124	ncRNA	NC_009649.1	-	50982	51224	KPN_RS19910	5UTR	NC_009648.1	+	4043723	4043910	445	6	1	0.060444	0.219307
CpxQ	ncRNA	NC_009648.1	+	4622452	4622509	KPN_RS30125	CDS	NC_009648.1	-	2736704	2737768	444	22	2	0.141486	0.344011
KPN_RS27770	CDS	NC_009650.1	+	106961	107557	KPN_RS27150	CDS	NC_009649.1	+	175264	175860	444	0	2	NaN	NaN
CpxQ	ncRNA	NC_009648.1	+	4622452	4622509	proP	CDS	NC_009648.1	+	4927460	4928962	441	18	2	0.0475911	0.190322
KPN_RS11620	CDS	NC_009648.1	-	2362082	2362330	yedE	CDS	NC_009648.1	-	1673468	1674676	439	439	1	NaN	NaN
KPN_RS06465	CDS	NC_009648.1	+	1360370	1361350	KPN_RS24985	CDS	NC_009648.1	+	5065679	5066455	437	437	1	NaN	NaN
mdtK	CDS	NC_009648.1	+	2196435	2197808	RaiZ	ncRNA	NC_009648.1	+	3210661	3210819	437	437	1	0.0378766	0.169322
KPN_RS06465	CDS	NC_009648.1	+	1360370	1361350	aroA	5UTR	NC_009648.1	+	1053999	1054148	436	436	1	NaN	NaN
pgk	CDS	NC_009648.1	-	3673144	3674307	KPN_RS10640	3UTR	NC_009648.1	+	2175634	2175744	435	0	1	0.00541299	0.0567728
aspA	CDS	NC_009648.1	-	4958541	4959977	CyaR	ncRNA	NC_009648.1	+	2775703	2775790	435	9	1	0.00327655	0.0412377
CpxQ	ncRNA	NC_009648.1	+	4622452	4622509	aroB	CDS	NC_009648.1	-	4104271	4105365	435	10	2	0.00369562	0.0448671
KPN_RS11620	CDS	NC_009648.1	-	2362082	2362330	fpr	CDS	NC_009648.1	+	4385244	4385990	434	434	1	0.0737504	0.243879
fieF	CDS	NC_009648.1	+	4622601	4623503	KPN_RS08880	CDS	NC_009648.1	+	1827610	1828668	431	39	1	0.000438161	0.010325
CpxQ	ncRNA	NC_009648.1	+	4622452	4622509	phoA	CDS	NC_009648.1	+	367056	368486	431	7	1	0.0317165	0.152314
crr	CDS	NC_009648.1	+	3033940	3034449	KPN_RS28175	CDS	NC_009651.1	-	66239	66898	430	382	1	0.133082	0.32795
asd_2	5UTR	NC_009648.1	-	4155387	4155560	KPN_RS23860	3UTR	NC_009648.1	+	4851575	4851724	430	19	2	3.27584e-08	3.28609e-06
CsrC	ncRNA	NC_009648.1	+	4572621	4572867	KPN_RS00290	CDS	NC_009648.1	+	61194	62558	429	429	1	4.72517e-09	6.1482e-07
fklB	CDS	NC_009648.1	+	5025614	5026234	KPN_RS23375	3UTR	NC_009648.1	-	4747147	4747296	428	7	1	0.079594	0.251751
ArcZ	ncRNA	NC_009648.1	+	3973082	3973203	murC	CDS	NC_009648.1	+	112531	114006	427	0	1	0.0046242	0.0518386
malE	CDS	NC_009648.1	-	4839399	4840589	KPN_RS28175	CDS	NC_009651.1	-	66239	66898	425	13	1	0.0761878	0.246051
DapZ	ncRNA	NC_009648.1	+	41908	41977	groL	CDS	NC_009648.1	+	4962656	4964302	425	0	1	1.13115e-06	7.20246e-05
KPN_RS27280	CDS	NC_009650.1	+	21882	22742	KPN_RS28290	CDS	NC_009651.1	-	87578	88438	425	0	2	NaN	NaN
ArcZ	ncRNA	NC_009648.1	+	3973082	3973203	ypfM	CDS	NC_009648.1	-	3075495	3075554	424	30	2	0.0406997	0.17695
KPN_RS19250	CDS	NC_009648.1	+	3914027	3914800	ettA	CDS	NC_009648.1	-	5302393	5304060	424	6	1	0.0101991	0.0826056
fdhF_2	CDS	NC_009648.1	-	4905563	4907710	ArcZ	ncRNA	NC_009648.1	+	3973082	3973203	422	3	1	0.0244126	0.133644
SroC	ncRNA	NC_009648.1	-	769973	770129	KPN_RS03495	3UTR	NC_009648.1	+	739162	739255	420	51	1	0.000117152	0.00365206
KPN_RS16310	CDS	NC_009648.1	+	3335979	3336752	ArcZ	ncRNA	NC_009648.1	+	3973082	3973203	418	2	1	0.000130318	0.00395267
gcvT	5UTR	NC_009648.1	-	3659771	3659955	mutS	CDS	NC_009648.1	+	3391585	3394146	417	23	1	0.059238	0.215276
FnrS	ncRNA	NC_009648.1	+	1539850	1539972	KpnR_023	ncRNA	NC_009648.1	-	1121359	1121526	415	74	2	0.00177703	0.0274041
sucA	CDS	NC_009648.1	+	821815	824622	pgm	CDS	NC_009648.1	+	796083	797723	414	410	1	0.00103587	0.0194149
moaA	5UTR	NC_009648.1	+	905892	906014	CpxQ	ncRNA	NC_009648.1	+	4622452	4622509	413	13	2	0.000137114	0.00412398
CyaR	ncRNA	NC_009648.1	+	2775703	2775790	FnrS	ncRNA	NC_009648.1	+	1539850	1539972	412	10	2	0.0458905	0.187855
sthA	CDS	NC_009648.1	-	4656187	4657587	ArcZ	ncRNA	NC_009648.1	+	3973082	3973203	411	8	2	2.22936e-14	7.02287e-12
KPN_RS16940	5UTR	NC_009648.1	-	3470281	3470460	KPN_RS02255	5UTR	NC_009648.1	-	467999	468218	411	3	2	1.14568e-08	1.33583e-06
galU	CDS	NC_009648.1	-	2412437	2413339	rbsD	CDS	NC_009648.1	+	4550294	4550713	409	4	1	0.0174132	0.110406
crr	CDS	NC_009648.1	+	3033940	3034449	GcvB	ncRNA	NC_009648.1	+	3469834	3470041	409	385	1	0.0080454	0.0727434
KPN_RS02800	CDS	NC_009648.1	+	577878	578267	KPN_RS17820:xerD	IGR	NC_009648.1	-	3643151	3643557	408	408	1	0.0557717	0.209198
CpxQ	ncRNA	NC_009648.1	+	4622452	4622509	kbl	CDS	NC_009648.1	-	4342514	4343707	408	329	2	0.00516046	0.0548291
ArcZ	ncRNA	NC_009648.1	+	3973082	3973203	acnB	CDS	NC_009648.1	+	147236	149833	407	16	2	0.004741	0.0524196
KPN_RS23860	3UTR	NC_009648.1	+	4851575	4851724	tyrB	CDS	NC_009648.1	+	4858442	4859635	406	397	1	0.0240026	0.13152
KPN_RS02800	CDS	NC_009648.1	+	577878	578267	RyeA:KPN_RS12725	IGR	NC_009648.1	+	2581211	2582871	402	395	1	0.0682913	0.232852
KPN_RS15300	CDS	NC_009648.1	-	3129750	3134699	CyaR	ncRNA	NC_009648.1	+	2775703	2775790	402	9	1	3.5867e-07	2.74055e-05
ArcZ	ncRNA	NC_009648.1	+	3973082	3973203	hflX	5UTR	NC_009648.1	+	5001301	5001387	401	2	1	0.017306	0.109843
rfbA	CDS	NC_009648.1	-	2717174	2718043	rfbA_2	CDS	NC_009648.1	-	2724748	2725617	398	0	2	NaN	NaN
RaiZ	ncRNA	NC_009648.1	+	3210661	3210819	KPN_RS02170	3UTR	NC_009648.1	+	452070	452219	392	25	2	0.00210584	0.0310361
ArcZ	ncRNA	NC_009648.1	+	3973082	3973203	lptB	CDS	NC_009648.1	+	3967278	3968003	392	7	1	0.0014033	0.0238965
ArcZ	ncRNA	NC_009648.1	+	3973082	3973203	murF	CDS	NC_009648.1	+	106389	107747	391	7	2	2.78055e-07	2.2389e-05
gsiA	CDS	NC_009648.1	+	963992	965851	ArcZ	ncRNA	NC_009648.1	+	3973082	3973203	391	12	2	4.8203e-08	4.6534e-06
KPN_RS06425	CDS	NC_009648.1	-	1349685	1350938	zwf	CDS	NC_009648.1	-	2591349	2592824	391	391	1	0.00363803	0.0443179
rcsB	CDS	NC_009648.1	+	2899356	2900006	CyaR	ncRNA	NC_009648.1	+	2775703	2775790	388	2	1	0.000815173	0.0162998
ampG	CDS	NC_009648.1	-	435586	437061	cadB	CDS	NC_009648.1	+	546709	548043	385	10	1	0.0134489	0.0971395
KPN_RS14160	CDS	NC_009648.1	-	2894808	2895911	GcvB	ncRNA	NC_009648.1	+	3469834	3470041	384	16	2	0.0156712	0.105099
zwf	CDS	NC_009648.1	-	2591349	2592824	SdhX	ncRNA	NC_009648.1	+	827990	828076	382	2	1	0.0248795	0.13591
lacZ	CDS	NC_009649.1	-	16907	19981	CpxQ	ncRNA	NC_009648.1	+	4622452	4622509	381	29	2	5.02416e-09	6.39815e-07
KpnR_127	ncRNA	NC_009649.1	-	134020	134087	KPN_RS03625:ubiF	IGR	NC_009648.1	+	764023	777245	381	4	1	5.90332e-06	0.000296919
ybiB	CDS	NC_009648.1	+	928337	929305	CyaR	ncRNA	NC_009648.1	+	2775703	2775790	380	8	1	0.00510735	0.0544049
pgk	CDS	NC_009648.1	-	3673144	3674307	malK	CDS	NC_009648.1	+	4840960	4842069	378	13	1	0.0209451	0.122832
mfd	CDS	NC_009648.1	-	1261464	1264910	ArcZ	ncRNA	NC_009648.1	+	3973082	3973203	378	5	2	3.99223e-06	0.000214624
KpnR_124	ncRNA	NC_009649.1	-	50982	51224	glmS	5UTR	NC_009648.1	-	4530177	4530354	375	375	1	NaN	NaN
serA	5UTR	NC_009648.1	-	3667232	3667281	SdsR	ncRNA	NC_009648.1	-	2580978	2581082	373	11	2	4.68908e-14	1.42707e-11
rpoE	CDS	NC_009648.1	-	3184410	3184985	RprA	ncRNA	NC_009648.1	+	2367518	2367625	373	11	1	0.000582034	0.0127451
KPN_RS22250	CDS	NC_009648.1	-	4519306	4520025	CyaR	ncRNA	NC_009648.1	+	2775703	2775790	373	15	1	0.113504	0.302656
KPN_RS21110	3UTR	NC_009648.1	+	4285070	4285219	lacZ	CDS	NC_009649.1	-	16907	19981	373	6	1	1.0626e-07	9.39903e-06
CpxQ	ncRNA	NC_009648.1	+	4622452	4622509	KPN_RS13340	CDS	NC_009648.1	-	2698542	2699366	371	23	2	0.0341857	0.161682
rfbA_2	CDS	NC_009648.1	-	2724748	2725617	rfbA	CDS	NC_009648.1	-	2717174	2718043	371	0	2	NaN	NaN
lrp	CDS	NC_009648.1	+	1031651	1032145	KPN_RS21295:KPN_RS32460	IGR	NC_009648.1	-	4323519	4327688	370	361	1	NaN	NaN
KPN_RS23860	3UTR	NC_009648.1	+	4851575	4851724	zwf	CDS	NC_009648.1	-	2591349	2592824	370	54	1	0.00909253	0.0776303
ArcZ	ncRNA	NC_009648.1	+	3973082	3973203	KPN_RS30920	CDS	NC_009648.1	-	3988963	3989247	368	1	2	0.0496386	0.19692
rlmB	CDS	NC_009648.1	+	5010324	5011055	ArcZ	ncRNA	NC_009648.1	+	3973082	3973203	364	17	2	6.40307e-11	1.21025e-08
KPN_RS13425	CDS	NC_009648.1	+	2719961	2720965	CpxQ	ncRNA	NC_009648.1	+	4622452	4622509	364	15	1	0.000126536	0.0038839
clpS	CDS	NC_009648.1	+	1022482	1022799	miaA	CDS	NC_009648.1	+	4999961	5000911	363	359	1	0.111568	0.299047
frdA	CDS	NC_009648.1	-	4980970	4982760	CyaR	ncRNA	NC_009648.1	+	2775703	2775790	363	11	2	3.69856e-08	3.68952e-06
fabR	CDS	NC_009648.1	+	4657784	4658419	pyrD	CDS	NC_009648.1	+	1106295	1107305	363	363	1	NaN	NaN
rlmB	CDS	NC_009648.1	+	5010324	5011055	rnr	CDS	NC_009648.1	+	5007810	5010242	362	362	1	0.042602	0.178646
cydA	5UTR	NC_009648.1	+	828656	828826	ppsA	CDS	NC_009648.1	-	2367712	2370090	362	362	1	0.0141927	0.100064
tolC	CDS	NC_009648.1	+	3772822	3774294	KPN_RS23860	3UTR	NC_009648.1	+	4851575	4851724	361	9	2	0.00328512	0.0413078
KpnR_040	ncRNA	NC_009648.1	-	1595047	1595119	ChiX	ncRNA	NC_009648.1	+	510362	510442	360	6	1	6.7785e-05	0.00228358
ArcZ	ncRNA	NC_009648.1	+	3973082	3973203	glgS	CDS	NC_009648.1	-	3779493	3779690	360	5	2	0.139383	0.339358
ArcZ	ncRNA	NC_009648.1	+	3973082	3973203	KPN_RS00290	CDS	NC_009648.1	+	61194	62558	359	3	1	0.116444	0.309578
rssB	5UTR	NC_009648.1	-	2414551	2414572	ArcZ	ncRNA	NC_009648.1	+	3973082	3973203	358	13	1	0.00391484	0.0458844
CpxQ	ncRNA	NC_009648.1	+	4622452	4622509	KPN_RS05700	CDS	NC_009648.1	-	1216134	1216520	357	1	1	0.00665691	0.0647012
KpnR_124	ncRNA	NC_009649.1	-	50982	51224	KPN_RS09640:KPN_RS09665	IGR	NC_009648.1	+	1975194	1980323	357	8	2	4.04722e-06	0.000215643
KpnR_023	ncRNA	NC_009648.1	-	1121359	1121526	KPN_RS06820:acnA	IGR	NC_009648.1	+	1428523	1428711	355	4	2	7.99669e-06	0.000388077
yacL	CDS	NC_009648.1	+	150020	150382	CyaR	ncRNA	NC_009648.1	+	2775703	2775790	355	25	2	0.0300746	0.15097
KPN_RS23655	CDS	NC_009648.1	-	4805638	4806099	KPN_RS23795	3UTR	NC_009648.1	-	4836682	4836831	354	354	1	0.104263	0.288778
KPN_RS31700	5UTR	NC_009648.1	+	3894681	3894707	KPN_RS26725	3UTR	NC_009649.1	+	93470	93619	353	7	1	0.00120897	0.021401
rpoC	CDS	NC_009648.1	+	4774182	4778405	KPN_RS23375	3UTR	NC_009648.1	-	4747147	4747296	352	6	1	0.000418138	0.00997275
KPN_RS17110	CDS	NC_009648.1	-	3502914	3503624	ppx	CDS	NC_009648.1	+	3099288	3100820	352	352	1	0.00018748	0.00534349
KPN_RS30435	5UTR	NC_009648.1	-	2190550	2190688	CyaR	ncRNA	NC_009648.1	+	2775703	2775790	350	11	1	0.0690987	0.232852
sucA	CDS	NC_009648.1	+	821815	824622	KPN_RS23375	3UTR	NC_009648.1	-	4747147	4747296	350	350	1	0.026524	0.138909
KPN_RS09045	CDS	NC_009648.1	-	1857794	1859239	glmS	5UTR	NC_009648.1	-	4530177	4530354	349	347	1	0.0260267	0.136768
CyaR	ncRNA	NC_009648.1	+	2775703	2775790	KPN_RS25580	CDS	NC_009648.1	-	5196677	5197798	349	4	1	0.0267666	0.140041
dapB	CDS	NC_009648.1	+	41074	41895	KPN_RS13300	5UTR	NC_009648.1	-	2689390	2689412	349	346	1	0.000375375	0.00920796
ybfE	CDS	NC_009648.1	-	794118	794411	ArcZ	ncRNA	NC_009648.1	+	3973082	3973203	347	4	2	0.00012964	0.00394544
ArcZ	ncRNA	NC_009648.1	+	3973082	3973203	KPN_RS04665:bssR	IGR	NC_009648.1	+	969456	972861	347	0	1	0.003862	0.0457126
KPN_RS14160	CDS	NC_009648.1	-	2894808	2895911	KPN_RS28175	CDS	NC_009651.1	-	66239	66898	346	8	2	0.00155298	0.0255594
SroC	ncRNA	NC_009648.1	-	769973	770129	KpnR_124	ncRNA	NC_009649.1	-	50982	51224	345	198	2	0.0258352	0.13656
CpxQ	ncRNA	NC_009648.1	+	4622452	4622509	KPN_RS16780	CDS	NC_009648.1	-	3435021	3436373	344	12	2	0.000659991	0.0140246
KPN_RS16065	CDS	NC_009648.1	+	3297764	3297943	CyaR	ncRNA	NC_009648.1	+	2775703	2775790	344	211	2	0.00222085	0.0319174
pflB	CDS	NC_009648.1	-	1046653	1048935	glk	CDS	NC_009648.1	-	3009534	3010499	344	24	1	0.141783	0.344686
dapA	CDS	NC_009648.1	-	3083456	3084334	SroC	ncRNA	NC_009648.1	-	769973	770129	343	6	1	NaN	NaN
KPN_RS22940:KPN_RS22945	IGR	NC_009648.1	+	4664902	4664972	KPN_RS23405:KPN_RS23410	IGR	NC_009648.1	+	4756759	4756826	343	36	2	NaN	NaN
GcvB	ncRNA	NC_009648.1	+	3469834	3470041	cydA	5UTR	NC_009648.1	+	828656	828826	343	26	1	0.0366675	0.167509
KPN_RS20930	CDS	NC_009648.1	+	4237611	4238540	CyaR	ncRNA	NC_009648.1	+	2775703	2775790	342	49	2	0.000138478	0.00415804
opgB	CDS	NC_009648.1	-	5268350	5270641	grpE	CDS	NC_009648.1	-	3225901	3226491	341	340	1	0.00286511	0.0379956
FnrS	ncRNA	NC_009648.1	+	1539850	1539972	sucD	CDS	NC_009648.1	+	827133	828002	341	0	1	0.014294	0.100064
brnQ	5UTR	NC_009648.1	+	382302	382479	DinR	ncRNA	NC_009648.1	-	1222098	1222253	340	150	1	0.112165	0.299262
gndA	CDS	NC_009648.1	-	2726937	2728343	KpnR_128	ncRNA	NC_009649.1	+	134372	134491	340	24	1	0.000316188	0.00800772
KPN_RS20705	CDS	NC_009648.1	+	4189631	4189906	RaiZ	ncRNA	NC_009648.1	+	3210661	3210819	340	6	1	7.89366e-08	7.12254e-06
CpxQ	ncRNA	NC_009648.1	+	4622452	4622509	KPN_RS02745	CDS	NC_009648.1	-	567981	569351	339	9	2	0.000466061	0.010729
arnB	CDS	NC_009648.1	-	4203825	4204964	KPN_RS21780	CDS	NC_009648.1	-	4422611	4423027	339	8	1	0.13666	0.33427
mdoC	CDS	NC_009648.1	-	1210353	1211513	ChiX	ncRNA	NC_009648.1	+	510362	510442	338	20	1	0.00724768	0.0683749
KPN_RS23795:KPN_RS23785	IGR	NC_009648.1	-	4836007	4836681	SroC	ncRNA	NC_009648.1	-	769973	770129	337	31	2	0.0257373	0.13656
CsrB	ncRNA	NC_009648.1	-	3438471	3438838	SroC	ncRNA	NC_009648.1	-	769973	770129	337	2	2	0.0495487	0.19692
KPN_RS17700	3UTR	NC_009648.1	-	3622347	3622496	KPN_RS13245	5UTR	NC_009648.1	-	2679716	2679778	336	333	1	0.0230871	0.12916
pnp	CDS	NC_009648.1	-	3932399	3934646	MgrR	ncRNA	NC_009648.1	+	1792507	1792605	335	5	1	0.0118326	0.0907198
ArcZ	ncRNA	NC_009648.1	+	3973082	3973203	KPN_RS20845	3UTR	NC_009648.1	+	4217766	4217905	335	184	2	0.0208991	0.122832
CpxQ	ncRNA	NC_009648.1	+	4622452	4622509	gsiC	CDS	NC_009648.1	+	967472	968392	334	16	1	0.0663037	0.230013
KPN_RS14415	5UTR	NC_009648.1	-	2957592	2957839	malT	CDS	NC_009648.1	+	4137271	4139976	333	333	1	0.0284197	0.145186
KPN_RS30715_2	CDS	NC_009648.1	+	4950638	4951533	KPN_RS30660	CDS	NC_009648.1	-	4276446	4277341	333	0	2	NaN	NaN
CpxQ	ncRNA	NC_009648.1	+	4622452	4622509	KpnR_023	ncRNA	NC_009648.1	-	1121359	1121526	333	8	2	0.0179626	0.11329
damX	CDS	NC_009648.1	-	4102900	4104186	KPN_RS22040	CDS	NC_009648.1	-	4472486	4473808	332	5	1	0.000558177	0.0122676
KPN_RS14895	CDS	NC_009648.1	-	3042984	3043883	KPN_RS23815	CDS	NC_009648.1	+	4842153	4843442	331	12	1	0.0670035	0.231349
murD	CDS	NC_009648.1	+	108826	110142	KPN_RS23860	3UTR	NC_009648.1	+	4851575	4851724	329	329	1	0.0688192	0.232852
acnB	CDS	NC_009648.1	+	147236	149833	ArcZ	ncRNA	NC_009648.1	+	3973082	3973203	320	12	2	0.0011171	0.0206043
KPN_RS30660	CDS	NC_009648.1	-	4276446	4277341	KPN_RS30715_2	CDS	NC_009648.1	+	4950638	4951533	320	0	2	NaN	NaN
KPN_RS02800	CDS	NC_009648.1	+	577878	578267	CpxQ	ncRNA	NC_009648.1	+	4622452	4622509	320	13	2	0.000755835	0.015318
GcvB	ncRNA	NC_009648.1	+	3469834	3470041	fabR	CDS	NC_009648.1	+	4657784	4658419	319	25	2	0.000100228	0.00318531
mglB	CDS	NC_009648.1	-	2839034	2840032	KpnR_124	ncRNA	NC_009649.1	-	50982	51224	319	23	1	0.10966	0.299047
adhP	CDS	NC_009648.1	+	2042310	2043320	folC	5UTR	NC_009648.1	-	2975601	2975750	318	5	1	1.22077e-07	1.06273e-05
CpxQ	ncRNA	NC_009648.1	+	4622452	4622509	RaiZ	ncRNA	NC_009648.1	+	3210661	3210819	317	167	2	0.0149745	0.103816
CpxQ	ncRNA	NC_009648.1	+	4622452	4622509	macA	CDS	NC_009648.1	+	1018806	1019921	316	13	2	0.0122073	0.0922534
gcvT	CDS	NC_009648.1	-	3658676	3659770	FnrS	ncRNA	NC_009648.1	+	1539850	1539972	316	0	1	0.093074	0.270427
iscR	5UTR	NC_009648.1	-	3145465	3145526	FnrS	ncRNA	NC_009648.1	+	1539850	1539972	315	162	1	8.47318e-07	5.63498e-05
KPN_RS26435	5UTR	NC_009649.1	+	43476	43558	SdsR	ncRNA	NC_009648.1	-	2580978	2581082	315	211	2	0.0841326	0.25715
rbsD	CDS	NC_009648.1	+	4550294	4550713	ArcZ	ncRNA	NC_009648.1	+	3973082	3973203	313	2	2	0.00018901	0.00537004
ArcZ	ncRNA	NC_009648.1	+	3973082	3973203	KPN_RS24950	CDS	NC_009648.1	-	5061932	5062483	313	134	2	7.44619e-09	8.91359e-07
KPN_RS29070	CDS	NC_009648.1	-	2732856	2733980	KPN_RS21300	CDS	NC_009648.1	+	4328336	4328698	312	53	1	1.00921e-05	0.000473144
KPN_RS26110	3UTR	NC_009648.1	+	5296835	5296984	SroC	ncRNA	NC_009648.1	-	769973	770129	312	1	1	8.2233e-06	0.000396929
cspE_2	CDS	NC_009648.1	-	2563579	2563788	KPN_RS04490	3UTR	NC_009648.1	-	929265	929414	311	8	2	4.84579e-15	1.74022e-12
hfq	5UTR	NC_009648.1	+	5000763	5001003	FnrS	ncRNA	NC_009648.1	+	1539850	1539972	311	167	2	0.000295236	0.00762771
CpxQ	ncRNA	NC_009648.1	+	4622452	4622509	KPN_RS24145	CDS	NC_009648.1	+	4907983	4908711	311	311	1	0.00675646	0.0648813
CpxQ	ncRNA	NC_009648.1	+	4622452	4622509	rimP	CDS	NC_009648.1	-	3940985	3941437	310	1	2	0.045671	0.187855
ArcZ	ncRNA	NC_009648.1	+	3973082	3973203	nuoC	5UTR	NC_009648.1	-	2948358	2948507	310	6	1	0.0134629	0.0971623
cutC	CDS	NC_009648.1	-	2609938	2610681	katE	CDS	NC_009648.1	-	1387179	1389437	309	309	1	0.0079291	0.0719808
KPN_RS20225	3UTR	NC_009648.1	-	4085105	4085254	FnrS	ncRNA	NC_009648.1	+	1539850	1539972	309	24	2	2.95426e-05	0.00116331
ppsA	CDS	NC_009648.1	-	2367712	2370090	KpnR_043	ncRNA	NC_009648.1	+	1686189	1686371	308	308	1	NaN	NaN
KPN_RS25170:iolD	IGR	NC_009648.1	+	5107643	5111814	KPN_RS19310	CDS	NC_009648.1	-	3923702	3924205	308	305	1	0.104263	0.288778
ArcZ	ncRNA	NC_009648.1	+	3973082	3973203	sdiA	CDS	NC_009648.1	-	2637316	2638038	308	9	2	1.45034e-11	3.00927e-09
ribF	CDS	NC_009648.1	+	19766	20704	htpG	CDS	NC_009648.1	+	499375	501249	306	306	1	0.14474	0.345787
ppsA	CDS	NC_009648.1	-	2367712	2370090	hupB	5UTR	NC_009648.1	+	445033	445151	305	305	1	0.00125682	0.022125
icd	5UTR	NC_009648.1	+	1298748	1298995	KPN_RS23860	3UTR	NC_009648.1	+	4851575	4851724	305	13	1	0.00240233	0.0339852
START:KpnR_133	IGR	NC_009651.1	+	1	3976	KPN_RS26910:KpnR_126	IGR	NC_009649.1	-	124474	132440	305	0	2	NaN	NaN
tpiA	CDS	NC_009648.1	+	4387244	4388011	FnrS	ncRNA	NC_009648.1	+	1539850	1539972	304	8	1	2.99601e-08	3.07408e-06
GcvB	ncRNA	NC_009648.1	+	3469834	3470041	cbpM	CDS	NC_009648.1	-	4935784	4936089	304	7	2	0.0854798	0.259269
cpxR	CDS	NC_009648.1	-	4621091	4621789	ArcZ	ncRNA	NC_009648.1	+	3973082	3973203	303	9	1	0.0127323	0.0938376
malM 3'	ncRNA	NC_009648.1	+	4844452	4844548	KpnR_124	ncRNA	NC_009649.1	-	50982	51224	303	272	2	1.28092e-09	1.90084e-07
ArcZ	ncRNA	NC_009648.1	+	3973082	3973203	KPN_RS22480	CDS	NC_009648.1	+	4565596	4566582	303	2	2	1.93347e-05	0.000825197
KPN_RS17115	CDS	NC_009648.1	-	3503621	3504415	ubiB	CDS	NC_009648.1	+	4740121	4741761	303	303	1	0.104118	0.288778
groL	CDS	NC_009648.1	+	4962656	4964302	KPN_RS23815	CDS	NC_009648.1	+	4842153	4843442	303	303	2	0.0131226	0.0955515
tldD	CDS	NC_009648.1	-	4010987	4012432	FnrS	ncRNA	NC_009648.1	+	1539850	1539972	303	5	1	NaN	NaN
hflX	CDS	NC_009648.1	+	5001388	5002668	SroC	ncRNA	NC_009648.1	-	769973	770129	302	30	2	0.0791949	0.250665
KPN_RS29135	CDS	NC_009648.1	-	3240525	3242576	KPN_RS23860	3UTR	NC_009648.1	+	4851575	4851724	302	1	2	0.0353613	0.162765
ompW	CDS	NC_009648.1	+	1399483	1400121	KPN_RS08085	CDS	NC_009648.1	+	1675370	1675849	302	2	1	0.137812	0.336399
rimP	CDS	NC_009648.1	-	3940985	3941437	KPN_RS20735	3UTR	NC_009648.1	+	4195189	4195338	301	12	1	0.046922	0.187855
KPN_RS24840	5UTR	NC_009648.1	+	5035695	5035853	SroC	ncRNA	NC_009648.1	-	769973	770129	301	258	2	0.0405607	0.176389
CpxQ	ncRNA	NC_009648.1	+	4622452	4622509	glmU	CDS	NC_009648.1	-	4530360	4531730	301	17	2	0.0464537	0.187855
rpoS	CDS	NC_009648.1	-	3400239	3401231	ChiX	ncRNA	NC_009648.1	+	510362	510442	300	85	2	0.000402076	0.00967784
ArcZ	ncRNA	NC_009648.1	+	3973082	3973203	grcA	CDS	NC_009648.1	-	3189256	3189639	299	97	2	0.0187886	0.116763
aspA	CDS	NC_009648.1	-	4958541	4959977	KPN_RS08335	3UTR	NC_009648.1	+	1729454	1729603	299	299	1	0.0869963	0.263646
cadB	CDS	NC_009648.1	+	546709	548043	KPN_RS08335	CDS	NC_009648.1	+	1728533	1729453	299	299	1	0.0464717	0.187855
recA	CDS	NC_009648.1	-	3326751	3327809	phrB	CDS	NC_009648.1	+	806682	808124	299	0	1	0.01917	0.116763
yfiH	CDS	NC_009648.1	-	3207586	3208317	CyaR	ncRNA	NC_009648.1	+	2775703	2775790	299	298	1	0.01917	0.116763
ArcZ	ncRNA	NC_009648.1	+	3973082	3973203	hutH	CDS	NC_009648.1	+	888203	889729	298	298	1	7.96243e-12	1.7651e-09
KPN_RS08580	CDS	NC_009648.1	+	1773285	1773758	ArcZ	ncRNA	NC_009648.1	+	3973082	3973203	298	8	2	0.00462643	0.0518386
atpD	CDS	NC_009648.1	-	4532867	4534249	gcvH	CDS	NC_009648.1	-	3658262	3658651	297	21	1	6.37188e-05	0.00217516
CpxQ	ncRNA	NC_009648.1	+	4622452	4622509	KPN_RS00290	5UTR	NC_009648.1	+	61170	61193	297	1	2	0.0220501	0.126611
SroC	ncRNA	NC_009648.1	-	769973	770129	KPN_RS08350	CDS	NC_009648.1	+	1733762	1734688	296	2	1	0.0475546	0.190219
KPN_RS23405:KPN_RS23410	IGR	NC_009648.1	+	4756759	4756826	KPN_RS22940:KPN_RS22945	IGR	NC_009648.1	+	4664902	4664972	296	53	2	NaN	NaN
KPN_RS22450:KPN_RS22455	IGR	NC_009648.1	+	4560433	4560614	KPN_RS23640:KPN_RS23645	IGR	NC_009648.1	+	4802049	4802230	296	1	2	NaN	NaN
KPN_RS22570:fdhD	IGR	NC_009648.1	+	4586446	4592095	ArcZ	ncRNA	NC_009648.1	+	3973082	3973203	293	20	1	4.86582e-09	6.28567e-07
KPN_RS09385	CDS	NC_009648.1	-	1927029	1928291	FnrS	ncRNA	NC_009648.1	+	1539850	1539972	292	13	1	0.0119195	0.0911141
KpnR_124	ncRNA	NC_009649.1	-	50982	51224	mdtK	5UTR	NC_009648.1	+	2196229	2196434	292	5	2	0.000455173	0.010642
KPN_RS26910:KpnR_126	IGR	NC_009649.1	-	124474	132440	START:KpnR_133	IGR	NC_009651.1	+	1	3976	291	0	2	NaN	NaN
KPN_RS02170	3UTR	NC_009648.1	+	452070	452219	KpnR_124	ncRNA	NC_009649.1	-	50982	51224	290	290	2	0.111196	0.299047
sucD	CDS	NC_009648.1	+	827133	828002	odhB	CDS	NC_009648.1	+	824637	825863	288	21	2	0.000162769	0.00473692
KPN_RS26435	CDS	NC_009649.1	+	43559	43840	CyaR	ncRNA	NC_009648.1	+	2775703	2775790	288	0	2	0.00207568	0.0307769
malF	CDS	NC_009648.1	-	4837737	4839281	KPN_RS22870	CDS	NC_009648.1	-	4645887	4646873	288	2	1	3.16381e-09	4.27138e-07
KPN_RS23640:KPN_RS23645	IGR	NC_009648.1	+	4802049	4802230	KPN_RS22450:KPN_RS22455	IGR	NC_009648.1	+	4560433	4560614	288	0	2	NaN	NaN
sdiA	CDS	NC_009648.1	-	2637316	2638038	ArcZ	ncRNA	NC_009648.1	+	3973082	3973203	287	7	2	0.0234477	0.129229
KPN_RS02430	CDS	NC_009648.1	+	503270	504574	ChiX	ncRNA	NC_009648.1	+	510362	510442	287	11	1	0.101603	0.284129
KPN_RS13500	CDS	NC_009648.1	-	2740343	2742505	FnrS	ncRNA	NC_009648.1	+	1539850	1539972	287	214	1	0.00426081	0.0494022
KPN_RS27390	CDS	NC_009650.1	-	39911	41227	KPN_RS05150	CDS	NC_009648.1	+	1083418	1084734	286	0	2	NaN	NaN
ArcZ	ncRNA	NC_009648.1	+	3973082	3973203	cadA	CDS	NC_009648.1	+	548126	550273	285	229	2	0.025797	0.13656
KPN_RS10850	CDS	NC_009648.1	-	2207796	2208431	SdsR	ncRNA	NC_009648.1	-	2580978	2581082	285	5	1	0.01917	0.116763
KPN_RS01080:KPN_RS01095	IGR	NC_009648.1	+	239554	239937	ArcZ	ncRNA	NC_009648.1	+	3973082	3973203	284	0	1	6.78507e-10	1.06871e-07
pnp	CDS	NC_009648.1	-	3932399	3934646	OmrA	ncRNA	NC_009648.1	-	3563070	3563157	284	4	2	0.038697	0.169557
KPN_RS16205	CDS	NC_009648.1	-	3320922	3321236	ArcZ	ncRNA	NC_009648.1	+	3973082	3973203	284	6	1	0.0220246	0.126611
CyaR	ncRNA	NC_009648.1	+	2775703	2775790	uxuA_2	5UTR	NC_009648.1	-	3976746	3976895	283	6	1	0.0197697	0.119968
oppB	CDS	NC_009648.1	-	2403404	2404324	ArcZ	ncRNA	NC_009648.1	+	3973082	3973203	282	8	2	6.55658e-05	0.00222132
KPN_RS14785	CDS	NC_009648.1	+	3024986	3025984	KPN_RS00525	3UTR	NC_009648.1	+	117011	117041	282	9	1	0.0757734	0.246051
traL_2	CDS	NC_009650.1	+	74806	75111	traL	CDS	NC_009649.1	+	142966	143271	281	0	2	NaN	NaN
KpnR_124	ncRNA	NC_009649.1	-	50982	51224	DapZ	ncRNA	NC_009648.1	+	41908	41977	281	11	2	5.43441e-09	6.8238e-07
KPN_RS22075	CDS	NC_009648.1	+	4480437	4480769	SroC	ncRNA	NC_009648.1	-	769973	770129	281	2	2	0.136806	0.334534
lpdA	CDS	NC_009648.1	+	142460	143884	KPN_RS23375	3UTR	NC_009648.1	-	4747147	4747296	281	10	1	0.00158082	0.0256184
KPN_RS13045	CDS	NC_009648.1	-	2643401	2643835	ArcZ	ncRNA	NC_009648.1	+	3973082	3973203	280	1	2	7.95534e-07	5.33008e-05
KpnR_023	ncRNA	NC_009648.1	-	1121359	1121526	KPN_RS23795:KPN_RS23785	IGR	NC_009648.1	-	4836007	4836681	280	100	1	0.00977068	0.0812986
ChiX	ncRNA	NC_009648.1	+	510362	510442	chiP	5UTR	NC_009648.1	+	790188	790292	280	53	2	3.09618e-06	0.000172655
CpxQ	ncRNA	NC_009648.1	+	4622452	4622509	ilvB	CDS	NC_009648.1	-	4461754	4463442	279	3	1	9.63012e-05	0.00308232
dxs	CDS	NC_009648.1	-	411529	413391	ChiX	ncRNA	NC_009648.1	+	510362	510442	279	279	1	0.00211044	0.0310361
OppX	ncRNA	NC_009648.1	-	2406354	2406535	hflX	CDS	NC_009648.1	+	5001388	5002668	279	0	1	0.046922	0.187855
KPN_RS31745	5UTR	NC_009648.1	-	4270111	4270260	ArcZ	ncRNA	NC_009648.1	+	3973082	3973203	278	14	1	0.00107644	0.0200088
KPN_RS28175	CDS	NC_009651.1	-	66239	66898	KPN_RS30125	CDS	NC_009648.1	-	2736704	2737768	278	278	1	0.0591326	0.21498
KpnR_124	ncRNA	NC_009649.1	-	50982	51224	sucA	CDS	NC_009648.1	+	821815	824622	278	6	2	0.029127	0.146746
grcA	CDS	NC_009648.1	-	3189256	3189639	malM 3'	ncRNA	NC_009648.1	+	4844452	4844548	278	90	1	NaN	NaN
groL	CDS	NC_009648.1	+	4962656	4964302	KPN_RS24445	CDS	NC_009648.1	+	4962325	4962618	277	7	2	2.84167e-06	0.000161202
clpA	CDS	NC_009648.1	+	1022830	1025109	SdsR	ncRNA	NC_009648.1	-	2580978	2581082	277	6	2	0.00738902	0.0689898
pflB	5UTR	NC_009648.1	-	1048936	1049119	KpnR_128	ncRNA	NC_009649.1	+	134372	134491	276	5	1	2.89272e-06	0.000162827
CpxQ	ncRNA	NC_009648.1	+	4622452	4622509	SdsR	ncRNA	NC_009648.1	-	2580978	2581082	276	0	1	0.0608429	0.22026
RaiZ	ncRNA	NC_009648.1	+	3210661	3210819	KPN_RS06450	CDS	NC_009648.1	-	1356224	1356970	276	275	1	0.0320065	0.153542
hupA	CDS	NC_009648.1	+	4792437	4792709	MicA	ncRNA	NC_009648.1	+	3318096	3318170	276	14	2	0.0318256	0.152756
sltY	CDS	NC_009648.1	+	5304289	5306226	KPN_RS25130	CDS	NC_009648.1	-	5094838	5097693	275	4	1	NaN	NaN
KPN_RS20210	CDS	NC_009648.1	+	4083120	4084079	KPN_RS13390	CDS	NC_009648.1	-	2709020	2712586	275	4	1	0.0121019	0.0921941
KPN_RS30535	CDS	NC_009648.1	-	2819972	2820867	KPN_RS30660	CDS	NC_009648.1	-	4276446	4277341	275	0	2	NaN	NaN
hupA	5UTR	NC_009648.1	+	4792333	4792436	CpxQ	ncRNA	NC_009648.1	+	4622452	4622509	273	11	2	0.00188505	0.0288805
cbpM	CDS	NC_009648.1	-	4935784	4936089	KPN_RS29070	CDS	NC_009648.1	-	2732856	2733980	273	90	1	NaN	NaN
grcA	CDS	NC_009648.1	-	3189256	3189639	SroC	ncRNA	NC_009648.1	-	769973	770129	272	2	1	0.00564135	0.0579497
CpxQ	ncRNA	NC_009648.1	+	4622452	4622509	KPN_RS03820	CDS	NC_009648.1	+	797778	798215	272	2	1	0.0331429	0.158528
lacY	CDS	NC_009649.1	-	15602	16855	SroC	ncRNA	NC_009648.1	-	769973	770129	272	12	2	0.0285255	0.145186
zwf	CDS	NC_009648.1	-	2591349	2592824	ArcZ	ncRNA	NC_009648.1	+	3973082	3973203	272	4	2	3.79234e-07	2.88539e-05
pntB	CDS	NC_009648.1	+	1697556	1698944	KPN_RS13085	CDS	NC_009648.1	-	2649961	2651361	271	9	1	2.19336e-09	3.12393e-07
SroC	ncRNA	NC_009648.1	-	769973	770129	csrA	CDS	NC_009648.1	-	3322756	3322941	271	271	1	0.0181041	0.113982
gapA	CDS	NC_009648.1	-	1347016	1348011	SroC	ncRNA	NC_009648.1	-	769973	770129	271	0	2	3.06494e-07	2.44595e-05
rsmB	CDS	NC_009648.1	+	4049885	4051180	cpxA	CDS	NC_009648.1	-	4619721	4621094	271	270	1	0.00353077	0.0433642
rbsD	CDS	NC_009648.1	+	4550294	4550713	FnrS	ncRNA	NC_009648.1	+	1539850	1539972	271	4	1	5.74701e-07	4.06273e-05
KpnR_006	ncRNA	NC_009648.1	+	137318	137597	KPN_RS23375	3UTR	NC_009648.1	-	4747147	4747296	271	3	2	5.09278e-12	1.18761e-09
KPN_RS16285	CDS	NC_009648.1	+	3332688	3333251	clpA	CDS	NC_009648.1	+	1022830	1025109	270	0	1	0.057286	0.209198
KPN_RS13500	CDS	NC_009648.1	-	2740343	2742505	KPN_RS04490	3UTR	NC_009648.1	-	929265	929414	270	1	1	4.70311e-07	3.50411e-05
sdiA	CDS	NC_009648.1	-	2637316	2638038	KPN_RS21545	CDS	NC_009648.1	-	4374077	4375327	270	8	1	0.0776678	0.246933
KPN_RS30715_2	CDS	NC_009648.1	+	4950638	4951533	KPN_RS30535	CDS	NC_009648.1	-	2819972	2820867	269	0	2	NaN	NaN
KPN_RS05150	CDS	NC_009648.1	+	1083418	1084734	KPN_RS27390	CDS	NC_009650.1	-	39911	41227	269	0	2	NaN	NaN
KPN_RS02405	CDS	NC_009648.1	+	498327	498659	CyaR	ncRNA	NC_009648.1	+	2775703	2775790	268	13	2	0.00824764	0.0731554
KPN_RS02650	CDS	NC_009648.1	+	544209	544481	FnrS	ncRNA	NC_009648.1	+	1539850	1539972	268	13	2	1.84917e-06	0.000111422
ArcZ	ncRNA	NC_009648.1	+	3973082	3973203	malM	CDS	NC_009648.1	+	4843557	4844480	268	2	2	0.0073835	0.0689898
KPN_RS16495	CDS	NC_009648.1	+	3374364	3375326	uvrB	CDS	NC_009648.1	+	898988	901009	268	268	1	0.035072	0.161682
KPN_RS16765	CDS	NC_009648.1	-	3431108	3432247	GcvB	ncRNA	NC_009648.1	+	3469834	3470041	267	4	1	0.0747106	0.246051
ArcZ	ncRNA	NC_009648.1	+	3973082	3973203	evgA	5UTR	NC_009648.1	+	3837418	3837500	267	2	1	0.057286	0.209198
CpxQ	ncRNA	NC_009648.1	+	4622452	4622509	sucA	CDS	NC_009648.1	+	821815	824622	267	13	2	0.00871431	0.0755914
ArcZ	ncRNA	NC_009648.1	+	3973082	3973203	KPN_RS02800	CDS	NC_009648.1	+	577878	578267	266	63	2	0.00147843	0.0245122
hfq	CDS	NC_009648.1	+	5001004	5001312	KPN_RS04490	3UTR	NC_009648.1	-	929265	929414	266	20	2	3.80589e-05	0.00143568
KPN_RS06060:KPN_RS06080	IGR	NC_009648.1	+	1289473	1292960	osmE	5UTR	NC_009648.1	+	1380952	1381196	265	9	1	NaN	NaN
fabR	CDS	NC_009648.1	+	4657784	4658419	mutM	CDS	NC_009648.1	-	4358289	4359098	265	12	1	0.00299927	0.0392481
icd	5UTR	NC_009648.1	+	1298748	1298995	FnrS	ncRNA	NC_009648.1	+	1539850	1539972	264	7	1	0.0182788	0.115042
sseA	CDS	NC_009648.1	+	3134905	3135762	ChiX	ncRNA	NC_009648.1	+	510362	510442	264	7	2	0.000156612	0.00461762
traN_2	CDS	NC_009650.1	+	86886	88841	traN	CDS	NC_009649.1	+	155189	157144	264	0	2	NaN	NaN
KPN_RS24675	CDS	NC_009648.1	+	5005899	5007197	ArcZ	ncRNA	NC_009648.1	+	3973082	3973203	264	188	2	0.000655752	0.0139511
KPN_RS20670:KPN_RS20660	IGR	NC_009648.1	-	4180073	4181385	KPN_RS32530:KPN_RS27865	IGR	NC_009651.1	-	11459	17680	264	0	2	NaN	NaN
KPN_RS26335:KPN_RS32485	IGR	NC_009649.1	-	21358	25659	KPN_RS32530:KPN_RS27865	IGR	NC_009651.1	-	11459	17680	263	0	2	NaN	NaN
CpxQ	ncRNA	NC_009648.1	+	4622452	4622509	trmB	CDS	NC_009648.1	-	3712799	3713518	263	2	1	0.104263	0.288778
asmA	CDS	NC_009648.1	-	2751430	2753277	KPN_RS30125	CDS	NC_009648.1	-	2736704	2737768	263	263	1	NaN	NaN
KPN_RS30660	CDS	NC_009648.1	-	4276446	4277341	KPN_RS30535	CDS	NC_009648.1	-	2819972	2820867	262	0	2	NaN	NaN
KPN_RS30890	5UTR	NC_009648.1	-	1551679	1551870	ChiX	ncRNA	NC_009648.1	+	510362	510442	262	1	1	0.003911	0.0458693
lon	CDS	NC_009648.1	+	442588	444942	KPN_RS12960	CDS	NC_009648.1	-	2629489	2629728	262	0	1	0.003056	0.0392481
traL	CDS	NC_009649.1	+	142966	143271	traL_2	CDS	NC_009650.1	+	74806	75111	262	0	2	NaN	NaN
KpnR_124	ncRNA	NC_009649.1	-	50982	51224	KPN_RS16240	3UTR	NC_009648.1	-	3322606	3322755	262	24	2	1.62623e-07	1.37739e-05
KPN_RS16240	3UTR	NC_009648.1	-	3322606	3322755	KpnR_124	ncRNA	NC_009649.1	-	50982	51224	262	86	2	3.54968e-07	2.72385e-05
zur	CDS	NC_009648.1	-	4851670	4852185	CyaR	ncRNA	NC_009648.1	+	2775703	2775790	262	4	1	0.0595395	0.216284
acpP	CDS	NC_009648.1	+	1242526	1242762	KpnR_060	ncRNA	NC_009648.1	+	2559201	2559318	262	13	1	5.31497e-08	5.0495e-06
KPN_RS28175	CDS	NC_009651.1	-	66239	66898	KPN_RS11105	3UTR	NC_009648.1	+	2257789	2257938	261	9	1	0.00665691	0.0647012
mdh	CDS	NC_009648.1	-	4003542	4004480	katE	CDS	NC_009648.1	-	1387179	1389437	261	261	1	0.00638655	0.0626993
KpnR_124	ncRNA	NC_009649.1	-	50982	51224	rpoH	5UTR	NC_009648.1	-	4185351	4185594	261	13	2	3.39511e-09	4.51716e-07
KPN_RS30535	CDS	NC_009648.1	-	2819972	2820867	KPN_RS30715_2	CDS	NC_009648.1	+	4950638	4951533	260	0	2	NaN	NaN
KPN_RS26360:KPN_RS26375	IGR	NC_009649.1	+	30768	33227	KPN_RS32530:KPN_RS27865	IGR	NC_009651.1	-	11459	17680	260	0	2	NaN	NaN
eno	CDS	NC_009648.1	-	3420222	3421520	KPN_RS18005	CDS	NC_009648.1	-	3680574	3682214	260	5	1	0.0170543	0.109843
KpnR_023	ncRNA	NC_009648.1	-	1121359	1121526	sucD	CDS	NC_009648.1	+	827133	828002	259	7	2	0.000996946	0.0188433
DinR	ncRNA	NC_009648.1	-	1222098	1222253	KPN_RS17885	CDS	NC_009648.1	-	3654376	3655119	259	4	1	0.125051	0.319178
CpxQ	ncRNA	NC_009648.1	+	4622452	4622509	icd	5UTR	NC_009648.1	+	1298748	1298995	258	3	1	0.00687919	0.0653214
KPN_RS32530:KPN_RS27865	IGR	NC_009651.1	-	11459	17680	KPN_RS20670:KPN_RS20660	IGR	NC_009648.1	-	4180073	4181385	258	0	2	NaN	NaN
rpoD	CDS	NC_009648.1	+	3800531	3802372	MgrR	ncRNA	NC_009648.1	+	1792507	1792605	258	3	2	0.000435196	0.0102821
glgB	CDS	NC_009648.1	-	4151855	4154041	KPN_RS17120	CDS	NC_009648.1	-	3504426	3505211	258	256	1	NaN	NaN
KPN_RS32530:KPN_RS27865	IGR	NC_009651.1	-	11459	17680	KPN_RS26360:KPN_RS26375	IGR	NC_009649.1	+	30768	33227	257	0	2	NaN	NaN
nusB	5UTR	NC_009648.1	+	408417	408489	ChiX	ncRNA	NC_009648.1	+	510362	510442	257	1	2	0.0023017	0.0326973
KPN_RS28175	CDS	NC_009651.1	-	66239	66898	dnaJ	CDS	NC_009648.1	+	15616	16749	257	22	1	0.0335364	0.159518
KPN_RS26590	CDS	NC_009649.1	+	68214	68711	CyaR	ncRNA	NC_009648.1	+	2775703	2775790	256	5	1	0.134755	0.33006
KPN_RS31700	3UTR	NC_009648.1	+	3894876	3895025	FnrS	ncRNA	NC_009648.1	+	1539850	1539972	256	26	1	NaN	NaN
KPN_RS16940	CDS	NC_009648.1	-	3470056	3470280	MicF	ncRNA	NC_009648.1	+	2896241	2896333	256	1	1	0.018554	0.116479
acrB	CDS	NC_009648.1	-	484760	487906	CyaR	ncRNA	NC_009648.1	+	2775703	2775790	256	13	1	1.04224e-05	0.000486089
KPN_RS23815	CDS	NC_009648.1	+	4842153	4843442	malM 3'	ncRNA	NC_009648.1	+	4844452	4844548	255	4	1	0.0123704	0.0933288
cydC	5UTR	NC_009648.1	-	1028269	1028418	hlyD	CDS	NC_009648.1	-	917343	918338	255	7	1	0.0496686	0.19692
SdhX	ncRNA	NC_009648.1	+	827990	828076	KPN_RS02700:KPN_RS02680	IGR	NC_009648.1	-	554237	558516	255	4	1	0.00298949	0.0392481
KPN_RS24675	CDS	NC_009648.1	+	5005899	5007197	KPN_RS23815	CDS	NC_009648.1	+	4842153	4843442	254	254	1	0.104118	0.288778
iolD	CDS	NC_009648.1	+	5111896	5113836	KPN_RS03150	CDS	NC_009648.1	+	656517	657212	254	27	1	0.0202927	0.121783
pnp	CDS	NC_009648.1	-	3932399	3934646	KPN_RS00290	CDS	NC_009648.1	+	61194	62558	254	12	1	0.0893597	0.270171
ppsA	CDS	NC_009648.1	-	2367712	2370090	ppk1	CDS	NC_009648.1	+	3097224	3099284	253	6	1	0.0119195	0.0911141
KPN_RS02800	CDS	NC_009648.1	+	577878	578267	KPN_RS00290	CDS	NC_009648.1	+	61194	62558	253	66	1	0.011728	0.0900718
KPN_RS26500	CDS	NC_009649.1	-	56082	56336	KPN_RS23860	3UTR	NC_009648.1	+	4851575	4851724	252	10	1	0.00155693	0.0255614
CyaR	ncRNA	NC_009648.1	+	2775703	2775790	bacA	5UTR	NC_009648.1	-	3788529	3788695	252	2	1	0.00209024	0.0308909
GcvB	ncRNA	NC_009648.1	+	3469834	3470041	uspA	5UTR	NC_009648.1	+	4217204	4217327	252	247	2	0.000448595	0.0105432
KPN_RS28175:KPN_RS28165	IGR	NC_009651.1	-	65501	66088	ArcZ	ncRNA	NC_009648.1	+	3973082	3973203	252	4	2	0.0029745	0.0392481
RybB	ncRNA	NC_009648.1	-	984425	984505	crr	5UTR	NC_009648.1	+	3033715	3033939	252	12	1	0.116622	0.309909
KPN_RS00290	CDS	NC_009648.1	+	61194	62558	ppsA	CDS	NC_009648.1	-	2367712	2370090	252	252	1	NaN	NaN
sucA	CDS	NC_009648.1	+	821815	824622	sucC	CDS	NC_009648.1	+	825967	827133	252	84	2	0.00283679	0.0377874
aadB	CDS	NC_009651.1	-	37667	38200	rplO	5UTR	NC_009648.1	-	4059230	4059379	252	238	1	NaN	NaN
KpnR_124	ncRNA	NC_009649.1	-	50982	51224	bcsA_2	CDS	NC_009648.1	-	4266155	4268266	252	2	1	0.00947221	0.0789249
CpxQ	ncRNA	NC_009648.1	+	4622452	4622509	maeB	5UTR	NC_009648.1	-	3064883	3065104	252	0	1	0.0144228	0.100589
ftsE	5UTR	NC_009648.1	-	4187337	4187486	rcsB	CDS	NC_009648.1	+	2899356	2900006	251	52	1	0.0955355	0.276817
CpxQ	ncRNA	NC_009648.1	+	4622452	4622509	clpA	CDS	NC_009648.1	+	1022830	1025109	251	4	2	0.00243199	0.0339852
dapB	CDS	NC_009648.1	+	41074	41895	KpnR_124	ncRNA	NC_009649.1	-	50982	51224	251	251	1	NaN	NaN
ArcZ	ncRNA	NC_009648.1	+	3973082	3973203	KPN_RS10115	CDS	NC_009648.1	+	2069423	2070805	250	2	1	0.032871	0.157395
KPN_RS16090	CDS	NC_009648.1	+	3300194	3300541	ChiX	ncRNA	NC_009648.1	+	510362	510442	250	33	2	0.00363714	0.0443179
KPN_RS14160	CDS	NC_009648.1	-	2894808	2895911	KpnR_128	ncRNA	NC_009649.1	+	134372	134491	250	21	1	6.01981e-05	0.00209075
ftsZ	5UTR	NC_009648.1	+	117041	117072	KpnR_127	ncRNA	NC_009649.1	-	134020	134087	250	6	2	0.000722336	0.0149427
KPN_RS32530:KPN_RS27865	IGR	NC_009651.1	-	11459	17680	KPN_RS26335:KPN_RS32485	IGR	NC_009649.1	-	21358	25659	250	0	2	NaN	NaN
osmE	CDS	NC_009648.1	+	1381197	1381535	sucC	CDS	NC_009648.1	+	825967	827133	250	250	1	NaN	NaN
FnrS	ncRNA	NC_009648.1	+	1539850	1539972	KpnR_128	ncRNA	NC_009649.1	+	134372	134491	249	2	2	0.00934405	0.0783661
polA	CDS	NC_009648.1	+	4568577	4571369	RprA	ncRNA	NC_009648.1	+	2367518	2367625	249	10	1	0.0536647	0.202907
osmE	CDS	NC_009648.1	+	1381197	1381535	sucD	CDS	NC_009648.1	+	827133	828002	249	248	1	0.000158579	0.00464508
FnrS	ncRNA	NC_009648.1	+	1539850	1539972	KPN_RS05720	CDS	NC_009648.1	+	1219136	1220200	248	0	1	0.093074	0.270427
KpnR_023	ncRNA	NC_009648.1	-	1121359	1121526	KPN_RS00030:START	IGR	NC_009648.1	-	1	5628	248	6	1	NaN	NaN
sucA	CDS	NC_009648.1	+	821815	824622	aqpZ	CDS	NC_009648.1	-	1015886	1016581	248	2	1	0.0363734	0.166273
KPN_RS00290	CDS	NC_009648.1	+	61194	62558	ldtD	CDS	NC_009648.1	+	1075403	1077193	248	27	1	0.0562462	0.209198
KPN_RS02225	CDS	NC_009648.1	+	462325	462582	glgP	5UTR	NC_009648.1	-	4147056	4147205	248	0	1	0.01917	0.116763
ftsY	CDS	NC_009648.1	-	4187339	4188862	KPN_RS25635	CDS	NC_009648.1	+	5211185	5212168	247	41	1	0.000190792	0.00540356
KPN_RS25585:KPN_RS25590	IGR	NC_009648.1	+	5199930	5200014	KPN_RS23635:KPN_RS23640	IGR	NC_009648.1	+	4801888	4801972	247	7	2	NaN	NaN
KPN_RS07430	CDS	NC_009648.1	-	1551714	1552598	KpnR_023	ncRNA	NC_009648.1	-	1121359	1121526	247	20	2	0.00728943	0.0683851
KPN_RS16180:KPN_RS16095	IGR	NC_009648.1	-	3302106	3316539	GcvB	ncRNA	NC_009648.1	+	3469834	3470041	246	8	1	0.0721239	0.239287
GcvB	ncRNA	NC_009648.1	+	3469834	3470041	slyB	5UTR	NC_009648.1	+	2174930	2175165	246	244	1	0.0776678	0.246933
KPN_RS20250	CDS	NC_009648.1	-	4090625	4091227	KPN_RS08350	5UTR	NC_009648.1	+	1733612	1733761	246	246	1	0.116655	0.309953
KPN_RS20250	CDS	NC_009648.1	-	4090625	4091227	KPN_RS08350	CDS	NC_009648.1	+	1733762	1734688	246	246	1	NaN	NaN
KPN_RS02800	CDS	NC_009648.1	+	577878	578267	KPN_RS02650	CDS	NC_009648.1	+	544209	544481	245	112	1	7.02289e-06	0.000345488
FnrS	ncRNA	NC_009648.1	+	1539850	1539972	uspA	5UTR	NC_009648.1	+	4217204	4217327	245	228	1	0.025934	0.13656
CpxQ	ncRNA	NC_009648.1	+	4622452	4622509	creA	CDS	NC_009648.1	+	5308983	5309456	245	211	1	0.00961818	0.0800668
hupB	CDS	NC_009648.1	+	445152	445424	KpnR_040	ncRNA	NC_009648.1	-	1595047	1595119	245	24	1	0.00669125	0.0648813
crp	CDS	NC_009648.1	+	4085966	4086598	lacY	CDS	NC_009649.1	-	15602	16855	244	2	1	0.0138827	0.0997913
malK	CDS	NC_009648.1	+	4840960	4842069	ChiX	ncRNA	NC_009648.1	+	510362	510442	243	243	1	NaN	NaN
GcvB	ncRNA	NC_009648.1	+	3469834	3470041	cdsA	CDS	NC_009648.1	+	221443	222300	243	11	1	0.000796788	0.0160754
accD	CDS	NC_009648.1	-	2975676	2976596	CyaR	ncRNA	NC_009648.1	+	2775703	2775790	243	9	1	5.98514e-07	4.18168e-05
cbiG	CDS	NC_009648.1	-	3505933	3506988	KPN_RS23525	CDS	NC_009648.1	-	4780988	4782520	242	17	1	0.0259537	0.136624
KpnR_023	ncRNA	NC_009648.1	-	1121359	1121526	KPN_RS06820	3UTR	NC_009648.1	+	1428373	1428522	242	6	2	0.0305279	0.152182
ppsA	CDS	NC_009648.1	-	2367712	2370090	SroC	ncRNA	NC_009648.1	-	769973	770129	242	4	2	0.0560185	0.209198
aroB	CDS	NC_009648.1	-	4104271	4105365	CyaR	ncRNA	NC_009648.1	+	2775703	2775790	241	5	1	2.61573e-07	2.12525e-05
GcvB	ncRNA	NC_009648.1	+	3469834	3470041	KPN_RS02170	3UTR	NC_009648.1	+	452070	452219	241	228	1	NaN	NaN
MicF	ncRNA	NC_009648.1	+	2896241	2896333	KPN_RS03480	CDS	NC_009648.1	-	734990	736213	241	12	1	0.0120785	0.0920942
KPN_RS25950	CDS	NC_009648.1	-	5270899	5271390	sltY	CDS	NC_009648.1	+	5304289	5306226	241	241	1	0.0721239	0.239287
KpnR_023	ncRNA	NC_009648.1	-	1121359	1121526	KPN_RS24155	CDS	NC_009648.1	+	4909603	4910478	241	1	1	0.00743911	0.0689898
CpxQ	ncRNA	NC_009648.1	+	4622452	4622509	KPN_RS18300	CDS	NC_009648.1	-	3739068	3740249	240	5	1	0.00500689	0.0538991
traN	CDS	NC_009649.1	+	155189	157144	traN_2	CDS	NC_009650.1	+	86886	88841	240	0	2	NaN	NaN
SdsR	ncRNA	NC_009648.1	-	2580978	2581082	slyB	5UTR	NC_009648.1	+	2174930	2175165	240	240	1	NaN	NaN
mtnA	CDS	NC_009648.1	+	710325	711353	malM	CDS	NC_009648.1	+	4843557	4844480	240	238	1	0.107696	0.297688
ompX	CDS	NC_009648.1	+	939222	939734	CyaR	ncRNA	NC_009648.1	+	2775703	2775790	239	6	2	6.72004e-05	0.00227241
gapA	CDS	NC_009648.1	-	1347016	1348011	fkpA	CDS	NC_009648.1	-	4076197	4077027	239	5	1	0.0413587	0.178646
dnaB	5UTR	NC_009648.1	+	4855598	4855738	CpxQ	ncRNA	NC_009648.1	+	4622452	4622509	239	8	1	NaN	NaN
SroC	ncRNA	NC_009648.1	-	769973	770129	cadA	CDS	NC_009648.1	+	548126	550273	239	14	1	0.119871	0.312155
sltY	CDS	NC_009648.1	+	5304289	5306226	KPN_RS25950	CDS	NC_009648.1	-	5270899	5271390	239	235	1	0.140456	0.341601
nlpE	5UTR	NC_009648.1	+	240825	241058	CpxQ	ncRNA	NC_009648.1	+	4622452	4622509	239	8	1	4.38896e-05	0.00163503
rfbB	CDS	NC_009648.1	-	2718057	2719121	gndA	CDS	NC_009648.1	-	2726937	2728343	239	239	1	0.000822554	0.016358
kefF	5UTR	NC_009648.1	+	47390	47419	GcvB	ncRNA	NC_009648.1	+	3469834	3470041	238	8	1	0.00771864	0.0704248
rpsF	5UTR	NC_009648.1	+	5023082	5023174	MgrR	ncRNA	NC_009648.1	+	1792507	1792605	238	1	2	0.110218	0.299047
osmY	CDS	NC_009648.1	+	5287767	5288387	KPN_RS19130:uxaC	IGR	NC_009648.1	-	3885055	3892830	238	13	1	0.00352112	0.043305
KPN_RS07560	5UTR	NC_009648.1	-	1568176	1568219	ChiX	ncRNA	NC_009648.1	+	510362	510442	238	1	1	0.008352	0.0731554
ArcZ	ncRNA	NC_009648.1	+	3973082	3973203	ung	CDS	NC_009648.1	+	3189952	3190641	237	6	1	0.0233504	0.12916
KPN_RS22845	3UTR	NC_009648.1	+	4641657	4641770	KPN_RS17670:KPN_RS17605	IGR	NC_009648.1	-	3605596	3616661	237	15	1	8.69473e-07	5.6979e-05
gltA	CDS	NC_009648.1	-	816266	817549	GcvB	ncRNA	NC_009648.1	+	3469834	3470041	236	3	1	0.069936	0.232852
pepN	CDS	NC_009648.1	+	1098981	1101596	tldD	CDS	NC_009648.1	-	4010987	4012432	236	236	1	0.0570636	0.209198
gabD	5UTR	NC_009648.1	-	289977	290126	KPN_RS20660	3UTR	NC_009648.1	-	4178689	4178816	236	9	1	2.96541e-13	8.45189e-11
uvrY	CDS	NC_009648.1	-	2635906	2636562	KPN_RS02345	3UTR	NC_009648.1	-	483576	483654	236	6	1	0.0108074	0.0861327
KpnR_128	ncRNA	NC_009649.1	+	134372	134491	SroH	ncRNA	NC_009648.1	-	4782709	4782823	236	13	1	NaN	NaN
KPN_RS19085	5UTR	NC_009648.1	+	3887818	3888027	cbpA	CDS	NC_009648.1	-	4936089	4937006	236	1	1	0.0531371	0.202018
nuoF	CDS	NC_009648.1	-	2944712	2946049	metH	CDS	NC_009648.1	+	4813394	4817077	235	235	1	0.000534783	0.0118844
oppA	5UTR	NC_009648.1	-	2406045	2406281	GcvB	ncRNA	NC_009648.1	+	3469834	3470041	235	15	1	0.0074245	0.0689898
KPN_RS23635:KPN_RS23640	IGR	NC_009648.1	+	4801888	4801972	KPN_RS25585:KPN_RS25590	IGR	NC_009648.1	+	5199930	5200014	235	5	2	NaN	NaN
CpxQ	ncRNA	NC_009648.1	+	4622452	4622509	KPN_RS13485	CDS	NC_009648.1	-	2735763	2736683	235	0	1	0.012832	0.0938376
KPN_RS08350	CDS	NC_009648.1	+	1733762	1734688	CyaR	ncRNA	NC_009648.1	+	2775703	2775790	235	83	2	0.000755459	0.015318
gapA	CDS	NC_009648.1	-	1347016	1348011	CyaR	ncRNA	NC_009648.1	+	2775703	2775790	235	5	2	1.92239e-08	2.07259e-06
dapB	CDS	NC_009648.1	+	41074	41895	SdsR	ncRNA	NC_009648.1	-	2580978	2581082	235	235	1	NaN	NaN
ChiX	ncRNA	NC_009648.1	+	510362	510442	KPN_RS18195	5UTR	NC_009648.1	+	3714641	3714741	235	200	1	2.19542e-09	3.12393e-07
CpxQ	ncRNA	NC_009648.1	+	4622452	4622509	cadB	CDS	NC_009648.1	+	546709	548043	234	1	2	0.109717	0.299047
mscL	CDS	NC_009648.1	+	4052711	4053124	CyaR	ncRNA	NC_009648.1	+	2775703	2775790	234	5	1	0.109801	0.299047
KPN_RS26435	5UTR	NC_009649.1	+	43476	43558	KPN_RS13245	CDS	NC_009648.1	-	2679254	2679715	234	10	1	0.112051	0.299262
KPN_RS07740	3UTR	NC_009648.1	-	1601441	1601590	KPN_RS23860	3UTR	NC_009648.1	+	4851575	4851724	234	5	1	NaN	NaN
ArcZ	ncRNA	NC_009648.1	+	3973082	3973203	rfbA_3	CDS	NC_009648.1	+	4698025	4698906	233	0	2	0.019168	0.116763
pncA	CDS	NC_009648.1	-	1351109	1351750	lrp	CDS	NC_009648.1	+	1031651	1032145	232	60	1	0.0442011	0.18447
glgP	CDS	NC_009648.1	-	4144608	4147055	CyaR	ncRNA	NC_009648.1	+	2775703	2775790	232	2	1	0.0272388	0.142345
osmE	CDS	NC_009648.1	+	1381197	1381535	glk	CDS	NC_009648.1	-	3009534	3010499	232	24	1	NaN	NaN
aadB	5UTR	NC_009651.1	-	38201	38425	rplO	5UTR	NC_009648.1	-	4059230	4059379	232	232	1	0.0271576	0.141962
KPN_RS22045	CDS	NC_009648.1	-	4473805	4475427	KPN_RS02800	CDS	NC_009648.1	+	577878	578267	232	232	1	0.0104492	0.0834967
KPN_RS02035	CDS	NC_009648.1	-	420494	421672	FnrS	ncRNA	NC_009648.1	+	1539850	1539972	231	16	1	1.13411e-05	0.000523499
zur	CDS	NC_009648.1	-	4851670	4852185	kdpE	CDS	NC_009648.1	-	798197	798874	231	231	1	0.0595727	0.216361
KPN_RS31700	3UTR	NC_009648.1	+	3894876	3895025	sodA	CDS	NC_009648.1	+	4618286	4618906	231	231	1	NaN	NaN
KPN_RS05135	CDS	NC_009648.1	-	1078777	1079967	OmrB	ncRNA	NC_009648.1	-	3563274	3563356	231	12	1	1.35162e-05	0.000612872
mobB	CDS	NC_009648.1	-	4564095	4564601	KPN_RS00290	CDS	NC_009648.1	+	61194	62558	231	17	1	4.81951e-06	0.000250838
KPN_RS28175:KPN_RS28165	IGR	NC_009651.1	-	65501	66088	KPN_RS20170	3UTR	NC_009648.1	-	4076113	4076196	230	230	1	NaN	NaN
KPN_RS28045	CDS	NC_009651.1	-	43727	44869	sodB	CDS	NC_009648.1	+	2188481	2189062	230	188	1	4.56028e-06	0.00023873
KpnR_122	ncRNA	NC_009648.1	+	5116601	5116790	SroC	ncRNA	NC_009648.1	-	769973	770129	230	97	1	0.0317465	0.152417
KPN_RS28175	CDS	NC_009651.1	-	66239	66898	GlnZ	ncRNA	NC_009648.1	-	4577815	4577914	230	5	2	0.0529732	0.201565
pcoB	CDS	NC_009649.1	-	76338	77228	pcoD	CDS	NC_009649.1	-	74984	75913	229	229	1	NaN	NaN
KPN_RS30440	CDS	NC_009648.1	+	2246587	2246727	ompA	CDS	NC_009648.1	-	1120326	1121396	229	8	1	3.172e-07	2.5091e-05
KpnR_124	ncRNA	NC_009649.1	-	50982	51224	uspA	5UTR	NC_009648.1	+	4217204	4217327	229	229	1	0.057286	0.209198
KPN_RS12270	CDS	NC_009648.1	+	2493479	2494018	ArcZ	ncRNA	NC_009648.1	+	3973082	3973203	229	2	1	0.023428	0.12916
acnB	CDS	NC_009648.1	+	147236	149833	KPN_RS23860	3UTR	NC_009648.1	+	4851575	4851724	229	13	1	NaN	NaN
KPN_RS23860	3UTR	NC_009648.1	+	4851575	4851724	murF	CDS	NC_009648.1	+	106389	107747	229	13	2	0.00365714	0.0444301
polA	CDS	NC_009648.1	+	4568577	4571369	FnrS	ncRNA	NC_009648.1	+	1539850	1539972	229	6	1	0.146684	0.345787
ArcZ	ncRNA	NC_009648.1	+	3973082	3973203	ppsA	CDS	NC_009648.1	-	2367712	2370090	228	6	1	0.00231169	0.0328132
ArcZ	ncRNA	NC_009648.1	+	3973082	3973203	ChiX	ncRNA	NC_009648.1	+	510362	510442	228	58	1	0.112425	0.299867
KPN_RS26505	CDS	NC_009649.1	-	56412	56669	KPN_RS14620	3UTR	NC_009648.1	-	2996008	2996086	228	2	1	0.0169059	0.109843
KPN_RS23655	CDS	NC_009648.1	-	4805638	4806099	dcuB	CDS	NC_009648.1	+	4778806	4780146	228	11	1	0.00586891	0.060081
KPN_RS02155	CDS	NC_009648.1	+	448142	448543	FnrS	ncRNA	NC_009648.1	+	1539850	1539972	227	224	1	0.0459101	0.187855
accD	CDS	NC_009648.1	-	2975676	2976596	KPN_RS18525	CDS	NC_009648.1	-	3784259	3785557	227	8	1	0.0433981	0.181391
creC	CDS	NC_009648.1	+	5310158	5311582	KPN_RS13385:KPN_RS13425	IGR	NC_009648.1	+	2709015	2719925	227	51	1	0.00146781	0.0243811
uspB	CDS	NC_009648.1	-	4216610	4216945	CyaR	ncRNA	NC_009648.1	+	2775703	2775790	226	3	1	0.0621077	0.22026
ftnA	CDS	NC_009648.1	+	2628956	2629453	CyaR	ncRNA	NC_009648.1	+	2775703	2775790	226	12	1	5.69712e-07	4.05942e-05
iolB	CDS	NC_009648.1	+	5106683	5107492	citX	CDS	NC_009648.1	+	62738	63277	226	226	1	0.0805085	0.25433
cybC	CDS	NC_009648.1	+	5063968	5064354	FnrS	ncRNA	NC_009648.1	+	1539850	1539972	226	5	2	7.86337e-06	0.000383681
KPN_RS05770	CDS	NC_009648.1	+	1227043	1227954	MgrR	ncRNA	NC_009648.1	+	1792507	1792605	225	0	2	4.94974e-10	8.07977e-08
KPN_RS23860	3UTR	NC_009648.1	+	4851575	4851724	KPN_RS27025	CDS	NC_009649.1	+	148050	148268	225	6	1	0.000109269	0.00344821
nhaB	CDS	NC_009648.1	+	2535885	2537435	CyaR	ncRNA	NC_009648.1	+	2775703	2775790	225	12	1	0.01917	0.116763
zapB	CDS	NC_009648.1	-	4391547	4391792	SroC	ncRNA	NC_009648.1	-	769973	770129	225	134	2	0.129578	0.32795
KPN_RS13645	CDS	NC_009648.1	-	2779519	2780556	KPN_RS13655	CDS	NC_009648.1	-	2782295	2783449	225	0	1	0.00191633	0.0290131
gppA	5UTR	NC_009648.1	-	4688448	4688597	ftsE	CDS	NC_009648.1	-	4186668	4187336	225	14	1	0.00852119	0.0745283
hsp20	CDS	NC_009649.1	+	43875	44444	hflK	CDS	NC_009648.1	+	5002734	5003996	225	6	1	0.00635511	0.0624881
asd_2	CDS	NC_009648.1	-	4154280	4155386	KPN_RS14255	CDS	NC_009648.1	-	2923533	2924075	224	11	1	0.0031847	0.0405564
tolC	CDS	NC_009648.1	+	3772822	3774294	KPN_RS23375	3UTR	NC_009648.1	-	4747147	4747296	224	12	1	0.019281	0.11728
KPN_RS25345	CDS	NC_009648.1	+	5143503	5144555	GcvB	ncRNA	NC_009648.1	+	3469834	3470041	224	10	2	5.92749e-07	4.15758e-05
oppA	5UTR	NC_009648.1	-	2406045	2406281	MicF	ncRNA	NC_009648.1	+	2896241	2896333	224	3	1	0.0338832	0.161039
CpxQ	ncRNA	NC_009648.1	+	4622452	4622509	dsbA	CDS	NC_009648.1	+	4566610	4567233	223	5	1	0.0160738	0.106897
KPN_RS20830	CDS	NC_009648.1	-	4213635	4214828	rapZ	CDS	NC_009648.1	+	3970399	3971253	223	10	1	0.0306418	0.152182
SroC	ncRNA	NC_009648.1	-	769973	770129	KPN_RS08350	5UTR	NC_009648.1	+	1733612	1733761	223	32	1	0.0363915	0.166313
sucC	CDS	NC_009648.1	+	825967	827133	deoC_2	CDS	NC_009648.1	+	5292521	5293300	223	1	1	5.21847e-05	0.00189299
KPN_RS29635	CDS	NC_009649.1	+	104873	105130	FnrS	ncRNA	NC_009648.1	+	1539850	1539972	223	223	1	NaN	NaN
CpxQ	ncRNA	NC_009648.1	+	4622452	4622509	KPN_RS12010	CDS	NC_009648.1	-	2444523	2445203	223	0	1	0.111935	0.299262
traG	CDS	NC_009649.1	+	161393	164242	traG_2	CDS	NC_009650.1	+	93090	95939	222	0	2	NaN	NaN
pepN	CDS	NC_009648.1	+	1098981	1101596	KPN_RS10290	CDS	NC_009648.1	-	2109263	2110300	222	217	1	0.0350809	0.161682
ppk1	5UTR	NC_009648.1	+	3097133	3097223	FnrS	ncRNA	NC_009648.1	+	1539850	1539972	222	0	2	0.00427882	0.0494022
KPN_RS23860	CDS	NC_009648.1	+	4851365	4851574	FnrS	ncRNA	NC_009648.1	+	1539850	1539972	222	11	2	0.0982653	0.283492
KPN_RS05505	CDS	NC_009648.1	-	1177398	1177625	OmrA	ncRNA	NC_009648.1	-	3563070	3563157	222	7	1	0.0661012	0.229444
gltS	5UTR	NC_009648.1	-	4395937	4396016	KPN_RS19740	3UTR	NC_009648.1	+	4006369	4006518	222	7	1	NaN	NaN
KPN_RS10850	CDS	NC_009648.1	-	2207796	2208431	KPN_RS23815	CDS	NC_009648.1	+	4842153	4843442	222	218	1	0.00686172	0.0651899
hinT	5UTR	NC_009648.1	+	1250411	1250480	KpnR_128	ncRNA	NC_009649.1	+	134372	134491	221	20	1	2.10479e-06	0.000123914
KPN_RS09650	CDS	NC_009648.1	-	1975788	1977662	SdsR	ncRNA	NC_009648.1	-	2580978	2581082	221	57	1	8.62065e-06	0.000413884
KPN_RS13125:KPN_RS13105	IGR	NC_009648.1	-	2654516	2656915	ChiX	ncRNA	NC_009648.1	+	510362	510442	221	11	2	0.0372798	0.169322
cytR	CDS	NC_009648.1	-	4629320	4630348	KPN_RS28185	5UTR	NC_009651.1	+	67909	68153	221	12	1	0.0494727	0.19692
KPN_RS04595	CDS	NC_009648.1	+	948122	949714	KPN_RS28175	CDS	NC_009651.1	-	66239	66898	221	39	1	0.0119463	0.0912798
KPN_RS23305	3UTR	NC_009648.1	-	4735099	4735248	KPN_RS20225	CDS	NC_009648.1	-	4085255	4085659	221	221	1	0.00460754	0.0518386
hpf	CDS	NC_009648.1	+	3969507	3969794	GcvB	ncRNA	NC_009648.1	+	3469834	3470041	220	16	1	0.0091099	0.0776303
ycfP	CDS	NC_009648.1	+	1253754	1254296	KpnR_128	ncRNA	NC_009649.1	+	134372	134491	220	4	1	NaN	NaN
groL	CDS	NC_009648.1	+	4962656	4964302	KPN_RS23375	3UTR	NC_009648.1	-	4747147	4747296	220	5	2	1.44455e-08	1.62115e-06
KPN_RS20735	3UTR	NC_009648.1	+	4195189	4195338	nfsB	CDS	NC_009648.1	-	620899	621552	220	17	1	0.092944	0.270427
trpCF	CDS	NC_009648.1	-	1408179	1409537	GcvB	ncRNA	NC_009648.1	+	3469834	3470041	220	20	1	5.87333e-06	0.00029624
KPN_RS28175	CDS	NC_009651.1	-	66239	66898	crp	CDS	NC_009648.1	+	4085966	4086598	220	7	2	0.0273961	0.143085
KPN_RS23815	CDS	NC_009648.1	+	4842153	4843442	KPN_RS11505	CDS	NC_009648.1	+	2338585	2338821	220	220	1	0.00364635	0.0443341
SdsR	ncRNA	NC_009648.1	-	2580978	2581082	asd_2	CDS	NC_009648.1	-	4154280	4155386	220	0	1	0.01917	0.116763
KPN_RS14895	CDS	NC_009648.1	-	3042984	3043883	KPN_RS14430:KPN_RS14415	IGR	NC_009648.1	-	2957840	2961421	219	8	1	0.133748	0.32795
glmS	5UTR	NC_009648.1	-	4530177	4530354	GlmZ	ncRNA	NC_009648.1	+	4707421	4707597	219	7	2	0.0139403	0.100005
mglB	CDS	NC_009648.1	-	2839034	2840032	ArcZ	ncRNA	NC_009648.1	+	3973082	3973203	219	5	2	0.00338364	0.0421769
glgB	5UTR	NC_009648.1	-	4154042	4154159	KpnR_023	ncRNA	NC_009648.1	-	1121359	1121526	219	2	1	0.00191364	0.0290131
KPN_RS00290	CDS	NC_009648.1	+	61194	62558	CsrC	ncRNA	NC_009648.1	+	4572621	4572867	218	218	1	0.0865434	0.262318
odhB	CDS	NC_009648.1	+	824637	825863	sucD	CDS	NC_009648.1	+	827133	828002	218	25	2	0.0454549	0.187855
KPN_RS29080	CDS	NC_009648.1	-	2737873	2738781	crp	CDS	NC_009648.1	+	4085966	4086598	218	218	1	0.000690566	0.0143683
ecnB	CDS	NC_009648.1	+	4978216	4978362	narH_2	CDS	NC_009648.1	-	2421011	2422546	218	218	1	0.000247541	0.0066341
sstT	CDS	NC_009648.1	+	3880136	3881383	CyaR	ncRNA	NC_009648.1	+	2775703	2775790	218	3	2	0.0721239	0.239287
KPN_RS28175	5UTR	NC_009651.1	-	66899	67077	KPN_RS08760	CDS	NC_009648.1	+	1808335	1809126	217	11	2	0.012278	0.09271
ompX	CDS	NC_009648.1	+	939222	939734	KPN_RS15875	CDS	NC_009648.1	+	3251320	3252999	217	217	1	0.0662338	0.229815
rsmH	CDS	NC_009648.1	+	101833	102774	sucA	CDS	NC_009648.1	+	821815	824622	217	0	1	0.0690926	0.232852
CpxQ	ncRNA	NC_009648.1	+	4622452	4622509	KPN_RS26795	CDS	NC_009649.1	-	110677	111687	217	4	1	0.0361384	0.165917
ArcZ	ncRNA	NC_009648.1	+	3973082	3973203	KPN_RS15980	CDS	NC_009648.1	-	3277849	3278697	217	217	1	NaN	NaN
zur	CDS	NC_009648.1	-	4851670	4852185	ChiX	ncRNA	NC_009648.1	+	510362	510442	217	217	1	NaN	NaN
KPN_RS32070	5UTR	NC_009650.1	+	97457	97606	KPN_RS31995	5UTR	NC_009649.1	+	165760	165909	217	0	2	NaN	NaN
htpG	CDS	NC_009648.1	+	499375	501249	ribF	CDS	NC_009648.1	+	19766	20704	217	217	1	4.45535e-05	0.00165632
fldA	CDS	NC_009648.1	-	793436	793966	ArcZ	ncRNA	NC_009648.1	+	3973082	3973203	217	5	1	5.0468e-06	0.000261154
acnB	5UTR	NC_009648.1	+	147067	147235	KPN_RS20570	3UTR	NC_009648.1	-	4162437	4162586	217	26	1	0.122126	0.31229
KPN_RS05505	CDS	NC_009648.1	-	1177398	1177625	ChiX	ncRNA	NC_009648.1	+	510362	510442	216	12	1	0.046922	0.187855
mdh	CDS	NC_009648.1	-	4003542	4004480	KPN_RS22045	CDS	NC_009648.1	-	4473805	4475427	216	16	1	0.0171214	0.109843
CpxQ	ncRNA	NC_009648.1	+	4622452	4622509	KPN_RS20740	CDS	NC_009648.1	-	4195189	4196409	216	10	2	1.79899e-07	1.51656e-05
KPN_RS08450	CDS	NC_009648.1	+	1750867	1752087	CyaR	ncRNA	NC_009648.1	+	2775703	2775790	216	5	1	0.0307865	0.152182
KPN_RS13385:KPN_RS13425	IGR	NC_009648.1	+	2709015	2719925	narH_2	CDS	NC_009648.1	-	2421011	2422546	216	0	1	0.0622273	0.22026
rsmD	CDS	NC_009648.1	+	4189045	4189641	cfa	CDS	NC_009648.1	+	2194385	2195533	216	215	1	0.00792111	0.0719795
KPN_RS06115:KPN_RS06155	IGR	NC_009648.1	+	1300397	1304465	KPN_RS01520	CDS	NC_009648.1	-	321074	321640	216	5	1	0.00131584	0.0226532
atpB	5UTR	NC_009648.1	-	4538918	4539067	bssS	5UTR	NC_009648.1	-	1221870	1221934	216	13	1	0.0951867	0.27594
secM	CDS	NC_009648.1	+	119565	120062	iolE_2	CDS	NC_009648.1	+	5115846	5116745	215	22	1	0.0463425	0.187855
dnaK	CDS	NC_009648.1	+	13612	15528	GlnZ	ncRNA	NC_009648.1	-	4577815	4577914	215	10	1	NaN	NaN
ArcZ	ncRNA	NC_009648.1	+	3973082	3973203	lysC_2	5UTR	NC_009648.1	-	4829496	4829645	215	5	1	0.00510735	0.0544049
metN	CDS	NC_009648.1	-	247345	248376	slyB	CDS	NC_009648.1	+	2175166	2175633	214	19	1	0.0139335	0.0999957
malE	CDS	NC_009648.1	-	4839399	4840589	KPN_RS23375	3UTR	NC_009648.1	-	4747147	4747296	214	5	1	0.0611742	0.22026
crp	CDS	NC_009648.1	+	4085966	4086598	KPN_RS15980	CDS	NC_009648.1	-	3277849	3278697	214	214	1	4.94882e-06	0.000256824
tolC	CDS	NC_009648.1	+	3772822	3774294	KpnR_127	ncRNA	NC_009649.1	-	134020	134087	214	6	2	6.74898e-09	8.24386e-07
KpnR_127	ncRNA	NC_009649.1	-	134020	134087	KPN_RS25770:hpaR	IGR	NC_009648.1	+	5238208	5248693	214	4	1	0.033405	0.159442
ArcZ	ncRNA	NC_009648.1	+	3973082	3973203	prlC	CDS	NC_009648.1	-	4220382	4222424	214	1	1	0.00173639	0.0274041
ftsY	CDS	NC_009648.1	-	4187339	4188862	ftsE	CDS	NC_009648.1	-	4186668	4187336	214	5	1	0.0838734	0.25715
hupB	5UTR	NC_009648.1	+	445033	445151	KPN_RS10850	CDS	NC_009648.1	-	2207796	2208431	214	214	1	NaN	NaN
sucA	CDS	NC_009648.1	+	821815	824622	ChiX	ncRNA	NC_009648.1	+	510362	510442	214	11	1	0.0485387	0.193853
KpnR_006	ncRNA	NC_009648.1	+	137318	137597	KpnR_128	ncRNA	NC_009649.1	+	134372	134491	213	9	1	0.0112549	0.088426
sucD	CDS	NC_009648.1	+	827133	828002	hupB	5UTR	NC_009648.1	+	445033	445151	213	11	1	0.077052	0.246051
KPN_RS08060	CDS	NC_009648.1	+	1672402	1672560	KPN_RS05900	3UTR	NC_009648.1	+	1254297	1254418	213	207	1	0.0363181	0.166147
KpnR_124	ncRNA	NC_009649.1	-	50982	51224	RydC	ncRNA	NC_009648.1	+	2580742	2580807	213	72	2	0.0682287	0.232852
ycfP	CDS	NC_009648.1	+	1253754	1254296	sbmA	CDS	NC_009648.1	+	360024	361244	213	213	1	NaN	NaN
ompA	CDS	NC_009648.1	-	1120326	1121396	pepT	CDS	NC_009648.1	+	1288090	1289322	213	4	1	0.12921	0.32795
KPN_RS23945	CDS	NC_009648.1	+	4867339	4869597	lolE	CDS	NC_009648.1	+	1267108	1268352	213	12	1	3.29193e-05	0.00126303
KPN_RS26585	CDS	NC_009649.1	-	67556	67882	KPN_RS00660	5UTR	NC_009648.1	-	146805	146863	213	15	1	NaN	NaN
SdsR	ncRNA	NC_009648.1	-	2580978	2581082	hupB	5UTR	NC_009648.1	+	445033	445151	212	8	1	0.0506612	0.197463
KPN_RS12625	5UTR	NC_009648.1	-	2564827	2565069	CyaR	ncRNA	NC_009648.1	+	2775703	2775790	212	89	2	0.0793303	0.25105
KPN_RS15025	CDS	NC_009648.1	-	3068134	3069180	KPN_RS03850	CDS	NC_009648.1	+	806289	806498	212	7	1	1.01962e-06	6.56579e-05
RaiZ	ncRNA	NC_009648.1	+	3210661	3210819	KPN_RS15975	CDS	NC_009648.1	+	3277173	3277793	212	63	1	3.01873e-09	4.13774e-07
KPN_RS18780	CDS	NC_009648.1	-	3827084	3827743	CsrB	ncRNA	NC_009648.1	-	3438471	3438838	212	9	1	0.007546	0.0689898
KPN_RS28060	CDS	NC_009651.1	-	48529	49617	SdsR	ncRNA	NC_009648.1	-	2580978	2581082	212	1	1	0.00142359	0.0239036
dnaK	CDS	NC_009648.1	+	13612	15528	KPN_RS00075	3UTR	NC_009648.1	+	16750	16838	212	5	1	2.19009e-05	0.000904031
CpxQ	ncRNA	NC_009648.1	+	4622452	4622509	wzzE	CDS	NC_009648.1	+	4693450	4694496	212	3	1	0.00263388	0.0362684
rof	CDS	NC_009648.1	-	239417	239677	CyaR	ncRNA	NC_009648.1	+	2775703	2775790	211	14	1	0.000325641	0.00820085
KPN_RS22495	3UTR	NC_009648.1	+	4571370	4571519	FnrS	ncRNA	NC_009648.1	+	1539850	1539972	211	5	2	0.000425939	0.0100899
mqo	5UTR	NC_009648.1	+	1729686	1729762	FnrS	ncRNA	NC_009648.1	+	1539850	1539972	211	10	1	1.4544e-08	1.62207e-06
KPN_RS27870	CDS	NC_009651.1	+	11546	12160	KpnR_019	ncRNA	NC_009648.1	-	976289	976417	210	103	1	8.64959e-07	5.69061e-05
ispU	5UTR	NC_009648.1	+	220483	220671	ArcZ	ncRNA	NC_009648.1	+	3973082	3973203	210	5	1	0.000510746	0.0115244
rapZ	CDS	NC_009648.1	+	3970399	3971253	mltC	CDS	NC_009648.1	+	3715067	3716149	210	11	1	0.000893488	0.0174437
KPN_RS10505	5UTR	NC_009648.1	-	2152253	2152279	FnrS	ncRNA	NC_009648.1	+	1539850	1539972	210	10	1	0.016173	0.107387
KPN_RS06035	CDS	NC_009648.1	+	1282258	1283982	CyaR	ncRNA	NC_009648.1	+	2775703	2775790	210	9	1	0.096443	0.279357
SroC	ncRNA	NC_009648.1	-	769973	770129	KPN_RS05765	CDS	NC_009648.1	+	1226374	1227027	210	12	1	0.0425333	0.178646
rpoB	5UTR	NC_009648.1	+	4769927	4770076	CyaR	ncRNA	NC_009648.1	+	2775703	2775790	210	2	1	0.012832	0.0938376
KpnR_128	ncRNA	NC_009649.1	+	134372	134491	metC	CDS	NC_009648.1	+	3750577	3751764	209	202	1	0.0157565	0.105137
SroC	ncRNA	NC_009648.1	-	769973	770129	nlpI	CDS	NC_009648.1	-	3931518	3932402	209	9	2	0.0811539	0.256233
groL	CDS	NC_009648.1	+	4962656	4964302	flhA	CDS	NC_009648.1	+	3362526	3364598	209	10	1	0.0686974	0.232852
adhP	CDS	NC_009648.1	+	2042310	2043320	KPN_RS16180	5UTR	NC_009648.1	-	3317458	3317607	209	17	1	2.20951e-09	3.12393e-07
ycfP	CDS	NC_009648.1	+	1253754	1254296	glgB	CDS	NC_009648.1	-	4151855	4154041	209	206	1	0.104263	0.288778
KPN_RS29080	CDS	NC_009648.1	-	2737873	2738781	ArcZ	ncRNA	NC_009648.1	+	3973082	3973203	208	208	1	NaN	NaN
lptF	CDS	NC_009648.1	+	5100157	5101254	malM 3'	ncRNA	NC_009648.1	+	4844452	4844548	208	7	1	0.035072	0.161682
sltY	5UTR	NC_009648.1	+	5304055	5304288	ChiX	ncRNA	NC_009648.1	+	510362	510442	208	13	2	0.00535998	0.0567728
CyaR	ncRNA	NC_009648.1	+	2775703	2775790	lacZ	CDS	NC_009649.1	-	16907	19981	208	2	1	0.00468575	0.0519046
KPN_RS16190	3UTR	NC_009648.1	-	3318104	3318181	KPN_RS02750	CDS	NC_009648.1	-	569456	570973	208	9	1	NaN	NaN
folX	CDS	NC_009648.1	+	2964309	2964671	FnrS	ncRNA	NC_009648.1	+	1539850	1539972	208	7	1	0.000226636	0.00621295
sufC	CDS	NC_009648.1	-	2342863	2343609	KPN_RS17595:mrkA	IGR	NC_009648.1	-	3602167	3602822	207	12	1	0.00120703	0.021401
SroC	ncRNA	NC_009648.1	-	769973	770129	KPN_RS17945	3UTR	NC_009648.1	-	3667367	3667500	207	7	1	7.63036e-07	5.13149e-05
KPN_RS02800	CDS	NC_009648.1	+	577878	578267	KPN_RS28175	CDS	NC_009651.1	-	66239	66898	207	2	1	0.0157842	0.105244
gyrA	CDS	NC_009648.1	-	2903024	2905657	GcvB	ncRNA	NC_009648.1	+	3469834	3470041	207	1	1	0.038634	0.169322
cfa	5UTR	NC_009648.1	+	2194179	2194384	KPN_RS02170	3UTR	NC_009648.1	+	452070	452219	207	18	1	NaN	NaN
ChiX	ncRNA	NC_009648.1	+	510362	510442	udp	5UTR	NC_009648.1	+	4736131	4736333	207	206	1	0.000119567	0.00370802
KpnR_023	ncRNA	NC_009648.1	-	1121359	1121526	yajC	CDS	NC_009648.1	+	400022	400354	206	3	1	0.0363181	0.166147
DinR	ncRNA	NC_009648.1	-	1222098	1222253	FnrS	ncRNA	NC_009648.1	+	1539850	1539972	206	2	2	0.0161774	0.107387
KPN_RS19095	CDS	NC_009648.1	+	3889226	3889594	GcvB	ncRNA	NC_009648.1	+	3469834	3470041	206	6	1	NaN	NaN
ArcZ	ncRNA	NC_009648.1	+	3973082	3973203	manA	CDS	NC_009648.1	-	1683119	1684297	206	12	1	0.111568	0.299047
KPN_RS00290	CDS	NC_009648.1	+	61194	62558	pnp	CDS	NC_009648.1	-	3932399	3934646	206	16	1	0.0396931	0.173035
KPN_RS02035	CDS	NC_009648.1	-	420494	421672	KPN_RS25165	CDS	NC_009648.1	+	5105159	5106664	206	8	1	8.83506e-08	7.89265e-06
CpxQ	ncRNA	NC_009648.1	+	4622452	4622509	galF	CDS	NC_009648.1	-	2747622	2748550	206	85	2	0.122981	0.314342
gndA	CDS	NC_009648.1	-	2726937	2728343	dsdX	CDS	NC_009648.1	+	4468501	4469838	206	0	1	0.069936	0.232852
KPN_RS16780	CDS	NC_009648.1	-	3435021	3436373	GcvB	ncRNA	NC_009648.1	+	3469834	3470041	205	19	1	0.0164376	0.108993
ppsA	CDS	NC_009648.1	-	2367712	2370090	ArcZ	ncRNA	NC_009648.1	+	3973082	3973203	205	10	2	6.12012e-05	0.00211739
RaiZ	ncRNA	NC_009648.1	+	3210661	3210819	acnB	CDS	NC_009648.1	+	147236	149833	205	6	2	0.00615459	0.0607876
KPN_RS31995	5UTR	NC_009649.1	+	165760	165909	KPN_RS32070	5UTR	NC_009650.1	+	97457	97606	205	0	2	NaN	NaN
ompA	CDS	NC_009648.1	-	1120326	1121396	DsrA	ncRNA	NC_009648.1	-	2645420	2645508	205	1	1	0.137156	0.335163
DinR	ncRNA	NC_009648.1	-	1222098	1222253	KpnR_128	ncRNA	NC_009649.1	+	134372	134491	205	5	2	0.0896473	0.270427
fabR	CDS	NC_009648.1	+	4657784	4658419	KPN_RS13470	CDS	NC_009648.1	-	2728512	2729957	205	0	1	0.023428	0.12916
dksA	5UTR	NC_009648.1	-	170531	170580	KPN_RS09650	CDS	NC_009648.1	-	1975788	1977662	205	1	1	0.133748	0.32795
RaiZ	ncRNA	NC_009648.1	+	3210661	3210819	mdtK	CDS	NC_009648.1	+	2196435	2197808	205	205	1	0.0433981	0.181391
KpnR_124	ncRNA	NC_009649.1	-	50982	51224	ttdA	5UTR	NC_009648.1	-	4000618	4000767	205	2	1	0.000976255	0.0186593
feoA	CDS	NC_009648.1	+	4124974	4125201	hfq	5UTR	NC_009648.1	+	5000763	5001003	205	2	1	0.0460471	0.187855
KPN_RS25305	CDS	NC_009648.1	-	5136157	5136576	GcvB	ncRNA	NC_009648.1	+	3469834	3470041	204	5	2	0.0119915	0.0914697
KPN_RS18125	CDS	NC_009648.1	+	3705321	3705884	macB	CDS	NC_009648.1	+	1019918	1021858	204	3	1	0.0400724	0.174561
KPN_RS03470	CDS	NC_009648.1	+	733233	734378	ArcZ	ncRNA	NC_009648.1	+	3973082	3973203	204	2	2	2.91808e-05	0.00115159
aspA	CDS	NC_009648.1	-	4958541	4959977	KPN_RS23375	3UTR	NC_009648.1	-	4747147	4747296	204	2	1	0.063296	0.22026
lsrB	CDS	NC_009648.1	-	3864815	3865816	SroC	ncRNA	NC_009648.1	-	769973	770129	204	12	1	NaN	NaN
murF	CDS	NC_009648.1	+	106389	107747	ArcZ	ncRNA	NC_009648.1	+	3973082	3973203	204	11	2	2.17385e-11	4.43564e-09
KPN_RS11045	5UTR	NC_009648.1	-	2246298	2246327	CpxQ	ncRNA	NC_009648.1	+	4622452	4622509	204	3	2	0.00275578	0.0368724
KPN_RS07650	CDS	NC_009648.1	+	1581525	1581956	CyaR	ncRNA	NC_009648.1	+	2775703	2775790	204	2	2	0.000144227	0.00431622
hupB	5UTR	NC_009648.1	+	445033	445151	KPN_RS08335	3UTR	NC_009648.1	+	1729454	1729603	204	2	2	0.0894271	0.270238
RyfD	ncRNA	NC_009648.1	-	3207437	3207578	RybB	ncRNA	NC_009648.1	-	984425	984505	204	20	1	3.65585e-05	0.00138783
KPN_RS22075	CDS	NC_009648.1	+	4480437	4480769	MgrR	ncRNA	NC_009648.1	+	1792507	1792605	204	20	1	0.107484	0.297149
fdxH_2	CDS	NC_009648.1	-	4588027	4588929	KPN_RS17120	CDS	NC_009648.1	-	3504426	3505211	203	0	1	0.0031144	0.0397457
KPN_RS15800	CDS	NC_009648.1	+	3233876	3238348	malM 3'	ncRNA	NC_009648.1	+	4844452	4844548	203	13	1	0.0337672	0.160573
KpnR_023	ncRNA	NC_009648.1	-	1121359	1121526	tetR(D)	CDS	NC_009651.1	-	85162	85818	203	203	1	NaN	NaN
pta	CDS	NC_009648.1	+	2959332	2961479	KPN_RS03755	3UTR	NC_009648.1	+	788012	788100	203	19	1	0.0180624	0.113799
KPN_RS15395:KPN_RS15420	IGR	NC_009648.1	+	3151502	3158143	KPN_RS15385	CDS	NC_009648.1	-	3148340	3149320	203	9	1	3.24614e-05	0.00125081
KPN_RS03680	5UTR	NC_009648.1	-	775598	775686	ChiX	ncRNA	NC_009648.1	+	510362	510442	203	4	2	0.000464406	0.0107046
cfa	5UTR	NC_009648.1	+	2194179	2194384	KPN_RS08335	5UTR	NC_009648.1	+	1728443	1728532	203	8	1	8.6519e-07	5.69061e-05
KPN_RS19745	CDS	NC_009648.1	-	4006419	4006694	SdsR	ncRNA	NC_009648.1	-	2580978	2581082	202	10	1	0.09085	0.270427
ChiX	ncRNA	NC_009648.1	+	510362	510442	MicL	ncRNA	NC_009648.1	-	2609852	2610162	202	6	1	0.130108	0.32795
dtpA	5UTR	NC_009648.1	+	2167966	2168060	drmA	CDS	NC_009648.1	+	5151896	5155894	202	8	1	0.0536647	0.202907
ArcZ	ncRNA	NC_009648.1	+	3973082	3973203	KPN_RS02955	CDS	NC_009648.1	+	613227	615956	202	1	1	0.00038736	0.00940206
kup	CDS	NC_009648.1	+	4548240	4550108	ChiX	ncRNA	NC_009648.1	+	510362	510442	202	7	1	0.0901692	0.270427
proP	CDS	NC_009648.1	+	4927460	4928962	CyaR	ncRNA	NC_009648.1	+	2775703	2775790	201	15	2	0.000231337	0.00632252
KPN_RS14160	CDS	NC_009648.1	-	2894808	2895911	KPN_RS14410	5UTR	NC_009648.1	-	2957049	2957104	201	83	1	NaN	NaN
cutC	5UTR	NC_009648.1	-	2610682	2610705	SdsR	ncRNA	NC_009648.1	-	2580978	2581082	201	0	1	0.00264444	0.0362697
pmbA	CDS	NC_009648.1	+	5062579	5063931	malM 3'	ncRNA	NC_009648.1	+	4844452	4844548	201	7	1	0.111568	0.299047
lrp	CDS	NC_009648.1	+	1031651	1032145	GcvB	ncRNA	NC_009648.1	+	3469834	3470041	201	31	1	9.15107e-05	0.0029516
KPN_RS19100	5UTR	NC_009648.1	+	3889490	3889639	KPN_RS17515	3UTR	NC_009648.1	+	3587709	3587858	201	3	2	0.00263266	0.0362684
KPN_RS25165	5UTR	NC_009648.1	+	5105102	5105158	GcvB	ncRNA	NC_009648.1	+	3469834	3470041	201	14	1	0.00286511	0.0379956
KPN_RS26805	CDS	NC_009649.1	+	113605	114576	miaA	CDS	NC_009648.1	+	4999961	5000911	201	6	1	NaN	NaN
pepN	CDS	NC_009648.1	+	1098981	1101596	KPN_RS18300	CDS	NC_009648.1	-	3739068	3740249	200	200	1	NaN	NaN
CpxQ	ncRNA	NC_009648.1	+	4622452	4622509	KPN_RS30525	CDS	NC_009648.1	-	2731206	2732828	200	6	2	0.0834218	0.25715
KPN_RS07430	CDS	NC_009648.1	-	1551714	1552598	FnrS	ncRNA	NC_009648.1	+	1539850	1539972	200	6	1	0.00899347	0.0774889
ChiX	ncRNA	NC_009648.1	+	510362	510442	iolD	CDS	NC_009648.1	+	5111896	5113836	200	200	1	0.143225	0.345787
SdsR	ncRNA	NC_009648.1	-	2580978	2581082	KPN_RS05330	CDS	NC_009648.1	+	1128620	1129033	200	197	1	NaN	NaN
menI	CDS	NC_009648.1	-	2362535	2362945	hns	CDS	NC_009648.1	+	2411908	2412315	200	57	1	7.11651e-12	1.61752e-09
KPN_RS06285	CDS	NC_009648.1	-	1324381	1324890	sucD	CDS	NC_009648.1	+	827133	828002	200	14	1	0.005492	0.0567728
KPN_RS12730:purT	IGR	NC_009648.1	+	2584075	2587374	CyaR	ncRNA	NC_009648.1	+	2775703	2775790	199	2	1	2.02757e-05	0.000850633
KpnR_124	ncRNA	NC_009649.1	-	50982	51224	iolD	CDS	NC_009648.1	+	5111896	5113836	199	199	1	NaN	NaN
KPN_RS00245	3UTR	NC_009648.1	-	50567	50716	lolC	CDS	NC_009648.1	+	1265215	1266414	199	199	1	0.12921	0.32795
infC	CDS	NC_009648.1	-	2387441	2387983	KPN_RS23375	3UTR	NC_009648.1	-	4747147	4747296	199	5	1	0.0737504	0.243879
galU	5UTR	NC_009648.1	-	2413340	2413470	cbiB	CDS	NC_009648.1	-	3510675	3511634	199	0	2	1.58939e-05	0.000701206
ArcZ	ncRNA	NC_009648.1	+	3973082	3973203	pfkA	CDS	NC_009648.1	+	4623700	4624662	199	182	2	0.057286	0.209198
aspA	CDS	NC_009648.1	-	4958541	4959977	mscL	CDS	NC_009648.1	+	4052711	4053124	198	198	1	NaN	NaN
KPN_RS25165	CDS	NC_009648.1	+	5105159	5106664	pgpB	CDS	NC_009648.1	+	1432246	1433013	198	11	1	1.26422e-06	7.90952e-05
damX	CDS	NC_009648.1	-	4102900	4104186	KPN_RS28000	5UTR	NC_009651.1	-	37335	37493	198	11	1	0.0536647	0.202907
hns	CDS	NC_009648.1	+	2411908	2412315	hfq	5UTR	NC_009648.1	+	5000763	5001003	198	12	1	0.00594525	0.0607356
zapA	5UTR	NC_009648.1	+	3664528	3664665	SroC	ncRNA	NC_009648.1	-	769973	770129	198	0	1	0.0736571	0.243795
traG_2	CDS	NC_009650.1	+	93090	95939	traG	CDS	NC_009649.1	+	161393	164242	198	0	2	NaN	NaN
KPN_RS22205	CDS	NC_009648.1	+	4508776	4512537	KPN_RS23860	3UTR	NC_009648.1	+	4851575	4851724	198	2	1	0.00131584	0.0226532
serC	CDS	NC_009648.1	+	1052987	1054075	KPN_RS10325	CDS	NC_009648.1	+	2114201	2115634	198	5	1	0.078578	0.24906
ftsL	CDS	NC_009648.1	+	102771	103136	KPN_RS20735	5UTR	NC_009648.1	+	4194593	4194630	197	11	1	0.0460796	0.187855
FnrS	ncRNA	NC_009648.1	+	1539850	1539972	RprA	ncRNA	NC_009648.1	+	2367518	2367625	197	10	2	0.00429483	0.0494981
KPN_RS23860	3UTR	NC_009648.1	+	4851575	4851724	KPN_RS03495	3UTR	NC_009648.1	+	739162	739255	197	12	1	4.90891e-05	0.0017952
KPN_RS26435	CDS	NC_009649.1	+	43559	43840	SdsR	ncRNA	NC_009648.1	-	2580978	2581082	197	197	1	NaN	NaN
FnrS	ncRNA	NC_009648.1	+	1539850	1539972	dtpD	CDS	NC_009648.1	+	550333	551808	196	4	1	0.109679	0.299047
KPN_RS14455	5UTR	NC_009648.1	+	2964540	2964689	CyaR	ncRNA	NC_009648.1	+	2775703	2775790	196	1	2	0.005492	0.0567728
CyaR	ncRNA	NC_009648.1	+	2775703	2775790	SdsR	ncRNA	NC_009648.1	-	2580978	2581082	196	40	1	NaN	NaN
iolE_2	CDS	NC_009648.1	+	5115846	5116745	KPN_RS23375	3UTR	NC_009648.1	-	4747147	4747296	196	7	1	0.000494605	0.0112991
bhsA	CDS	NC_009648.1	+	1259955	1260212	KPN_RS05030	CDS	NC_009648.1	+	1052106	1052798	196	2	1	0.120374	0.312155
amiC	CDS	NC_009648.1	-	3533875	3535128	FnrS	ncRNA	NC_009648.1	+	1539850	1539972	196	1	2	0.000290146	0.00753826
KPN_RS25200	5UTR	NC_009648.1	+	5114788	5114937	iolE_2	CDS	NC_009648.1	+	5115846	5116745	196	184	1	0.00128343	0.022484
CpxQ	ncRNA	NC_009648.1	+	4622452	4622509	lpxM	CDS	NC_009648.1	-	2595658	2596632	196	9	1	0.000676505	0.0141146
SdsR	ncRNA	NC_009648.1	-	2580978	2581082	KPN_RS03820	CDS	NC_009648.1	+	797778	798215	196	196	1	0.00166143	0.026449
dusC	5UTR	NC_009648.1	-	2832847	2833046	gss	CDS	NC_009648.1	-	3740395	3742260	196	30	1	NaN	NaN
hupB	5UTR	NC_009648.1	+	445033	445151	metC	CDS	NC_009648.1	+	3750577	3751764	195	195	1	NaN	NaN
phoR	CDS	NC_009648.1	+	380770	382065	CyaR	ncRNA	NC_009648.1	+	2775703	2775790	195	6	1	0.00173409	0.0274041
acpP	CDS	NC_009648.1	+	1242526	1242762	ompA	CDS	NC_009648.1	-	1120326	1121396	195	15	1	NaN	NaN
sltY	5UTR	NC_009648.1	+	5304055	5304288	SdsR	ncRNA	NC_009648.1	-	2580978	2581082	195	5	1	0.033395	0.159442
KPN_RS23860	3UTR	NC_009648.1	+	4851575	4851724	KpnR_023	ncRNA	NC_009648.1	-	1121359	1121526	195	158	1	0.00257226	0.0355562
KPN_RS12825	CDS	NC_009648.1	-	2602975	2603715	rpoZ	CDS	NC_009648.1	+	4378839	4379114	195	111	1	NaN	NaN
gcvP	CDS	NC_009648.1	-	3655182	3658055	KPN_RS23585	CDS	NC_009648.1	+	4791660	4792250	195	19	1	0.0007409	0.0151006
KPN_RS05030	CDS	NC_009648.1	+	1052106	1052798	aroA	5UTR	NC_009648.1	+	1053999	1054148	195	10	1	0.003611	0.0441382
malK	CDS	NC_009648.1	+	4840960	4842069	ftsZ	CDS	NC_009648.1	+	117073	118224	195	91	1	0.00161428	0.0257851
bcsA	CDS	NC_009648.1	-	4250936	4253554	malE	CDS	NC_009648.1	-	4839399	4840589	194	8	1	0.00402223	0.0470203
KpnR_023	ncRNA	NC_009648.1	-	1121359	1121526	aceE	CDS	NC_009648.1	+	137677	140340	194	14	1	0.000694541	0.0144176
KPN_RS31725:KPN_RS19390	IGR	NC_009648.1	-	3941723	3944956	CyaR	ncRNA	NC_009648.1	+	2775703	2775790	194	194	1	NaN	NaN
dcuB	CDS	NC_009648.1	+	4778806	4780146	osmE	CDS	NC_009648.1	+	1381197	1381535	194	12	1	0.000397406	0.00959115
ArcZ	ncRNA	NC_009648.1	+	3973082	3973203	lacY	CDS	NC_009649.1	-	15602	16855	194	7	2	0.0593117	0.2155
RaiZ	ncRNA	NC_009648.1	+	3210661	3210819	ispA	5UTR	NC_009648.1	-	414310	414459	194	194	1	0.084158	0.25715
KPN_RS19175	5UTR	NC_009648.1	-	3901030	3901140	ArcZ	ncRNA	NC_009648.1	+	3973082	3973203	193	193	1	NaN	NaN
ftsE	CDS	NC_009648.1	-	4186668	4187336	KPN_RS00290	CDS	NC_009648.1	+	61194	62558	193	9	1	0.104263	0.288778
KPN_RS13500	5UTR	NC_009648.1	-	2742506	2742655	KpnR_124	ncRNA	NC_009649.1	-	50982	51224	193	0	1	0.023428	0.12916
KPN_RS28175	CDS	NC_009651.1	-	66239	66898	rssA	CDS	NC_009648.1	-	2414640	2415542	193	12	1	NaN	NaN
RaiZ	ncRNA	NC_009648.1	+	3210661	3210819	KPN_RS04815	3UTR	NC_009648.1	-	998433	998582	193	9	1	0.0220246	0.126611
ChiX	ncRNA	NC_009648.1	+	510362	510442	cysS	CDS	NC_009648.1	+	528988	530373	193	193	2	5.97306e-06	0.000299587
tldD	CDS	NC_009648.1	-	4010987	4012432	KPN_RS05090:cmoM	IGR	NC_009648.1	+	1067223	1067908	193	25	1	0.0449698	0.187203
rihC	CDS	NC_009648.1	+	25648	26562	ribE	CDS	NC_009648.1	+	408000	408470	193	193	1	0.0765649	0.246051
KPN_RS02650	CDS	NC_009648.1	+	544209	544481	RaiZ	ncRNA	NC_009648.1	+	3210661	3210819	193	9	1	1.69708e-08	1.85809e-06
KPN_RS10770	5UTR	NC_009648.1	-	2198997	2199234	SdsR	ncRNA	NC_009648.1	-	2580978	2581082	192	2	1	0.0531696	0.202099
uhpA	5UTR	NC_009648.1	-	4461313	4461417	ArcZ	ncRNA	NC_009648.1	+	3973082	3973203	192	5	2	0.0446578	0.186121
ArcZ	ncRNA	NC_009648.1	+	3973082	3973203	KPN_RS18385:qseB	IGR	NC_009648.1	+	3755988	3764987	192	3	1	0.0282884	0.145186
KPN_RS11945	CDS	NC_009648.1	-	2426692	2428080	RaiZ	ncRNA	NC_009648.1	+	3210661	3210819	192	6	1	0.0407777	0.177246
lysS_2	CDS	NC_009648.1	-	3636997	3638514	KPN_RS23795:KPN_RS23785	IGR	NC_009648.1	-	4836007	4836681	192	16	1	5.65948e-09	7.05705e-07
KPN_RS03820	CDS	NC_009648.1	+	797778	798215	KPN_RS05330	CDS	NC_009648.1	+	1128620	1129033	192	192	1	0.077052	0.246051
KpnR_044:KpnR_045	IGR	NC_009648.1	+	1745773	1745945	smrA	CDS	NC_009648.1	+	1708003	1708566	191	190	1	NaN	NaN
thiK	CDS	NC_009648.1	+	1251857	1252684	asd_2	CDS	NC_009648.1	-	4154280	4155386	191	8	1	0.021172	0.122832
KPN_RS24805	CDS	NC_009648.1	-	5028792	5029763	feoA	CDS	NC_009648.1	+	4124974	4125201	191	191	1	0.002214	0.0318546
aceE	CDS	NC_009648.1	+	137677	140340	aceF	CDS	NC_009648.1	+	140355	142253	191	3	1	0.0173335	0.10994
KPN_RS29075	CDS	NC_009648.1	-	2734012	2734887	malM 3'	ncRNA	NC_009648.1	+	4844452	4844548	190	5	1	0.0824537	0.25715
CpxQ	ncRNA	NC_009648.1	+	4622452	4622509	ubiB	CDS	NC_009648.1	+	4740121	4741761	190	186	1	0.031672	0.152182
ArcZ	ncRNA	NC_009648.1	+	3973082	3973203	ptsP	CDS	NC_009648.1	-	3552988	3555234	190	2	1	9.96776e-05	0.00317342
CyaR	ncRNA	NC_009648.1	+	2775703	2775790	KPN_RS18705	3UTR	NC_009648.1	-	3816435	3816584	190	5	1	0.000160515	0.0046865
pntB	CDS	NC_009648.1	+	1697556	1698944	rplQ	CDS	NC_009648.1	-	4054301	4054687	190	4	1	0.000674	0.0140889
CpxQ	ncRNA	NC_009648.1	+	4622452	4622509	RnpB	ncRNA	NC_009648.1	-	3896359	3896741	189	174	1	0.0950148	0.275575
ArcZ	ncRNA	NC_009648.1	+	3973082	3973203	KPN_RS01195	CDS	NC_009648.1	+	258044	258841	189	2	1	0.00510735	0.0544049
KpnR_023	ncRNA	NC_009648.1	-	1121359	1121526	DsrA	ncRNA	NC_009648.1	-	2645420	2645508	189	3	2	0.0621077	0.22026
SroC	ncRNA	NC_009648.1	-	769973	770129	malM	CDS	NC_009648.1	+	4843557	4844480	189	25	1	0.148232	0.348696
KpnR_124	ncRNA	NC_009649.1	-	50982	51224	oppC	CDS	NC_009648.1	-	2402481	2403389	189	4	1	0.0776678	0.246933
MgrR	ncRNA	NC_009648.1	+	1792507	1792605	KPN_RS14255	CDS	NC_009648.1	-	2923533	2924075	189	7	1	0.00499758	0.0538587
glmU	CDS	NC_009648.1	-	4530360	4531730	CyaR	ncRNA	NC_009648.1	+	2775703	2775790	189	4	1	6.28319e-05	0.00216132
ArcZ	ncRNA	NC_009648.1	+	3973082	3973203	pldB	CDS	NC_009648.1	+	4729012	4730004	188	187	1	NaN	NaN
damX	CDS	NC_009648.1	-	4102900	4104186	KPN_RS28175	CDS	NC_009651.1	-	66239	66898	188	8	1	0.00111765	0.0206043
KPN_RS14160	CDS	NC_009648.1	-	2894808	2895911	KPN_RS04280	CDS	NC_009648.1	+	885650	886375	188	180	1	0.0633211	0.220305
KPN_RS28175	CDS	NC_009651.1	-	66239	66898	CpxQ	ncRNA	NC_009648.1	+	4622452	4622509	188	14	2	0.00537736	0.0567728
lapB	CDS	NC_009648.1	+	1433464	1434633	asnS	5UTR	NC_009648.1	-	1091390	1091443	188	171	1	0.0737504	0.243879
KPN_RS26530	CDS	NC_009649.1	-	58455	58724	KPN_RS11510	CDS	NC_009648.1	-	2338883	2339869	188	3	1	2.65796e-07	2.14983e-05
KPN_RS00290	CDS	NC_009648.1	+	61194	62558	SdsR	ncRNA	NC_009648.1	-	2580978	2581082	188	0	1	0.0232229	0.12916
pepP	CDS	NC_009648.1	-	3662581	3663897	glnH	CDS	NC_009648.1	-	936087	936833	187	8	1	0.00190395	0.0290131
KPN_RS26780:KPN_RS32505	IGR	NC_009649.1	-	103107	105652	KPN_RS32500:KPN_RS26735	IGR	NC_009649.1	-	94958	101314	187	0	2	NaN	NaN
SdsR	ncRNA	NC_009648.1	-	2580978	2581082	hns	CDS	NC_009648.1	+	2411908	2412315	187	113	1	0.0044197	0.0499435
miaA	CDS	NC_009648.1	+	4999961	5000911	dapA	CDS	NC_009648.1	-	3083456	3084334	187	3	1	0.00740921	0.0689898
KPN_RS24985	CDS	NC_009648.1	+	5065679	5066455	fabZ	CDS	NC_009648.1	+	227867	228322	187	3	1	0.102376	0.285356
KpnR_124	ncRNA	NC_009649.1	-	50982	51224	mrkB	CDS	NC_009648.1	-	3600557	3601258	187	3	1	0.00471336	0.0521461
thrS	CDS	NC_009648.1	-	2387987	2389915	CpxQ	ncRNA	NC_009648.1	+	4622452	4622509	187	16	2	4.29238e-17	1.87985e-14
KPN_RS13045	5UTR	NC_009648.1	-	2643836	2644083	MgrR	ncRNA	NC_009648.1	+	1792507	1792605	187	3	1	0.106447	0.294554
zntB	CDS	NC_009648.1	+	1538771	1539754	dsdA	CDS	NC_009648.1	+	4469856	4471184	187	5	1	0.01917	0.116763
KPN_RS08480	5UTR	NC_009648.1	-	1758865	1759014	ChiX	ncRNA	NC_009648.1	+	510362	510442	187	6	1	0.0497832	0.197287
ftsY	CDS	NC_009648.1	-	4187339	4188862	CyaR	ncRNA	NC_009648.1	+	2775703	2775790	187	3	1	0.00511465	0.0544049
miaA	CDS	NC_009648.1	+	4999961	5000911	oppA	CDS	NC_009648.1	-	2404410	2406044	187	8	1	0.00665691	0.0647012
osmY	CDS	NC_009648.1	+	5287767	5288387	KPN_RS30435	3UTR	NC_009648.1	-	2190374	2190456	186	11	1	0.0752765	0.246051
speB_2	CDS	NC_009648.1	-	3695065	3695985	ArcZ	ncRNA	NC_009648.1	+	3973082	3973203	186	6	2	0.000483894	0.011111
ArcZ	ncRNA	NC_009648.1	+	3973082	3973203	pyrE	CDS	NC_009648.1	-	4364312	4364953	186	186	1	NaN	NaN
KPN_RS17100	CDS	NC_009648.1	-	3501894	3502175	alaS	CDS	NC_009648.1	-	3323305	3325932	186	186	1	0.0387577	0.16974
eco	CDS	NC_009648.1	+	2884883	2885374	ryhB2	ncRNA	NC_009648.1	-	1404504	1404605	186	7	1	0.00427882	0.0494022
lacY	CDS	NC_009649.1	-	15602	16855	KPN_RS20430	CDS	NC_009648.1	-	4127886	4128155	186	186	1	0.000461745	0.0107041
lacY	CDS	NC_009649.1	-	15602	16855	KPN_RS14160	5UTR	NC_009648.1	-	2895912	2895984	186	185	1	NaN	NaN
KPN_RS26420_2	CDS	NC_009649.1	-	42279	42528	KPN_RS26750	CDS	NC_009649.1	+	96296	96545	186	0	2	NaN	NaN
pdxK	CDS	NC_009648.1	-	3034727	3035593	KPN_RS18480	CDS	NC_009648.1	+	3775139	3776299	186	0	1	0.0899256	0.270427
KPN_RS13840	3UTR	NC_009648.1	-	2822640	2822733	KPN_RS11030	3UTR	NC_009648.1	-	2243048	2243140	186	5	1	0.00326302	0.0412029
sucD	CDS	NC_009648.1	+	827133	828002	fbp	CDS	NC_009648.1	-	5056906	5057904	186	6	1	0.00915199	0.0776303
FnrS	ncRNA	NC_009648.1	+	1539850	1539972	cyoE	CDS	NC_009648.1	-	430322	431209	186	4	1	0.0689705	0.232852
KPN_RS10315	CDS	NC_009648.1	-	2112333	2113658	KPN_RS28175	5UTR	NC_009651.1	-	66899	67077	185	7	1	0.00272145	0.0366663
KPN_RS28315	3UTR	NC_009653.1	-	414	563	lacZ	CDS	NC_009649.1	-	16907	19981	185	2	1	0.116463	0.309578
recJ	CDS	NC_009648.1	-	3639708	3641441	clpK	CDS	NC_009649.1	+	44559	47354	185	9	1	0.042582	0.178646
tkt_2	CDS	NC_009648.1	+	3066150	3068144	KPN_RS24675	CDS	NC_009648.1	+	5005899	5007197	185	185	1	0.129578	0.32795
MgrR	ncRNA	NC_009648.1	+	1792507	1792605	sodB	CDS	NC_009648.1	+	2188481	2189062	185	185	1	NaN	NaN
SroC	ncRNA	NC_009648.1	-	769973	770129	KPN_RS02800	CDS	NC_009648.1	+	577878	578267	185	5	2	0.0239739	0.13152
osmE	CDS	NC_009648.1	+	1381197	1381535	OmrA	ncRNA	NC_009648.1	-	3563070	3563157	185	4	1	0.00178074	0.0274228
polA	CDS	NC_009648.1	+	4568577	4571369	ubiD	CDS	NC_009648.1	+	4744964	4746439	185	9	1	0.0833666	0.25715
CpxQ	ncRNA	NC_009648.1	+	4622452	4622509	CsrC	ncRNA	NC_009648.1	+	4572621	4572867	184	11	2	5.38028e-05	0.00192005
KPN_RS09385	CDS	NC_009648.1	-	1927029	1928291	ChiX	ncRNA	NC_009648.1	+	510362	510442	184	4	1	5.03051e-05	0.00183221
bcp	CDS	NC_009648.1	+	3085058	3085528	FnrS	ncRNA	NC_009648.1	+	1539850	1539972	184	18	2	0.000321582	0.00811
KPN_RS23815	CDS	NC_009648.1	+	4842153	4843442	CpxQ	ncRNA	NC_009648.1	+	4622452	4622509	184	1	2	0.0517344	0.197463
KPN_RS11505	CDS	NC_009648.1	+	2338585	2338821	rraA	5UTR	NC_009648.1	-	4625210	4625237	184	2	1	0.005492	0.0567728
KPN_RS19175	5UTR	NC_009648.1	-	3901030	3901140	crp	CDS	NC_009648.1	+	4085966	4086598	183	183	1	0.138889	0.338293
ltrA	CDS	NC_009648.1	+	1331296	1332783	ltrA_2	CDS	NC_009649.1	+	119627	121114	183	0	2	NaN	NaN
sstT	5UTR	NC_009648.1	+	3880052	3880135	SroC	ncRNA	NC_009648.1	-	769973	770129	183	183	1	NaN	NaN
nagK	5UTR	NC_009648.1	+	1268208	1268400	ChiX	ncRNA	NC_009648.1	+	510362	510442	183	6	1	4.24662e-06	0.000224933
KPN_RS10615:KPN_RS10545	IGR	NC_009648.1	-	2158459	2170173	wecA	CDS	NC_009648.1	+	4692333	4693436	183	2	1	NaN	NaN
hflK	CDS	NC_009648.1	+	5002734	5003996	KPN_RS26360:KPN_RS26375	IGR	NC_009649.1	+	30768	33227	183	7	1	0.00559146	0.057536
KPN_RS21295:KPN_RS32460	IGR	NC_009648.1	-	4323519	4327688	ArcZ	ncRNA	NC_009648.1	+	3973082	3973203	183	1	1	0.007546	0.0689898
folB	CDS	NC_009648.1	-	3788727	3789110	ahpC	CDS	NC_009648.1	+	738598	739161	182	181	1	NaN	NaN
KPN_RS26750	CDS	NC_009649.1	+	96296	96545	KPN_RS26420_2	CDS	NC_009649.1	-	42279	42528	182	0	2	NaN	NaN
CyaR	ncRNA	NC_009648.1	+	2775703	2775790	KPN_RS13475	CDS	NC_009648.1	-	2729995	2731116	182	3	1	0.042602	0.178646
pyrG	CDS	NC_009648.1	-	3421602	3423239	gutQ	CDS	NC_009648.1	+	3336745	3337710	182	13	1	7.57584e-07	5.11398e-05
KPN_RS16290	CDS	NC_009648.1	+	3333248	3334228	alaS	CDS	NC_009648.1	-	3323305	3325932	182	0	1	0.057286	0.209198
osmE	CDS	NC_009648.1	+	1381197	1381535	lacY	CDS	NC_009649.1	-	15602	16855	182	9	1	0.00310109	0.039604
KpnR_040	ncRNA	NC_009648.1	-	1595047	1595119	KPN_RS28030	CDS	NC_009651.1	+	41515	42855	182	5	1	0.00161552	0.0257851
pyrE	CDS	NC_009648.1	-	4364312	4364953	SdsR	ncRNA	NC_009648.1	-	2580978	2581082	182	5	1	0.00034337	0.00853158
groL	CDS	NC_009648.1	+	4962656	4964302	dapD	CDS	NC_009648.1	-	211030	211854	182	7	1	0.000238764	0.00644697
rplK	CDS	NC_009648.1	+	4767273	4767701	GcvB	ncRNA	NC_009648.1	+	3469834	3470041	182	182	1	0.0128416	0.0938376
fbaA	CDS	NC_009648.1	-	3671967	3673046	rraA	CDS	NC_009648.1	-	4624724	4625209	182	3	1	0.004906	0.0530995
KpnR_124	ncRNA	NC_009649.1	-	50982	51224	KPN_RS29070	CDS	NC_009648.1	-	2732856	2733980	182	7	2	0.00158809	0.0256602
KPN_RS02035	CDS	NC_009648.1	-	420494	421672	SdsR	ncRNA	NC_009648.1	-	2580978	2581082	182	182	1	NaN	NaN
KPN_RS14160	CDS	NC_009648.1	-	2894808	2895911	btuC	CDS	NC_009648.1	-	2377303	2378289	181	181	1	NaN	NaN
KPN_RS25740:KPN_RS25765	IGR	NC_009648.1	+	5231896	5236554	SroC	ncRNA	NC_009648.1	-	769973	770129	181	9	1	NaN	NaN
hns	CDS	NC_009648.1	+	2411908	2412315	KpnR_128	ncRNA	NC_009649.1	+	134372	134491	181	7	2	0.00276247	0.0369345
KPN_RS02035	CDS	NC_009648.1	-	420494	421672	GcvB	ncRNA	NC_009648.1	+	3469834	3470041	181	5	1	0.0123825	0.0933811
argR	5UTR	NC_009648.1	+	4004663	4004894	GcvB	ncRNA	NC_009648.1	+	3469834	3470041	181	13	1	0.00935762	0.0784066
KpnR_124	ncRNA	NC_009649.1	-	50982	51224	aroB	CDS	NC_009648.1	-	4104271	4105365	181	8	1	0.00223677	0.0320282
truA	CDS	NC_009648.1	-	2977468	2978280	KPN_RS30935	3UTR	NC_009651.1	-	22825	22974	181	10	1	0.114632	0.305118
KPN_RS16065	CDS	NC_009648.1	+	3297764	3297943	SdsR	ncRNA	NC_009648.1	-	2580978	2581082	180	15	1	0.0363181	0.166147
CpxQ	ncRNA	NC_009648.1	+	4622452	4622509	KPN_RS21395	CDS	NC_009648.1	+	4346896	4347804	180	176	1	NaN	NaN
KPN_RS24840	5UTR	NC_009648.1	+	5035695	5035853	KPN_RS22175:dnaA	IGR	NC_009648.1	-	4496827	4502618	180	21	1	5.71426e-10	9.24371e-08
pepN	CDS	NC_009648.1	+	1098981	1101596	GlmZ	ncRNA	NC_009648.1	+	4707421	4707597	180	6	1	0.0776678	0.246933
KPN_RS05925	CDS	NC_009648.1	-	1259070	1259705	KpnR_023	ncRNA	NC_009648.1	-	1121359	1121526	180	12	1	9.01062e-06	0.000430305
elbB	CDS	NC_009648.1	-	3972308	3972961	cydA	CDS	NC_009648.1	+	828827	830395	180	27	1	0.051774	0.197463
KPN_RS17885	CDS	NC_009648.1	-	3654376	3655119	RydC	ncRNA	NC_009648.1	+	2580742	2580807	180	5	1	1.15979e-08	1.34152e-06
KPN_RS14160	CDS	NC_009648.1	-	2894808	2895911	KPN_RS08060	CDS	NC_009648.1	+	1672402	1672560	180	0	1	0.000400724	0.00965827
pyrG	CDS	NC_009648.1	-	3421602	3423239	ArcZ	ncRNA	NC_009648.1	+	3973082	3973203	180	133	2	2.53434e-05	0.00102956
CpxQ	ncRNA	NC_009648.1	+	4622452	4622509	prfA	5UTR	NC_009648.1	-	2451054	2451203	180	1	2	0.0212469	0.123187
KPN_RS31680	5UTR	NC_009648.1	+	3789817	3789966	aadB	CDS	NC_009651.1	-	37667	38200	180	157	1	0.000820973	0.016358
KPN_RS02035	CDS	NC_009648.1	-	420494	421672	SroC	ncRNA	NC_009648.1	-	769973	770129	180	4	1	0.093074	0.270427
KPN_RS02210	5UTR	NC_009648.1	+	460186	460362	KPN_RS04490	3UTR	NC_009648.1	-	929265	929414	180	62	1	2.55047e-07	2.08165e-05
sucA	CDS	NC_009648.1	+	821815	824622	ArcZ	ncRNA	NC_009648.1	+	3973082	3973203	180	174	1	3.21729e-05	0.00124803
KpnR_040	ncRNA	NC_009648.1	-	1595047	1595119	hupA	5UTR	NC_009648.1	+	4792333	4792436	179	179	1	NaN	NaN
KPN_RS14160	CDS	NC_009648.1	-	2894808	2895911	CpxQ	ncRNA	NC_009648.1	+	4622452	4622509	179	179	1	0.145112	0.345787
CsrC	ncRNA	NC_009648.1	+	4572621	4572867	aroA	5UTR	NC_009648.1	+	1053999	1054148	179	10	1	0.11038	0.299047
arnT	CDS	NC_009648.1	-	4198304	4199959	CyaR	ncRNA	NC_009648.1	+	2775703	2775790	179	11	1	0.135528	0.331736
dnaJ	CDS	NC_009648.1	+	15616	16749	KPN_RS23860	3UTR	NC_009648.1	+	4851575	4851724	179	4	1	0.111568	0.299047
CpxQ	ncRNA	NC_009648.1	+	4622452	4622509	rlmKL	CDS	NC_009648.1	+	1109223	1111328	178	178	1	NaN	NaN
CsrC	ncRNA	NC_009648.1	+	4572621	4572867	CyaR	ncRNA	NC_009648.1	+	2775703	2775790	178	3	2	0.0997071	0.284129
KpnR_128	ncRNA	NC_009649.1	+	134372	134491	cdsA	CDS	NC_009648.1	+	221443	222300	178	8	1	1.83139e-06	0.000110722
cfa	CDS	NC_009648.1	+	2194385	2195533	GcvB	ncRNA	NC_009648.1	+	3469834	3470041	178	9	2	0.13982	0.340374
gcvT	CDS	NC_009648.1	-	3658676	3659770	gcvP	CDS	NC_009648.1	-	3655182	3658055	178	175	1	NaN	NaN
CpxQ	ncRNA	NC_009648.1	+	4622452	4622509	KPN_RS06820	5UTR	NC_009648.1	+	1428172	1428204	178	7	1	0.144151	0.345787
KpnR_124	ncRNA	NC_009649.1	-	50982	51224	thiI	CDS	NC_009648.1	+	414734	416182	178	178	1	NaN	NaN
yhjD	CDS	NC_009648.1	+	4232702	4233733	KPN_RS02800	CDS	NC_009648.1	+	577878	578267	178	14	1	0.031691	0.152232
lolC	CDS	NC_009648.1	+	1265215	1266414	SdsR	ncRNA	NC_009648.1	-	2580978	2581082	178	3	1	0.0405607	0.176389
iolB	CDS	NC_009648.1	+	5106683	5107492	KPN_RS05385	3UTR	NC_009648.1	+	1154202	1154351	178	178	1	NaN	NaN
CpxQ	ncRNA	NC_009648.1	+	4622452	4622509	ribF	CDS	NC_009648.1	+	19766	20704	177	0	2	0.00128868	0.022484
ArcZ	ncRNA	NC_009648.1	+	3973082	3973203	argP	CDS	NC_009648.1	+	3668328	3669221	177	3	2	0.0446645	0.186121
pyrE	CDS	NC_009648.1	-	4364312	4364953	ChiX	ncRNA	NC_009648.1	+	510362	510442	177	7	1	0.00114222	0.0207805
traA_2	CDS	NC_009650.1	+	74424	74792	traA	CDS	NC_009649.1	+	142584	142952	177	0	2	NaN	NaN
KPN_RS23860	3UTR	NC_009648.1	+	4851575	4851724	KPN_RS08060	CDS	NC_009648.1	+	1672402	1672560	177	8	2	2.59399e-08	2.67687e-06
glmS	5UTR	NC_009648.1	-	4530177	4530354	KPN_RS04840	5UTR	NC_009648.1	-	1003112	1003349	177	18	1	0.11501	0.306035
CyaR	ncRNA	NC_009648.1	+	2775703	2775790	KPN_RS07015	5UTR	NC_009648.1	+	1466209	1466237	177	14	1	NaN	NaN
MgrR	ncRNA	NC_009648.1	+	1792507	1792605	dnaK	CDS	NC_009648.1	+	13612	15528	177	5	1	0.000249382	0.00664566
mdh	CDS	NC_009648.1	-	4003542	4004480	SdsR	ncRNA	NC_009648.1	-	2580978	2581082	177	18	1	0.127842	0.325746
zapC	CDS	NC_009648.1	+	1107475	1108017	KPN_RS02170	3UTR	NC_009648.1	+	452070	452219	177	0	1	0.00119171	0.0212304
udp	5UTR	NC_009648.1	+	4736131	4736333	KPN_RS21740	CDS	NC_009648.1	-	4416201	4417106	177	6	1	NaN	NaN
GcvB	ncRNA	NC_009648.1	+	3469834	3470041	KPN_RS12940	CDS	NC_009648.1	+	2626438	2627859	176	15	1	0.00477074	0.0526511
hupB	5UTR	NC_009648.1	+	445033	445151	KPN_RS23160:GlmZ	IGR	NC_009648.1	+	4707245	4707420	176	0	2	0.042602	0.178646
KPN_RS07435	CDS	NC_009648.1	-	1552773	1553240	secY	CDS	NC_009648.1	-	4057456	4058787	176	2	1	0.0017575	0.0274041
glgB	CDS	NC_009648.1	-	4151855	4154041	hupB	CDS	NC_009648.1	+	445152	445424	176	2	1	0.00176152	0.0274041
htpG	CDS	NC_009648.1	+	499375	501249	KPN_RS16240	3UTR	NC_009648.1	-	3322606	3322755	176	24	2	0.000393668	0.00952654
yacG	CDS	NC_009648.1	-	123334	123528	mntS	CDS	NC_009648.1	-	941674	941799	176	7	1	NaN	NaN
groL	CDS	NC_009648.1	+	4962656	4964302	hisD	CDS	NC_009648.1	+	2700678	2701982	176	175	1	0.101904	0.284129
KPN_RS14160	CDS	NC_009648.1	-	2894808	2895911	dusC	5UTR	NC_009648.1	-	2832847	2833046	175	2	1	0.0150046	0.103944
GcvB	ncRNA	NC_009648.1	+	3469834	3470041	KPN_RS10850	5UTR	NC_009648.1	-	2208432	2208624	175	1	1	0.0204063	0.122261
gmk	CDS	NC_009648.1	+	4378161	4378784	SroG	ncRNA	NC_009648.1	-	3778913	3779064	175	4	1	0.122056	0.312155
clpA	CDS	NC_009648.1	+	1022830	1025109	KPN_RS28175	CDS	NC_009651.1	-	66239	66898	175	0	1	0.0558515	0.209198
KPN_RS14570	3UTR	NC_009648.1	-	2986332	2986481	KPN_RS16820	CDS	NC_009648.1	+	3443851	3445218	175	56	1	1.42129e-05	0.000639614
KPN_RS26075	5UTR	NC_009648.1	+	5288412	5288516	CpxQ	ncRNA	NC_009648.1	+	4622452	4622509	175	173	1	3.32845e-06	0.00018277
KPN_RS02800	CDS	NC_009648.1	+	577878	578267	CyaR	ncRNA	NC_009648.1	+	2775703	2775790	175	3	1	0.0244483	0.133799
KPN_RS23795	3UTR	NC_009648.1	-	4836682	4836831	KPN_RS23815	CDS	NC_009648.1	+	4842153	4843442	175	13	1	0.000513264	0.0115346
MicA	ncRNA	NC_009648.1	+	3318096	3318170	KpnR_023	ncRNA	NC_009648.1	-	1121359	1121526	175	14	2	2.12984e-06	0.000124979
KPN_RS01895	CDS	NC_009648.1	-	396132	396734	SdsR	ncRNA	NC_009648.1	-	2580978	2581082	175	13	1	0.0925705	0.270427
KPN_RS07995	CDS	NC_009648.1	-	1657409	1658683	SdsR	ncRNA	NC_009648.1	-	2580978	2581082	175	6	1	0.0796347	0.251835
ArcZ	ncRNA	NC_009648.1	+	3973082	3973203	KPN_RS28390	CDS	NC_009651.1	-	44962	45744	175	1	2	0.00466393	0.0518386
hsp20	CDS	NC_009649.1	+	43875	44444	ArcZ	ncRNA	NC_009648.1	+	3973082	3973203	175	15	1	0.000207414	0.0057563
KPN_RS14635	CDS	NC_009648.1	+	2999180	3000109	GcvB	ncRNA	NC_009648.1	+	3469834	3470041	174	7	2	0.0465676	0.187855
uvrB	CDS	NC_009648.1	+	898988	901009	sspA	CDS	NC_009648.1	-	3988355	3988993	174	16	1	0.00138556	0.0236493
KPN_RS09065	CDS	NC_009648.1	+	1863125	1863823	KPN_RS06875	CDS	NC_009648.1	-	1436514	1437263	174	8	1	0.0383213	0.169322
KPN_RS20220	3UTR	NC_009648.1	+	4085201	4085350	KPN_RS08335	CDS	NC_009648.1	+	1728533	1729453	174	6	1	7.18818e-05	0.00239464
nudF	CDS	NC_009648.1	-	3771993	3772625	SdsR	ncRNA	NC_009648.1	-	2580978	2581082	174	1	1	0.0288493	0.145511
kbl	CDS	NC_009648.1	-	4342514	4343707	thrB	CDS	NC_009648.1	+	2804	3733	174	6	1	2.66548e-06	0.000152912
thrC	CDS	NC_009648.1	+	3737	5017	ArcZ	ncRNA	NC_009648.1	+	3973082	3973203	174	10	1	0.00357548	0.0437339
traD_2	CDS	NC_009650.1	+	98425	100737	traD	CDS	NC_009649.1	+	166728	169040	174	0	2	NaN	NaN
FnrS	ncRNA	NC_009648.1	+	1539850	1539972	hfq	5UTR	NC_009648.1	+	5000763	5001003	174	100	2	0.000157304	0.00462284
pagP	CDS	NC_009648.1	+	744798	745316	CpxQ	ncRNA	NC_009648.1	+	4622452	4622509	174	1	2	3.08021e-07	2.44727e-05
yqaB	CDS	NC_009648.1	-	3320230	3320796	CyaR	ncRNA	NC_009648.1	+	2775703	2775790	174	1	2	0.0541362	0.20456
KPN_RS09710	CDS	NC_009648.1	+	1988849	1990234	groL	CDS	NC_009648.1	+	4962656	4964302	173	10	1	NaN	NaN
pnp	CDS	NC_009648.1	-	3932399	3934646	ftsE	5UTR	NC_009648.1	-	4187337	4187486	173	10	1	0.00300551	0.0392481
GcvB	ncRNA	NC_009648.1	+	3469834	3470041	rimJ	CDS	NC_009648.1	+	1225780	1226364	173	13	1	0.0737504	0.243879
CyaR	ncRNA	NC_009648.1	+	2775703	2775790	pxpB	CDS	NC_009648.1	+	810600	811256	173	168	2	0.0195047	0.118527
KPN_RS16785	CDS	NC_009648.1	-	3436845	3437288	KPN_RS23375	3UTR	NC_009648.1	-	4747147	4747296	173	10	1	0.0217733	0.125833
KPN_RS01720	CDS	NC_009648.1	+	361263	362369	ChiX	ncRNA	NC_009648.1	+	510362	510442	173	173	1	NaN	NaN
KPN_RS30440	CDS	NC_009648.1	+	2246587	2246727	aceF	CDS	NC_009648.1	+	140355	142253	173	3	1	0.077052	0.246051
KPN_RS06400	5UTR	NC_009648.1	-	1346942	1347091	KpnR_128	ncRNA	NC_009649.1	+	134372	134491	173	105	1	NaN	NaN
CpxQ	ncRNA	NC_009648.1	+	4622452	4622509	glgB	CDS	NC_009648.1	-	4151855	4154041	173	0	1	0.0969384	0.279871
KPN_RS22040	CDS	NC_009648.1	-	4472486	4473808	KPN_RS02745	CDS	NC_009648.1	-	567981	569351	173	2	1	0.0154079	0.105099
mlaA	5UTR	NC_009648.1	-	2998891	2999053	CpxQ	ncRNA	NC_009648.1	+	4622452	4622509	173	0	1	0.120374	0.312155
traD	CDS	NC_009649.1	+	166728	169040	traD_2	CDS	NC_009650.1	+	98425	100737	173	0	2	NaN	NaN
fbaA	CDS	NC_009648.1	-	3671967	3673046	KPN_RS06820	CDS	NC_009648.1	+	1428205	1428372	173	6	1	0.000149753	0.00443723
iolB	CDS	NC_009648.1	+	5106683	5107492	yccX	CDS	NC_009648.1	+	1153920	1154201	173	173	1	NaN	NaN
glgC	CDS	NC_009648.1	-	4148506	4149801	malM 3'	ncRNA	NC_009648.1	+	4844452	4844548	173	18	1	NaN	NaN
KPN_RS03820	CDS	NC_009648.1	+	797778	798215	pgm	5UTR	NC_009648.1	+	795874	796082	172	5	1	NaN	NaN
KPN_RS14160	CDS	NC_009648.1	-	2894808	2895911	ubiB	CDS	NC_009648.1	+	4740121	4741761	172	172	1	NaN	NaN
rnk	5UTR	NC_009648.1	-	742018	742088	CyaR	ncRNA	NC_009648.1	+	2775703	2775790	171	5	2	0.000117152	0.00365206
MicF	ncRNA	NC_009648.1	+	2896241	2896333	csrA	CDS	NC_009648.1	-	3322756	3322941	171	6	1	0.130265	0.32795
pntA	5UTR	NC_009648.1	+	1695903	1696015	speB_2	5UTR	NC_009648.1	-	3695986	3696135	171	4	1	0.003056	0.0392481
asnB	CDS	NC_009648.1	-	779638	781302	uspE	CDS	NC_009648.1	-	1699390	1700340	171	16	1	0.0210424	0.122832
RprA	ncRNA	NC_009648.1	+	2367518	2367625	KPN_RS32460	CDS	NC_009648.1	-	4323237	4323368	171	167	1	0.063296	0.22026
KPN_RS04265	CDS	NC_009648.1	-	881879	883162	KPN_RS23795:KPN_RS23785	IGR	NC_009648.1	-	4836007	4836681	171	9	1	3.77058e-08	3.74058e-06
hupB	5UTR	NC_009648.1	+	445033	445151	KPN_RS26075	5UTR	NC_009648.1	+	5288412	5288516	171	171	1	0.0187886	0.116763
CpxQ	ncRNA	NC_009648.1	+	4622452	4622509	KPN_RS15145	CDS	NC_009648.1	-	3094211	3095104	171	152	1	0.038634	0.169322
groL	CDS	NC_009648.1	+	4962656	4964302	KPN_RS21100	CDS	NC_009648.1	-	4283283	4283864	171	171	1	NaN	NaN
nrdB	CDS	NC_009648.1	+	2909264	2910394	Pseudomonas sRNA P26	ncRNA	NC_009648.1	+	4769689	4769817	170	2	1	0.0261209	0.136863
KPN_RS04770	5UTR	NC_009648.1	+	989442	989473	KPN_RS02170	3UTR	NC_009648.1	+	452070	452219	170	5	1	NaN	NaN
END:arcA	IGR	NC_009648.1	-	5313983	5315120	SroC	ncRNA	NC_009648.1	-	769973	770129	170	156	2	0.146684	0.345787
ArcZ	ncRNA	NC_009648.1	+	3973082	3973203	malT	CDS	NC_009648.1	+	4137271	4139976	170	3	2	0.00100145	0.0189085
KPN_RS20225	CDS	NC_009648.1	-	4085255	4085659	SdsR	ncRNA	NC_009648.1	-	2580978	2581082	170	2	1	0.00131584	0.0226532
CpxQ	ncRNA	NC_009648.1	+	4622452	4622509	cueR	CDS	NC_009648.1	+	513976	514386	170	2	1	0.046922	0.187855
KPN_RS07430	5UTR	NC_009648.1	-	1552599	1552660	SroC	ncRNA	NC_009648.1	-	769973	770129	170	112	2	0.000203411	0.0056627
KPN_RS22560	CDS	NC_009648.1	-	4584548	4585465	malM 3'	ncRNA	NC_009648.1	+	4844452	4844548	170	1	1	0.000737927	0.0150757
rpoE	5UTR	NC_009648.1	-	3184986	3185200	SdsR	ncRNA	NC_009648.1	-	2580978	2581082	169	14	1	0.107862	0.298056
mnmG	CDS	NC_009648.1	-	4540661	4542550	ArcZ	ncRNA	NC_009648.1	+	3973082	3973203	169	6	1	2.50153e-05	0.00102085
bcp	CDS	NC_009648.1	+	3085058	3085528	KPN_RS28175	CDS	NC_009651.1	-	66239	66898	169	7	1	0.000308998	0.00789554
KPN_RS17445:lysA	IGR	NC_009648.1	-	3571338	3572105	SroC	ncRNA	NC_009648.1	-	769973	770129	169	6	1	NaN	NaN
mdtK	CDS	NC_009648.1	+	2196435	2197808	KPN_RS20845	3UTR	NC_009648.1	+	4217766	4217905	169	27	1	0.000274031	0.00718322
GcvB	ncRNA	NC_009648.1	+	3469834	3470041	KPN_RS00290	5UTR	NC_009648.1	+	61170	61193	169	53	1	6.93499e-06	0.000342101
KPN_RS24390:KPN_RS24365	IGR	NC_009648.1	-	4949450	4951946	KPN_RS13820:KPN_RS13845	IGR	NC_009648.1	+	2819958	2823449	169	0	2	NaN	NaN
KpnR_124	ncRNA	NC_009649.1	-	50982	51224	KPN_RS25290	CDS	NC_009648.1	+	5132707	5133360	169	2	2	0.0776678	0.246933
KPN_RS30125	CDS	NC_009648.1	-	2736704	2737768	CpxQ	ncRNA	NC_009648.1	+	4622452	4622509	169	12	2	0.0997847	0.284129
CyaR	ncRNA	NC_009648.1	+	2775703	2775790	KPN_RS26500	CDS	NC_009649.1	-	56082	56336	169	2	1	0.101904	0.284129
ArcZ	ncRNA	NC_009648.1	+	3973082	3973203	cfa	CDS	NC_009648.1	+	2194385	2195533	169	2	1	0.0354667	0.163167
ftsZ	5UTR	NC_009648.1	+	117041	117072	KPN_RS23795:KPN_RS23785	IGR	NC_009648.1	-	4836007	4836681	169	3	1	0.0152327	0.105099
ndk	CDS	NC_009648.1	-	3126833	3127264	ArcZ	ncRNA	NC_009648.1	+	3973082	3973203	168	5	1	1.97505e-05	0.000832487
nagE	CDS	NC_009648.1	+	786056	788011	FnrS	ncRNA	NC_009648.1	+	1539850	1539972	168	4	1	0.000249453	0.00664566
KPN_RS04095	CDS	NC_009648.1	+	846680	847564	ChiX	ncRNA	NC_009648.1	+	510362	510442	168	6	1	1.23806e-05	0.00056423
frr	CDS	NC_009648.1	+	218446	219003	nhaB	CDS	NC_009648.1	+	2535885	2537435	168	8	1	0.0016073	0.0257685
KPN_RS13320:dacD	IGR	NC_009648.1	-	2691455	2692979	crp	CDS	NC_009648.1	+	4085966	4086598	168	9	1	0.0554526	0.209198
fdoI	CDS	NC_009648.1	-	4587395	4588030	ppsA	CDS	NC_009648.1	-	2367712	2370090	168	26	1	0.113898	0.303479
KPN_RS27325	CDS	NC_009650.1	-	28300	28748	KPN_RS26635_2	CDS	NC_009649.1	+	73458	73906	168	0	2	NaN	NaN
murF	CDS	NC_009648.1	+	106389	107747	ecnB	CDS	NC_009648.1	+	4978216	4978362	168	20	1	NaN	NaN
KPN_RS06400	5UTR	NC_009648.1	-	1346942	1347091	ArcZ	ncRNA	NC_009648.1	+	3973082	3973203	168	113	1	0.045929	0.187855
argR	CDS	NC_009648.1	+	4004895	4005365	CyaR	ncRNA	NC_009648.1	+	2775703	2775790	168	6	2	0.0548717	0.207252
nhaR	CDS	NC_009648.1	+	18157	19053	malE	CDS	NC_009648.1	-	4839399	4840589	168	0	1	NaN	NaN
CpxQ	ncRNA	NC_009648.1	+	4622452	4622509	KPN_RS13155	CDS	NC_009648.1	+	2663543	2664463	168	1	1	0.0168238	0.109843
KPN_RS17700	3UTR	NC_009648.1	-	3622347	3622496	KPN_RS21525	CDS	NC_009648.1	+	4371168	4372031	168	9	1	0.0389823	0.17064
KPN_RS03950:cydA	IGR	NC_009648.1	+	828153	828655	KPN_RS23375	3UTR	NC_009648.1	-	4747147	4747296	168	0	1	0.093074	0.270427
KPN_RS04235:KPN_RS04255	IGR	NC_009648.1	+	872922	878335	ArcZ	ncRNA	NC_009648.1	+	3973082	3973203	167	7	1	NaN	NaN
SdsR	ncRNA	NC_009648.1	-	2580978	2581082	KPN_RS25200	CDS	NC_009648.1	+	5114938	5115822	167	2	1	0.0269388	0.14086
CpxQ	ncRNA	NC_009648.1	+	4622452	4622509	KPN_RS24455	CDS	NC_009648.1	+	4964563	4964916	167	5	2	0.0282057	0.145186
KPN_RS03215	CDS	NC_009648.1	+	672080	673030	RaiZ	ncRNA	NC_009648.1	+	3210661	3210819	167	5	1	NaN	NaN
rpsK	CDS	NC_009648.1	-	4056397	4056786	CyaR	ncRNA	NC_009648.1	+	2775703	2775790	167	5	1	0.0254137	0.13656
ltrA_2	CDS	NC_009649.1	+	119627	121114	ltrA	CDS	NC_009648.1	+	1331296	1332783	167	0	2	NaN	NaN
aadB	CDS	NC_009651.1	-	37667	38200	malM 3'	ncRNA	NC_009648.1	+	4844452	4844548	167	42	1	0.13666	0.33427
grpE	CDS	NC_009648.1	-	3225901	3226491	KPN_RS17705	CDS	NC_009648.1	-	3623200	3624452	167	167	1	NaN	NaN
hflX	CDS	NC_009648.1	+	5001388	5002668	KPN_RS09660	5UTR	NC_009648.1	-	1980106	1980323	167	8	1	0.00148436	0.0245651
mscL	CDS	NC_009648.1	+	4052711	4053124	KPN_RS21155	CDS	NC_009648.1	-	4293608	4294318	166	5	1	0.110437	0.299047
KPN_RS25165	CDS	NC_009648.1	+	5105159	5106664	KPN_RS02035	CDS	NC_009648.1	-	420494	421672	166	8	1	0.00190395	0.0290131
KPN_RS26195	5UTR	NC_009648.1	+	5314267	5314412	SdsR	ncRNA	NC_009648.1	-	2580978	2581082	166	2	1	0.030135	0.151189
ssuC	CDS	NC_009648.1	-	1102571	1103362	KPN_RS21420	CDS	NC_009648.1	+	4352240	4353367	166	26	1	NaN	NaN
frdA	CDS	NC_009648.1	-	4980970	4982760	KpnR_128	ncRNA	NC_009649.1	+	134372	134491	166	3	1	1.38897e-05	0.000626641
CpxQ	ncRNA	NC_009648.1	+	4622452	4622509	KPN_RS28175	3UTR	NC_009651.1	-	66089	66238	166	2	2	0.00567585	0.0582375
aspA	CDS	NC_009648.1	-	4958541	4959977	ArcZ	ncRNA	NC_009648.1	+	3973082	3973203	166	43	2	6.7991e-08	6.26075e-06
OmrB	ncRNA	NC_009648.1	-	3563274	3563356	ArcZ	ncRNA	NC_009648.1	+	3973082	3973203	166	5	1	0.000522945	0.0117228
KPN_RS32530	5UTR	NC_009651.1	-	17918	18065	FnrS	ncRNA	NC_009648.1	+	1539850	1539972	166	3	2	0.0366718	0.167509
dxs	CDS	NC_009648.1	-	411529	413391	CpxQ	ncRNA	NC_009648.1	+	4622452	4622509	166	12	2	0.0134591	0.0971623
KPN_RS07435	CDS	NC_009648.1	-	1552773	1553240	DinR	ncRNA	NC_009648.1	-	1222098	1222253	166	7	1	3.22503e-05	0.00124803
ArcZ	ncRNA	NC_009648.1	+	3973082	3973203	era	CDS	NC_009648.1	-	3177488	3178393	166	13	1	0.0795547	0.251671
gndA	CDS	NC_009648.1	-	2726937	2728343	rfbB	CDS	NC_009648.1	-	2718057	2719121	166	166	1	0.0133693	0.096613
sucC	CDS	NC_009648.1	+	825967	827133	CyaR	ncRNA	NC_009648.1	+	2775703	2775790	166	3	1	0.00792927	0.0719808
KPN_RS06425	CDS	NC_009648.1	-	1349685	1350938	CsrB	ncRNA	NC_009648.1	-	3438471	3438838	166	67	1	0.0132567	0.0959996
ispB	CDS	NC_009648.1	+	3957113	3958084	rpoH	CDS	NC_009648.1	-	4184496	4185350	166	24	1	0.00175039	0.0274041
KpnR_023	ncRNA	NC_009648.1	-	1121359	1121526	zapB	5UTR	NC_009648.1	-	4391793	4391882	165	0	1	0.0322551	0.154611
polA	CDS	NC_009648.1	+	4568577	4571369	KPN_RS19205	CDS	NC_009648.1	+	3905152	3906006	165	5	1	0.0331429	0.158528
KPN_RS29135	CDS	NC_009648.1	-	3240525	3242576	FnrS	ncRNA	NC_009648.1	+	1539850	1539972	165	2	2	1.1204e-11	2.36682e-09
sstT	5UTR	NC_009648.1	+	3880052	3880135	KpnR_128	ncRNA	NC_009649.1	+	134372	134491	165	8	1	7.17744e-10	1.12068e-07
ftsZ	5UTR	NC_009648.1	+	117041	117072	SdsR	ncRNA	NC_009648.1	-	2580978	2581082	165	4	2	0.0938094	0.27243
sucC	CDS	NC_009648.1	+	825967	827133	sucA	CDS	NC_009648.1	+	821815	824622	165	164	2	0.134217	0.328966
KPN_RS25945	3UTR	NC_009648.1	-	5268200	5268349	grpE	CDS	NC_009648.1	-	3225901	3226491	165	165	1	NaN	NaN
KPN_RS14385:nuoA	IGR	NC_009648.1	-	2949713	2950081	MicF	ncRNA	NC_009648.1	+	2896241	2896333	165	165	1	NaN	NaN
KPN_RS13700	CDS	NC_009648.1	+	2793538	2794821	KpnR_023	ncRNA	NC_009648.1	-	1121359	1121526	164	5	1	5.13686e-07	3.78022e-05
SroC	ncRNA	NC_009648.1	-	769973	770129	rpe	CDS	NC_009648.1	-	4101299	4101976	164	6	1	0.0121936	0.0922365
KPN_RS29080	5UTR	NC_009648.1	-	2738782	2739021	CyaR	ncRNA	NC_009648.1	+	2775703	2775790	164	4	1	5.98086e-08	5.59335e-06
ArcZ	ncRNA	NC_009648.1	+	3973082	3973203	KPN_RS18705	CDS	NC_009648.1	-	3816585	3817688	164	4	1	NaN	NaN
KPN_RS22320:glmU	IGR	NC_009648.1	-	4531753	4532276	KPN_RS16240	3UTR	NC_009648.1	-	3322606	3322755	164	2	1	0.051774	0.197463
crr	CDS	NC_009648.1	+	3033940	3034449	menA	CDS	NC_009648.1	-	4625302	4626222	164	15	1	0.106195	0.293901
cfa	5UTR	NC_009648.1	+	2194179	2194384	uspG	CDS	NC_009648.1	-	740991	741419	164	1	1	NaN	NaN
CyaR	ncRNA	NC_009648.1	+	2775703	2775790	atpB	5UTR	NC_009648.1	-	4538918	4539067	163	100	2	0.000128579	0.00392096
GcvB	ncRNA	NC_009648.1	+	3469834	3470041	KPN_RS02745	5UTR	NC_009648.1	-	569352	569501	163	7	2	0.000345802	0.00856444
uvrY	CDS	NC_009648.1	-	2635906	2636562	KPN_RS23795:KPN_RS23785	IGR	NC_009648.1	-	4836007	4836681	163	12	1	0.125228	0.319585
yrbN	CDS	NC_009648.1	-	3931333	3931413	KpnR_040	ncRNA	NC_009648.1	-	1595047	1595119	163	7	1	0.01917	0.116763
CpxQ	ncRNA	NC_009648.1	+	4622452	4622509	KPN_RS15800	CDS	NC_009648.1	+	3233876	3238348	163	2	1	0.0531323	0.202018
mrkA	5UTR	NC_009648.1	-	3601963	3602166	SdsR	ncRNA	NC_009648.1	-	2580978	2581082	163	2	1	9.90892e-05	0.00316558
SroC	ncRNA	NC_009648.1	-	769973	770129	ftsE	5UTR	NC_009648.1	-	4187337	4187486	163	0	1	NaN	NaN
cybC	CDS	NC_009648.1	+	5063968	5064354	SdsR	ncRNA	NC_009648.1	-	2580978	2581082	163	4	1	0.0383326	0.169322
KpnR_023	ncRNA	NC_009648.1	-	1121359	1121526	lnt	CDS	NC_009648.1	-	771391	772929	163	3	1	0.122056	0.312155
MgrR	ncRNA	NC_009648.1	+	1792507	1792605	KPN_RS13390	CDS	NC_009648.1	-	2709020	2712586	162	8	1	0.0068187	0.0648813
eno	CDS	NC_009648.1	-	3420222	3421520	GcvB	ncRNA	NC_009648.1	+	3469834	3470041	162	1	1	3.58331e-05	0.00136607
KPN_RS14400	CDS	NC_009648.1	-	2953974	2955806	GcvB	ncRNA	NC_009648.1	+	3469834	3470041	162	5	1	0.0121999	0.0922365
ArcZ	ncRNA	NC_009648.1	+	3973082	3973203	osmE	CDS	NC_009648.1	+	1381197	1381535	162	10	2	0.137184	0.335185
lldR	CDS	NC_009648.1	+	4330636	4331409	KPN_RS11630	5UTR	NC_009648.1	-	2365999	2366135	161	0	1	0.051774	0.197463
KPN_RS28175	CDS	NC_009651.1	-	66239	66898	KPN_RS04610	CDS	NC_009648.1	+	953792	954922	161	2	1	0.0554624	0.209198
KPN_RS02800	CDS	NC_009648.1	+	577878	578267	FnrS	ncRNA	NC_009648.1	+	1539850	1539972	161	39	1	0.057286	0.209198
KPN_RS30125	CDS	NC_009648.1	-	2736704	2737768	hrpA	CDS	NC_009648.1	+	1645945	1649790	161	161	1	0.101603	0.284129
KPN_RS02800	CDS	NC_009648.1	+	577878	578267	malT	5UTR	NC_009648.1	+	4137212	4137270	161	161	1	0.073499	0.243316
CpxQ	ncRNA	NC_009648.1	+	4622452	4622509	secY	CDS	NC_009648.1	-	4057456	4058787	161	6	1	0.0171904	0.109843
KPN_RS26455	CDS	NC_009649.1	+	48050	48538	clpK	CDS	NC_009649.1	+	44559	47354	161	161	1	NaN	NaN
hxlA	CDS	NC_009648.1	-	3247510	3248145	CpxQ	ncRNA	NC_009648.1	+	4622452	4622509	161	2	1	0.000740856	0.0151006
grpE	CDS	NC_009648.1	-	3225901	3226491	ChiX	ncRNA	NC_009648.1	+	510362	510442	161	161	1	NaN	NaN
KPN_RS14385:nuoA	IGR	NC_009648.1	-	2949713	2950081	pdxA_2	5UTR	NC_009648.1	+	1272502	1272651	161	161	1	0.077052	0.246051
groL	CDS	NC_009648.1	+	4962656	4964302	KPN_RS27910:KPN_RS32530	IGR	NC_009651.1	-	18066	19758	160	2	1	0.051774	0.197463
CpxQ	ncRNA	NC_009648.1	+	4622452	4622509	KPN_RS20240	CDS	NC_009648.1	-	4088718	4089938	160	1	1	0.0561072	0.209198
aroC	CDS	NC_009648.1	-	2988979	2990064	KPN_RS12850	CDS	NC_009648.1	+	2607677	2608072	160	28	1	0.0144307	0.100589
RbsZ	ncRNA	NC_009648.1	+	4553995	4554205	RybB	ncRNA	NC_009648.1	-	984425	984505	160	48	1	1.5121e-08	1.676e-06
ytfE	CDS	NC_009648.1	-	5028047	5028709	KPN_RS20430	CDS	NC_009648.1	-	4127886	4128155	160	2	1	0.00468575	0.0519046
GlnZ	ncRNA	NC_009648.1	-	4577815	4577914	MicA	ncRNA	NC_009648.1	+	3318096	3318170	159	6	1	NaN	NaN
rssA	CDS	NC_009648.1	-	2414640	2415542	FnrS	ncRNA	NC_009648.1	+	1539850	1539972	159	5	1	0.00160983	0.0257851
KPN_RS02800	CDS	NC_009648.1	+	577878	578267	KPN_RS14865	3UTR	NC_009648.1	-	3038478	3038536	159	158	1	NaN	NaN
mscL	CDS	NC_009648.1	+	4052711	4053124	KpnR_128	ncRNA	NC_009649.1	+	134372	134491	159	0	2	0.002742	0.0367702
ibpB	CDS	NC_009648.1	-	4479164	4479592	lrp	CDS	NC_009648.1	+	1031651	1032145	159	8	1	NaN	NaN
KPN_RS11820	CDS	NC_009648.1	-	2401456	2402469	oppB	CDS	NC_009648.1	-	2403404	2404324	159	10	1	0.0433981	0.181391
groL	5UTR	NC_009648.1	+	4962506	4962655	gpsA	CDS	NC_009648.1	-	4334157	4335176	159	159	1	NaN	NaN
CpxQ	ncRNA	NC_009648.1	+	4622452	4622509	KPN_RS17835	CDS	NC_009648.1	-	3645693	3646352	158	2	1	0.00425768	0.0494022
lysB	CDS	NC_009648.1	-	3819044	3819475	KPN_RS21365	3UTR	NC_009648.1	-	4340369	4340518	158	158	1	0.00137071	0.0234852
KPN_RS32190	5UTR	NC_009648.1	+	1358094	1358243	3'ETS-leuZ	ncRNA	NC_009648.1	-	2632966	2633029	158	18	1	9.92551e-05	0.00316558
KPN_RS24840	5UTR	NC_009648.1	+	5035695	5035853	FnrS	ncRNA	NC_009648.1	+	1539850	1539972	158	158	1	NaN	NaN
KPN_RS13505	CDS	NC_009648.1	-	2742521	2742955	ArcZ	ncRNA	NC_009648.1	+	3973082	3973203	158	5	2	0.00427631	0.0494022
FnrS	ncRNA	NC_009648.1	+	1539850	1539972	hupB	5UTR	NC_009648.1	+	445033	445151	158	20	1	0.00345498	0.042579
uspF	CDS	NC_009648.1	-	1601591	1602025	grcA	CDS	NC_009648.1	-	3189256	3189639	158	6	1	NaN	NaN
CpxQ	ncRNA	NC_009648.1	+	4622452	4622509	KPN_RS25470:KPN_RS25525	IGR	NC_009648.1	+	5178186	5186166	158	3	1	0.0170543	0.109843
KPN_RS01490:KPN_RS01465	IGR	NC_009648.1	-	310982	316661	hupB	CDS	NC_009648.1	+	445152	445424	158	0	1	0.084738	0.25715
prfB	CDS	NC_009648.1	-	3638524	3639546	SroC	ncRNA	NC_009648.1	-	769973	770129	157	2	1	0.031672	0.152182
ryhB2	ncRNA	NC_009648.1	-	1404504	1404605	KPN_RS00290	CDS	NC_009648.1	+	61194	62558	157	4	1	0.0101434	0.0826056
fmt	CDS	NC_009648.1	+	4048885	4049832	aroA	5UTR	NC_009648.1	+	1053999	1054148	157	6	1	4.91944e-05	0.00179539
GcvB	ncRNA	NC_009648.1	+	3469834	3470041	dnaK	CDS	NC_009648.1	+	13612	15528	157	15	1	0.00755438	0.0690313
fbaA	5UTR	NC_009648.1	-	3673047	3673196	FnrS	ncRNA	NC_009648.1	+	1539850	1539972	157	4	1	1.93054e-05	0.000825197
GcvB	ncRNA	NC_009648.1	+	3469834	3470041	mglB	CDS	NC_009648.1	-	2839034	2840032	157	19	1	1.60971e-06	9.93264e-05
CpxQ	ncRNA	NC_009648.1	+	4622452	4622509	araC	CDS	NC_009648.1	+	74044	74889	157	119	2	0.103882	0.288778
ompX	CDS	NC_009648.1	+	939222	939734	abgT	5UTR	NC_009648.1	-	1703952	1704101	157	20	1	0.000737927	0.0150757
KPN_RS21400	CDS	NC_009648.1	+	4347782	4348951	KPN_RS07430	CDS	NC_009648.1	-	1551714	1552598	157	4	1	0.00136262	0.0233689
malM 3'	ncRNA	NC_009648.1	+	4844452	4844548	KPN_RS04490	3UTR	NC_009648.1	-	929265	929414	157	2	2	1.98517e-06	0.000117643
KPN_RS07435	CDS	NC_009648.1	-	1552773	1553240	KPN_RS14160	CDS	NC_009648.1	-	2894808	2895911	157	157	1	NaN	NaN
cbpA	CDS	NC_009648.1	-	4936089	4937006	KPN_RS28175	3UTR	NC_009651.1	-	66089	66238	157	7	2	0.122056	0.312155
crr	CDS	NC_009648.1	+	3033940	3034449	KPN_RS20845	3UTR	NC_009648.1	+	4217766	4217905	157	4	2	0.00737257	0.0689898
raiA	CDS	NC_009648.1	+	3210434	3210769	GcvB	ncRNA	NC_009648.1	+	3469834	3470041	157	2	2	0.05271	0.200606
miaA	CDS	NC_009648.1	+	4999961	5000911	MicF	ncRNA	NC_009648.1	+	2896241	2896333	157	14	1	0.0148528	0.103091
KPN_RS11620	CDS	NC_009648.1	-	2362082	2362330	deoB	CDS	NC_009648.1	+	5294789	5296012	157	0	1	0.038634	0.169322
SroC	ncRNA	NC_009648.1	-	769973	770129	nhoA	CDS	NC_009648.1	-	2078002	2078847	157	2	1	0.0982537	0.283492
serS	CDS	NC_009648.1	+	1038711	1040003	KPN_RS11945	CDS	NC_009648.1	-	2426692	2428080	156	5	1	0.000218484	0.00603554
cybC	CDS	NC_009648.1	+	5063968	5064354	KPN_RS24455	CDS	NC_009648.1	+	4964563	4964916	156	1	1	0.023428	0.12916
KpnR_124	ncRNA	NC_009649.1	-	50982	51224	KPN_RS13475	CDS	NC_009648.1	-	2729995	2731116	156	6	2	0.133875	0.328217
SroC	ncRNA	NC_009648.1	-	769973	770129	KPN_RS16265	CDS	NC_009648.1	-	3328537	3329415	156	1	1	0.0123276	0.0930453
creC	CDS	NC_009648.1	+	5310158	5311582	secB	CDS	NC_009648.1	-	4335176	4335643	156	3	1	0.010328	0.0826056
KPN_RS30535	CDS	NC_009648.1	-	2819972	2820867	KPN_RS30625_2	CDS	NC_009648.1	+	3653417	3654312	155	0	2	NaN	NaN
MgrR	ncRNA	NC_009648.1	+	1792507	1792605	KPN_RS26500	5UTR	NC_009649.1	-	56337	56486	155	5	1	0.000145725	0.00435381
sucD	CDS	NC_009648.1	+	827133	828002	SroC	ncRNA	NC_009648.1	-	769973	770129	155	77	2	0.00115385	0.0207805
katE	CDS	NC_009648.1	-	1387179	1389437	ArcZ	ncRNA	NC_009648.1	+	3973082	3973203	155	8	1	0.077052	0.246051
rfaH	CDS	NC_009648.1	-	4744297	4744785	KpnR_127	ncRNA	NC_009649.1	-	134020	134087	155	0	2	0.0387243	0.169635
KPN_RS16005:KPN_RS16035	IGR	NC_009648.1	+	3284779	3292060	ArcZ	ncRNA	NC_009648.1	+	3973082	3973203	155	0	1	0.000639533	0.0136871
rlmM	CDS	NC_009648.1	-	3467279	3468379	SdsR	ncRNA	NC_009648.1	-	2580978	2581082	155	17	1	0.00310109	0.039604
KPN_RS15430	CDS	NC_009648.1	-	3160042	3161295	KPN_RS14160	CDS	NC_009648.1	-	2894808	2895911	155	6	1	NaN	NaN
KPN_RS01440	CDS	NC_009648.1	-	306831	307304	CyaR	ncRNA	NC_009648.1	+	2775703	2775790	155	7	1	0.000822635	0.016358
KPN_RS11620	CDS	NC_009648.1	-	2362082	2362330	KPN_RS04490	3UTR	NC_009648.1	-	929265	929414	155	2	2	0.00378041	0.0457126
nagE	5UTR	NC_009648.1	+	785975	786055	FnrS	ncRNA	NC_009648.1	+	1539850	1539972	155	3	1	5.52741e-05	0.0019576
CsrC	ncRNA	NC_009648.1	+	4572621	4572867	KpnR_089	ncRNA	NC_009648.1	-	3587787	3587874	155	37	1	0.0170543	0.109843
fabB	CDS	NC_009648.1	-	2983053	2984273	KPN_RS23860	3UTR	NC_009648.1	+	4851575	4851724	154	7	1	0.041065	0.178355
purL	CDS	NC_009648.1	-	3167342	3171229	KPN_RS18155	CDS	NC_009648.1	+	3709074	3709640	154	8	1	2.60016e-05	0.00104683
KPN_RS05800:rne	IGR	NC_009648.1	-	1235421	1236727	cydB	CDS	NC_009648.1	+	830411	831550	154	3	1	0.112853	0.300963
nrdB	CDS	NC_009648.1	+	2909264	2910394	KPN_RS14620	3UTR	NC_009648.1	-	2996008	2996086	154	4	1	NaN	NaN
ArcZ	ncRNA	NC_009648.1	+	3973082	3973203	recN	CDS	NC_009648.1	+	3227581	3229242	154	0	1	0.0766831	0.246051
epd	CDS	NC_009648.1	-	3674347	3675375	CpxQ	ncRNA	NC_009648.1	+	4622452	4622509	154	4	1	NaN	NaN
KPN_RS20920	5UTR	NC_009648.1	-	4237417	4237445	rpsG	CDS	NC_009648.1	-	4073201	4073671	154	1	1	0.0240026	0.13152
frdA	CDS	NC_009648.1	-	4980970	4982760	ArcZ	ncRNA	NC_009648.1	+	3973082	3973203	153	4	1	0.00432453	0.0495291
prfB	5UTR	NC_009648.1	-	3639547	3639663	KPN_RS17835	CDS	NC_009648.1	-	3645693	3646352	153	1	1	0.046922	0.187855
glmS	CDS	NC_009648.1	-	4528347	4530176	CpxQ	ncRNA	NC_009648.1	+	4622452	4622509	153	7	1	0.0308388	0.152182
KpnR_124	ncRNA	NC_009649.1	-	50982	51224	KPN_RS13470	CDS	NC_009648.1	-	2728512	2729957	153	8	2	6.97221e-05	0.00233569
adhP	CDS	NC_009648.1	+	2042310	2043320	KPN_RS24970	CDS	NC_009648.1	+	5064644	5064982	153	5	1	0.00426814	0.0494022
nuoN	5UTR	NC_009648.1	-	2936014	2936163	CyaR	ncRNA	NC_009648.1	+	2775703	2775790	153	2	1	0.021172	0.122832
SroC	ncRNA	NC_009648.1	-	769973	770129	bfr	CDS	NC_009648.1	-	4068811	4069287	153	153	1	0.042602	0.178646
crp	CDS	NC_009648.1	+	4085966	4086598	cfa	5UTR	NC_009648.1	+	2194179	2194384	153	4	1	NaN	NaN
KPN_RS16285	CDS	NC_009648.1	+	3332688	3333251	srlB	CDS	NC_009648.1	+	3334242	3334604	153	12	1	0.00510735	0.0544049
ftsZ	5UTR	NC_009648.1	+	117041	117072	KpnR_069	ncRNA	NC_009648.1	+	2761160	2761273	153	6	2	0.0202143	0.121773
sucC	CDS	NC_009648.1	+	825967	827133	KPN_RS23860	3UTR	NC_009648.1	+	4851575	4851724	153	7	1	0.0777819	0.246933
sopA	CDS	NC_009649.1	+	112439	113605	MgrR	ncRNA	NC_009648.1	+	1792507	1792605	153	6	1	0.122056	0.312155
yihA	CDS	NC_009648.1	-	4571717	4572349	sucC	CDS	NC_009648.1	+	825967	827133	152	6	1	NaN	NaN
END:arcA	IGR	NC_009648.1	-	5313983	5315120	hfq	5UTR	NC_009648.1	+	5000763	5001003	152	152	1	0.004999	0.0538587
KPN_RS23860	3UTR	NC_009648.1	+	4851575	4851724	mepS	5UTR	NC_009648.1	+	2863245	2863412	152	12	2	0.0988194	0.284129
FnrS	ncRNA	NC_009648.1	+	1539850	1539972	sodB	CDS	NC_009648.1	+	2188481	2189062	152	3	1	0.0929796	0.270427
KPN_RS32530	5UTR	NC_009651.1	-	17918	18065	KPN_RS05900	3UTR	NC_009648.1	+	1254297	1254418	152	1	1	0.0576245	0.210263
KpnR_023	ncRNA	NC_009648.1	-	1121359	1121526	KPN_RS02230	CDS	NC_009648.1	+	462579	462794	152	140	1	0.0956581	0.277128
uspA	CDS	NC_009648.1	+	4217328	4217765	KPN_RS23375	3UTR	NC_009648.1	-	4747147	4747296	151	120	1	0.00283995	0.0378014
clpP	5UTR	NC_009648.1	+	440122	440255	GcvB	ncRNA	NC_009648.1	+	3469834	3470041	151	0	1	0.0171214	0.109843
KpnR_124	ncRNA	NC_009649.1	-	50982	51224	nhaB	CDS	NC_009648.1	+	2535885	2537435	151	7	1	0.0209943	0.122832
KPN_RS26500	CDS	NC_009649.1	-	56082	56336	GcvB	ncRNA	NC_009648.1	+	3469834	3470041	151	0	1	0.051774	0.197463
KPN_RS26635_2	CDS	NC_009649.1	+	73458	73906	KPN_RS27325	CDS	NC_009650.1	-	28300	28748	151	0	2	NaN	NaN
KPN_RS11910:rssA	IGR	NC_009648.1	-	2415682	2418032	ArcZ	ncRNA	NC_009648.1	+	3973082	3973203	151	3	1	0.00310109	0.039604
zapC	CDS	NC_009648.1	+	1107475	1108017	KpnR_128	ncRNA	NC_009649.1	+	134372	134491	151	150	1	NaN	NaN
KPN_RS32500:KPN_RS26735	IGR	NC_009649.1	-	94958	101314	KPN_RS26780:KPN_RS32505	IGR	NC_009649.1	-	103107	105652	150	0	2	NaN	NaN
KPN_RS24840	CDS	NC_009648.1	+	5035854	5036060	recA	CDS	NC_009648.1	-	3326751	3327809	150	2	1	0.0835597	0.25715
KpnR_023	ncRNA	NC_009648.1	-	1121359	1121526	KPN_RS21135	CDS	NC_009648.1	+	4289430	4290179	150	146	1	NaN	NaN
nifJ	CDS	NC_009648.1	-	1603974	1607501	FnrS	ncRNA	NC_009648.1	+	1539850	1539972	150	5	1	0.13698	0.334777
odhB	CDS	NC_009648.1	+	824637	825863	katG	CDS	NC_009648.1	+	2009577	2011754	150	2	1	0.0535223	0.202907
fabR	CDS	NC_009648.1	+	4657784	4658419	KPN_RS04225	5UTR	NC_009648.1	-	871530	871693	150	14	1	0.051817	0.197585
osmE	5UTR	NC_009648.1	+	1380952	1381196	ChiX	ncRNA	NC_009648.1	+	510362	510442	150	0	1	0.031672	0.152182
KPN_RS10275	CDS	NC_009648.1	-	2107684	2107983	clpK	CDS	NC_009649.1	+	44559	47354	150	4	1	0.00379472	0.0457126
yaaA	CDS	NC_009648.1	-	5779	6552	rimJ	CDS	NC_009648.1	+	1225780	1226364	150	16	1	0.00390436	0.0458693
aroA	CDS	NC_009648.1	+	1054149	1055432	fabZ	CDS	NC_009648.1	+	227867	228322	149	3	1	0.038634	0.169322
KPN_RS28315	CDS	NC_009653.1	-	564	1241	aroA	5UTR	NC_009648.1	+	1053999	1054148	149	3	1	0.000808904	0.0161925
KPN_RS13945	CDS	NC_009648.1	-	2847085	2848554	KPN_RS28175	CDS	NC_009651.1	-	66239	66898	149	2	1	0.057286	0.209198
glnH	CDS	NC_009648.1	-	936087	936833	chbR	CDS	NC_009648.1	+	1384069	1384893	149	6	1	NaN	NaN
fabR	CDS	NC_009648.1	+	4657784	4658419	SdsR	ncRNA	NC_009648.1	-	2580978	2581082	149	5	2	0.0983788	0.283728
KPN_RS00290	CDS	NC_009648.1	+	61194	62558	frdA	CDS	NC_009648.1	-	4980970	4982760	149	0	1	0.126647	0.322976
KPN_RS23815	CDS	NC_009648.1	+	4842153	4843442	GlnZ	ncRNA	NC_009648.1	-	4577815	4577914	149	9	1	0.000132032	0.00398448
fabR	CDS	NC_009648.1	+	4657784	4658419	KPN_RS22860	CDS	NC_009648.1	-	4643861	4644964	149	149	1	0.0121952	0.0922365
murD	CDS	NC_009648.1	+	108826	110142	GcvB	ncRNA	NC_009648.1	+	3469834	3470041	148	2	2	1.65567e-05	0.000725102
KPN_RS00660	CDS	NC_009648.1	-	145197	146804	iolC	CDS	NC_009648.1	-	5109477	5111390	148	148	1	0.0559587	0.209198
KPN_RS24455	CDS	NC_009648.1	+	4964563	4964916	SdsR	ncRNA	NC_009648.1	-	2580978	2581082	148	4	1	0.0938241	0.27243
KpnR_023	ncRNA	NC_009648.1	-	1121359	1121526	KPN_RS17820	CDS	NC_009648.1	-	3643708	3644118	148	8	1	0.00206278	0.0307127
KpnR_023	ncRNA	NC_009648.1	-	1121359	1121526	erpA	5UTR	NC_009648.1	+	203224	203358	148	4	1	NaN	NaN
speE	CDS	NC_009648.1	-	151274	152134	ArcZ	ncRNA	NC_009648.1	+	3973082	3973203	148	11	1	0.00114773	0.0207805
yghU	CDS	NC_009648.1	+	3743088	3743954	KpnR_069	ncRNA	NC_009648.1	+	2761160	2761273	148	1	1	0.0258932	0.13656
dinF	5UTR	NC_009648.1	+	4849664	4849813	plsB	5UTR	NC_009648.1	-	4848517	4848552	147	8	1	0.0115616	0.0888699
lepB	CDS	NC_009648.1	-	3179320	3180294	KPN_RS05400	CDS	NC_009648.1	+	1155545	1157197	147	9	1	0.0119747	0.0913801
KPN_RS23860	3UTR	NC_009648.1	+	4851575	4851724	uspB	CDS	NC_009648.1	-	4216610	4216945	147	147	1	NaN	NaN
KPN_RS09065	5UTR	NC_009648.1	+	1862975	1863124	ArcZ	ncRNA	NC_009648.1	+	3973082	3973203	147	2	2	0.0496686	0.19692
prfB	CDS	NC_009648.1	-	3638524	3639546	KPN_RS25390	CDS	NC_009648.1	+	5160711	5161799	147	2	1	0.093074	0.270427
acrB	CDS	NC_009648.1	-	484760	487906	sucA	CDS	NC_009648.1	+	821815	824622	147	3	1	0.0261211	0.136863
KPN_RS32530	5UTR	NC_009651.1	-	17918	18065	CyaR	ncRNA	NC_009648.1	+	2775703	2775790	147	2	2	0.00303065	0.0392481
KPN_RS18475	5UTR	NC_009648.1	+	3774426	3774461	KpnR_128	ncRNA	NC_009649.1	+	134372	134491	147	5	1	0.046922	0.187855
FnrS	ncRNA	NC_009648.1	+	1539850	1539972	KPN_RS22180	5UTR	NC_009648.1	-	4503988	4504136	147	147	1	0.0728735	0.241335
hns	CDS	NC_009648.1	+	2411908	2412315	KPN_RS26835	CDS	NC_009649.1	+	121348	121578	147	10	1	0.111568	0.299047
mdtD	CDS	NC_009648.1	-	4556144	4557541	KPN_RS12060	3UTR	NC_009648.1	+	2454083	2454174	147	1	1	NaN	NaN
KPN_RS04850	5UTR	NC_009648.1	+	1005009	1005158	CpxQ	ncRNA	NC_009648.1	+	4622452	4622509	147	146	1	0.000509016	0.0115223
mutT	5UTR	NC_009648.1	+	122734	122888	KPN_RS28175	CDS	NC_009651.1	-	66239	66898	146	4	1	0.002434	0.0339852
katE	CDS	NC_009648.1	-	1387179	1389437	narI_2	CDS	NC_009648.1	-	2419627	2420304	146	0	1	0.0947837	0.274949
KPN_RS26910	CDS	NC_009649.1	-	132591	133670	ArcZ	ncRNA	NC_009648.1	+	3973082	3973203	146	2	1	2.29298e-05	0.000942168
KPN_RS08605	CDS	NC_009648.1	-	1778100	1779464	KPN_RS04490	3UTR	NC_009648.1	-	929265	929414	146	5	1	0.0777356	0.246933
KPN_RS08335	3UTR	NC_009648.1	+	1729454	1729603	aspA	CDS	NC_009648.1	-	4958541	4959977	146	146	1	0.0822166	0.25715
KPN_RS01450	CDS	NC_009648.1	-	308354	309334	KPN_RS09575	CDS	NC_009648.1	+	1961234	1962214	146	0	2	NaN	NaN
traA	CDS	NC_009649.1	+	142584	142952	traA_2	CDS	NC_009650.1	+	74424	74792	146	0	2	NaN	NaN
KPN_RS30625_2	CDS	NC_009648.1	+	3653417	3654312	KPN_RS30535	CDS	NC_009648.1	-	2819972	2820867	146	0	2	NaN	NaN
proP	CDS	NC_009648.1	+	4927460	4928962	hslV	CDS	NC_009648.1	-	4627636	4628166	146	4	1	0.12386	0.316452
paaI	CDS	NC_009648.1	+	1640000	1640422	crr	5UTR	NC_009648.1	+	3033715	3033939	146	4	1	0.0800753	0.253095
pldA	5UTR	NC_009648.1	+	4723604	4723729	KPN_RS08525	CDS	NC_009648.1	-	1765402	1766088	146	29	1	NaN	NaN
uspE	CDS	NC_009648.1	-	1699390	1700340	KPN_RS14160	5UTR	NC_009648.1	-	2895912	2895984	146	4	1	0.0197251	0.119738
rplP	CDS	NC_009648.1	-	4063450	4063860	GcvB	ncRNA	NC_009648.1	+	3469834	3470041	146	146	1	NaN	NaN
lolA	CDS	NC_009648.1	+	1036657	1037268	KpnR_124	ncRNA	NC_009649.1	-	50982	51224	145	6	1	0.0433981	0.181391
hupB	5UTR	NC_009648.1	+	445033	445151	KPN_RS31845	3UTR	NC_009648.1	+	4933180	4933253	145	0	2	0.00434572	0.0495291
CyaR	ncRNA	NC_009648.1	+	2775703	2775790	malM 3'	ncRNA	NC_009648.1	+	4844452	4844548	145	3	1	0.133748	0.32795
KPN_RS20830	CDS	NC_009648.1	-	4213635	4214828	galF	CDS	NC_009648.1	-	2747622	2748550	145	18	1	0.148633	0.348696
mnmG	CDS	NC_009648.1	-	4540661	4542550	sul2	CDS	NC_009651.1	+	18529	19344	145	25	1	NaN	NaN
KPN_RS08435	CDS	NC_009648.1	-	1746633	1748120	KPN_RS16195	CDS	NC_009648.1	-	3319805	3320233	145	3	1	0.0393808	0.171798
ftsQ	CDS	NC_009648.1	+	114921	115751	KPN_RS28175	CDS	NC_009651.1	-	66239	66898	145	5	1	0.0170543	0.109843
KPN_RS17145	CDS	NC_009648.1	-	3508294	3508899	rapZ	CDS	NC_009648.1	+	3970399	3971253	145	142	1	NaN	NaN
KPN_RS16735:queE	IGR	NC_009648.1	-	3418599	3420071	CyaR	ncRNA	NC_009648.1	+	2775703	2775790	145	10	2	0.00533066	0.0565037
KPN_RS27440	5UTR	NC_009650.1	+	51112	51213	KPN_RS28145	CDS	NC_009651.1	+	62622	63272	145	0	1	NaN	NaN
ArcZ	ncRNA	NC_009648.1	+	3973082	3973203	galF	CDS	NC_009648.1	-	2747622	2748550	145	0	1	0.028744	0.145186
KPN_RS20825	CDS	NC_009648.1	+	4212582	4213595	ppnP	CDS	NC_009648.1	+	373192	373476	145	1	1	NaN	NaN
ArcZ	ncRNA	NC_009648.1	+	3973082	3973203	KPN_RS16940	3UTR	NC_009648.1	-	3469906	3470055	144	37	1	3.17868e-06	0.000176162
ArcZ	ncRNA	NC_009648.1	+	3973082	3973203	KPN_RS21730	CDS	NC_009648.1	-	4414384	4415238	144	0	1	0.133748	0.32795
ChiX	ncRNA	NC_009648.1	+	510362	510442	uspE	CDS	NC_009648.1	-	1699390	1700340	144	135	1	NaN	NaN
KPN_RS29945	5UTR	NC_009651.1	-	37599	37748	KPN_RS25180	3UTR	NC_009648.1	-	5109402	5109476	144	8	1	0.0785907	0.24906
KPN_RS07725	5UTR	NC_009648.1	-	1599265	1599414	RprA	ncRNA	NC_009648.1	+	2367518	2367625	144	4	1	0.001154	0.0207805
KPN_RS28175	CDS	NC_009651.1	-	66239	66898	malM 3'	ncRNA	NC_009648.1	+	4844452	4844548	144	10	1	NaN	NaN
CpxQ	ncRNA	NC_009648.1	+	4622452	4622509	dsrB	CDS	NC_009648.1	-	2644864	2645055	144	5	1	0.0926799	0.270427
KPN_RS04840	CDS	NC_009648.1	-	1002596	1003111	CpxQ	ncRNA	NC_009648.1	+	4622452	4622509	144	144	1	NaN	NaN
hemF	CDS	NC_009648.1	+	3046560	3047459	KPN_RS28175	CDS	NC_009651.1	-	66239	66898	144	4	1	0.0361384	0.165917
dmsA	CDS	NC_009648.1	+	1040204	1042642	KPN_RS28000	CDS	NC_009651.1	-	36996	37334	143	12	2	NaN	NaN
CpxQ	ncRNA	NC_009648.1	+	4622452	4622509	RyfD	ncRNA	NC_009648.1	-	3207437	3207578	143	5	1	NaN	NaN
ydgT	5UTR	NC_009648.1	+	2160116	2160321	KPN_RS23160:GlmZ	IGR	NC_009648.1	+	4707245	4707420	143	138	1	0.00500014	0.0538587
iolD	CDS	NC_009648.1	+	5111896	5113836	CyaR	ncRNA	NC_009648.1	+	2775703	2775790	143	0	1	NaN	NaN
tpiA	CDS	NC_009648.1	+	4387244	4388011	KPN_RS19105	CDS	NC_009648.1	+	3889948	3890346	143	2	1	0.101904	0.284129
yfaE	CDS	NC_009648.1	+	2910394	2910648	queE	CDS	NC_009648.1	-	3417902	3418573	143	143	1	0.0721239	0.239287
KPN_RS14530	5UTR	NC_009648.1	-	2977442	2977591	KpnR_018	ncRNA	NC_009648.1	-	975650	975775	143	8	1	0.00017402	0.00499954
ArcZ	ncRNA	NC_009648.1	+	3973082	3973203	cbiB	CDS	NC_009648.1	-	3510675	3511634	143	6	1	0.0148505	0.103091
sstT	CDS	NC_009648.1	+	3880136	3881383	dppD	CDS	NC_009648.1	-	4271139	4272122	143	4	1	0.0132423	0.0959996
secM	5UTR	NC_009648.1	+	119415	119564	SroC	ncRNA	NC_009648.1	-	769973	770129	143	10	1	2.99106e-06	0.000167313
KpnR_124	ncRNA	NC_009649.1	-	50982	51224	GlmZ	ncRNA	NC_009648.1	+	4707421	4707597	142	5	1	0.104263	0.288778
uspA	CDS	NC_009648.1	+	4217328	4217765	metB	CDS	NC_009648.1	+	4633846	4635006	142	1	1	0.01917	0.116763
KPN_RS02745	CDS	NC_009648.1	-	567981	569351	SdsR	ncRNA	NC_009648.1	-	2580978	2581082	142	4	1	0.0144307	0.100589
fadJ	CDS	NC_009648.1	-	2992473	2994617	KPN_RS25130	3UTR	NC_009648.1	-	5094778	5094837	142	2	1	0.0110456	0.0878361
traI	CDS	NC_009649.1	+	169040	174301	traI_2	CDS	NC_009650.1	+	100737	105998	142	0	2	NaN	NaN
crr	CDS	NC_009648.1	+	3033940	3034449	sseA	CDS	NC_009648.1	+	3134905	3135762	142	11	1	0.0433409	0.181391
arcB	CDS	NC_009648.1	-	3973195	3975534	ChiX	ncRNA	NC_009648.1	+	510362	510442	142	0	2	0.0510524	0.197463
rbsD	CDS	NC_009648.1	+	4550294	4550713	SdsR	ncRNA	NC_009648.1	-	2580978	2581082	142	5	1	0.111568	0.299047
rimJ	CDS	NC_009648.1	+	1225780	1226364	FnrS	ncRNA	NC_009648.1	+	1539850	1539972	142	142	1	NaN	NaN
aspA	CDS	NC_009648.1	-	4958541	4959977	KPN_RS09455	CDS	NC_009648.1	-	1940731	1941264	142	3	1	0.00465306	0.0518386
crr	CDS	NC_009648.1	+	3033940	3034449	KPN_RS26505	5UTR	NC_009649.1	-	56670	56834	142	12	1	0.00387416	0.0457661
iolD	CDS	NC_009648.1	+	5111896	5113836	KPN_RS25200	CDS	NC_009648.1	+	5114938	5115822	142	3	1	NaN	NaN
ompW	CDS	NC_009648.1	+	1399483	1400121	KPN_RS22845	3UTR	NC_009648.1	+	4641657	4641770	142	5	1	0.077052	0.246051
ftsE	CDS	NC_009648.1	-	4186668	4187336	pnp	CDS	NC_009648.1	-	3932399	3934646	141	5	1	0.0103032	0.0826056
KPN_RS19330	CDS	NC_009648.1	+	3926968	3927975	KpnR_128	ncRNA	NC_009649.1	+	134372	134491	141	0	1	NaN	NaN
KPN_RS32530	5UTR	NC_009651.1	-	17918	18065	cpdA	5UTR	NC_009648.1	-	3771550	3771681	141	10	1	NaN	NaN
KPN_RS23195	3UTR	NC_009648.1	+	4714698	4714847	ChiX	ncRNA	NC_009648.1	+	510362	510442	141	4	1	0.000644301	0.0137727
htpG	CDS	NC_009648.1	+	499375	501249	KPN_RS07430	5UTR	NC_009648.1	-	1552599	1552660	141	11	1	1.48005e-05	0.000662738
KPN_RS22055	CDS	NC_009648.1	-	4476440	4478101	rplN	CDS	NC_009648.1	-	4062468	4062839	141	138	1	0.102943	0.286715
MgrR	ncRNA	NC_009648.1	+	1792507	1792605	KPN_RS14255	5UTR	NC_009648.1	-	2924076	2924122	141	3	2	0.0404551	0.176142
GlnZ	ncRNA	NC_009648.1	-	4577815	4577914	gltX	CDS	NC_009648.1	-	3021810	3023228	141	2	1	0.0216692	0.125352
KPN_RS28175	CDS	NC_009651.1	-	66239	66898	KPN_RS02405	CDS	NC_009648.1	+	498327	498659	140	2	1	0.0308388	0.152182
pgi	CDS	NC_009648.1	+	4830260	4831909	ArcZ	ncRNA	NC_009648.1	+	3973082	3973203	140	1	1	0.023428	0.12916
KPN_RS17545	CDS	NC_009648.1	+	3592974	3593852	KPN_RS08760	CDS	NC_009648.1	+	1808335	1809126	140	0	1	0.00720826	0.0681936
KPN_RS27865	CDS	NC_009651.1	-	10667	11371	KPN_RS28235	CDS	NC_009651.1	+	76813	77517	140	43	2	NaN	NaN
KPN_RS02325	CDS	NC_009648.1	+	480901	482352	KPN_RS26115:rsmC	IGR	NC_009648.1	-	5284325	5296763	140	4	1	0.038634	0.169322
KPN_RS18100	CDS	NC_009648.1	+	3700578	3701972	ChiX	ncRNA	NC_009648.1	+	510362	510442	140	140	1	NaN	NaN
zapB	CDS	NC_009648.1	-	4391547	4391792	fghA	CDS	NC_009648.1	+	2843709	2844542	140	3	1	0.038634	0.169322
ChiX	ncRNA	NC_009648.1	+	510362	510442	KPN_RS16525	CDS	NC_009648.1	-	3379408	3380295	140	2	1	0.093074	0.270427
KPN_RS15090	CDS	NC_009648.1	+	3084488	3085054	galU	CDS	NC_009648.1	-	2412437	2413339	140	1	1	0.046922	0.187855
CpxQ	ncRNA	NC_009648.1	+	4622452	4622509	truA	CDS	NC_009648.1	-	2977468	2978280	139	3	1	0.063296	0.22026
kbl	CDS	NC_009648.1	-	4342514	4343707	gcvP	CDS	NC_009648.1	-	3655182	3658055	139	1	1	0.093074	0.270427
CpxQ	ncRNA	NC_009648.1	+	4622452	4622509	rpoE	5UTR	NC_009648.1	-	3184986	3185200	139	2	2	0.000291082	0.00753897
KPN_RS01945	CDS	NC_009648.1	-	404486	405370	GcvB	ncRNA	NC_009648.1	+	3469834	3470041	139	9	1	0.108912	0.299047
KPN_RS26285	CDS	NC_009649.1	-	11588	13897	parC	CDS	NC_009648.1	-	3761190	3763448	139	139	1	0.0061138	0.0607356
KPN_RS09575	CDS	NC_009648.1	+	1961234	1962214	KPN_RS01450	CDS	NC_009648.1	-	308354	309334	139	0	2	NaN	NaN
nudF	CDS	NC_009648.1	-	3771993	3772625	KPN_RS05820	CDS	NC_009648.1	+	1239670	1240623	139	23	1	0.00248344	0.0345679
acnB	CDS	NC_009648.1	+	147236	149833	SroC	ncRNA	NC_009648.1	-	769973	770129	139	6	1	NaN	NaN
KPN_RS03470	CDS	NC_009648.1	+	733233	734378	fghA	CDS	NC_009648.1	+	2843709	2844542	139	0	1	NaN	NaN
sohB	CDS	NC_009648.1	+	1422290	1423336	FnrS	ncRNA	NC_009648.1	+	1539850	1539972	139	11	1	0.133214	0.32795
ahpC	CDS	NC_009648.1	+	738598	739161	uspA	CDS	NC_009648.1	+	4217328	4217765	139	5	1	0.057286	0.209198
rseA	5UTR	NC_009648.1	-	3184378	3184527	KPN_RS02140	3UTR	NC_009648.1	+	445425	445531	139	2	1	0.00500014	0.0538587
SdsR	ncRNA	NC_009648.1	-	2580978	2581082	KPN_RS19745:mdh	IGR	NC_009648.1	-	4004663	4006268	138	4	1	0.0578147	0.210359
ftsZ	5UTR	NC_009648.1	+	117041	117072	lnt	CDS	NC_009648.1	-	771391	772929	138	13	1	0.0202293	0.121773
KPN_RS00785	3UTR	NC_009648.1	-	170612	170692	ArcZ	ncRNA	NC_009648.1	+	3973082	3973203	138	13	1	0.00260885	0.0360065
KPN_RS30905	5UTR	NC_009648.1	-	3497220	3497369	GcvB	ncRNA	NC_009648.1	+	3469834	3470041	138	1	1	0.0379444	0.169322
pyrG	CDS	NC_009648.1	-	3421602	3423239	fkpA	CDS	NC_009648.1	-	4076197	4077027	138	15	1	0.00137378	0.0234908
KPN_RS02035	CDS	NC_009648.1	-	420494	421672	ChiX	ncRNA	NC_009648.1	+	510362	510442	138	100	2	0.100713	0.284129
cbiD	CDS	NC_009648.1	-	3508893	3510032	rapZ	CDS	NC_009648.1	+	3970399	3971253	138	138	1	0.00350959	0.0431928
ArcZ	ncRNA	NC_009648.1	+	3973082	3973203	DsrA	ncRNA	NC_009648.1	-	2645420	2645508	138	8	1	0.0353613	0.162765
KpnR_128	ncRNA	NC_009649.1	+	134372	134491	KPN_RS13525	CDS	NC_009648.1	-	2746632	2747261	138	138	1	NaN	NaN
CpxQ	ncRNA	NC_009648.1	+	4622452	4622509	KPN_RS03150	CDS	NC_009648.1	+	656517	657212	138	138	1	0.00142	0.0238965
groL	CDS	NC_009648.1	+	4962656	4964302	cpdB	CDS	NC_009648.1	-	5032105	5034048	138	3	1	0.093074	0.270427
fabG	CDS	NC_009648.1	+	1241581	1242315	KpnR_128	ncRNA	NC_009649.1	+	134372	134491	137	4	2	3.02563e-08	3.08683e-06
KPN_RS28190	CDS	NC_009651.1	-	69331	69942	KPN_RS27210	CDS	NC_009650.1	+	8516	9127	137	0	2	NaN	NaN
KPN_RS24840	5UTR	NC_009648.1	+	5035695	5035853	acrA	CDS	NC_009648.1	-	487929	489122	137	137	1	NaN	NaN
acrB	CDS	NC_009648.1	-	484760	487906	acrA	CDS	NC_009648.1	-	487929	489122	137	136	1	0.00120754	0.021401
KPN_RS22045	CDS	NC_009648.1	-	4473805	4475427	bcp	CDS	NC_009648.1	+	3085058	3085528	137	132	1	0.00918241	0.0776303
dapB	5UTR	NC_009648.1	+	40993	41073	FnrS	ncRNA	NC_009648.1	+	1539850	1539972	137	4	1	NaN	NaN
malT	CDS	NC_009648.1	+	4137271	4139976	ArcZ	ncRNA	NC_009648.1	+	3973082	3973203	137	5	2	6.57347e-07	4.54917e-05
nadR	CDS	NC_009648.1	+	5301067	5302299	sucC	CDS	NC_009648.1	+	825967	827133	137	3	1	0.0218281	0.126108
cfa	CDS	NC_009648.1	+	2194385	2195533	hfq	5UTR	NC_009648.1	+	5000763	5001003	137	16	1	0.00947221	0.0789249
KPN_RS09950	CDS	NC_009648.1	+	2034958	2036655	KPN_RS23815	5UTR	NC_009648.1	+	4841912	4842152	137	6	2	0.00728454	0.0683749
ArcZ	ncRNA	NC_009648.1	+	3973082	3973203	KPN_RS04555	5UTR	NC_009648.1	-	941406	941510	137	0	1	0.015704	0.105099
KPN_RS26590	CDS	NC_009649.1	+	68214	68711	KPN_RS09355	CDS	NC_009648.1	+	1922132	1923340	137	7	1	0.069936	0.232852
CpxQ	ncRNA	NC_009648.1	+	4622452	4622509	thrS	CDS	NC_009648.1	-	2387987	2389915	136	10	2	9.73958e-11	1.78453e-08
KPN_RS15580	CDS	NC_009648.1	-	3190699	3191784	KPN_RS23860:KPN_RS23875	IGR	NC_009648.1	+	4851725	4852212	136	136	1	NaN	NaN
rnhA	CDS	NC_009648.1	-	262707	263174	KpnR_128	ncRNA	NC_009649.1	+	134372	134491	136	4	1	0.000893488	0.0174437
OmrB	ncRNA	NC_009648.1	-	3563274	3563356	KPN_RS23815	CDS	NC_009648.1	+	4842153	4843442	136	3	1	0.0308388	0.152182
KPN_RS24840	5UTR	NC_009648.1	+	5035695	5035853	acrB	CDS	NC_009648.1	-	484760	487906	136	136	1	0.015704	0.105099
KPN_RS10260	CDS	NC_009648.1	-	2102258	2103319	ArcZ	ncRNA	NC_009648.1	+	3973082	3973203	136	1	1	2.14634e-05	0.000891836
luxS	CDS	NC_009648.1	-	3317510	3318025	MicA	ncRNA	NC_009648.1	+	3318096	3318170	136	136	1	NaN	NaN
ArcZ	ncRNA	NC_009648.1	+	3973082	3973203	KPN_RS01765:ddlA	IGR	NC_009648.1	-	364334	368811	136	0	1	0.000737355	0.0150757
KPN_RS28270	CDS	NC_009651.1	-	84446	85150	KPN_RS27960	CDS	NC_009651.1	-	28245	28949	136	40	2	NaN	NaN
CpxQ	ncRNA	NC_009648.1	+	4622452	4622509	KPN_RS06860:KPN_RS06910	IGR	NC_009648.1	+	1436039	1442663	136	5	1	0.14474	0.345787
raiA	5UTR	NC_009648.1	+	3210254	3210433	GcvB	ncRNA	NC_009648.1	+	3469834	3470041	136	2	2	0.135149	0.330978
CpxQ	ncRNA	NC_009648.1	+	4622452	4622509	rimJ	CDS	NC_009648.1	+	1225780	1226364	136	2	2	0.00363298	0.0443179
sucC	CDS	NC_009648.1	+	825967	827133	pnp	CDS	NC_009648.1	-	3932399	3934646	136	7	1	0.031672	0.152182
CpxQ	ncRNA	NC_009648.1	+	4622452	4622509	fabZ	5UTR	NC_009648.1	+	227839	227866	136	1	2	0.0118255	0.0907041
bglF	CDS	NC_009648.1	-	2827199	2829173	mepM	CDS	NC_009648.1	-	2596750	2598069	136	9	1	0.000297759	0.00765983
KPN_RS07005	CDS	NC_009648.1	+	1463109	1464422	SdsR	ncRNA	NC_009648.1	-	2580978	2581082	136	8	1	5.84652e-06	0.000295719
aldA	CDS	NC_009648.1	+	1669633	1671072	rhlB	CDS	NC_009648.1	-	4688566	4689831	136	130	1	NaN	NaN
rcsB	CDS	NC_009648.1	+	2899356	2900006	dnaJ	CDS	NC_009648.1	+	15616	16749	136	6	1	3.27009e-08	3.28609e-06
feoB	CDS	NC_009648.1	+	4125230	4127548	ChiX	ncRNA	NC_009648.1	+	510362	510442	136	6	1	0.035072	0.161682
KPN_RS23655	CDS	NC_009648.1	-	4805638	4806099	CyaR	ncRNA	NC_009648.1	+	2775703	2775790	136	10	1	0.0098143	0.0816237
FnrS	ncRNA	NC_009648.1	+	1539850	1539972	gapA	5UTR	NC_009648.1	-	1348012	1348256	136	0	1	0.000378361	0.00926855
garK	CDS	NC_009648.1	-	3896774	3897919	ArcZ	ncRNA	NC_009648.1	+	3973082	3973203	135	3	1	0.000451695	0.0106021
KPN_RS23860	3UTR	NC_009648.1	+	4851575	4851724	hupB	5UTR	NC_009648.1	+	445033	445151	135	11	1	0.0383213	0.169322
KPN_RS21425	CDS	NC_009648.1	+	4353370	4354464	glrR	CDS	NC_009648.1	-	3163290	3164627	135	2	1	0.0611333	0.22026
CpxQ	ncRNA	NC_009648.1	+	4622452	4622509	malM	CDS	NC_009648.1	+	4843557	4844480	135	0	2	0.114827	0.305592
uvrY	CDS	NC_009648.1	-	2635906	2636562	RyfD	ncRNA	NC_009648.1	-	3207437	3207578	135	2	1	0.000252023	0.00668437
KPN_RS01760	CDS	NC_009648.1	+	368578	368895	wecC	CDS	NC_009648.1	+	4695680	4696942	135	2	1	0.0857342	0.259909
KPN_RS04745	CDS	NC_009648.1	+	986519	986902	GcvB	ncRNA	NC_009648.1	+	3469834	3470041	135	7	1	0.0607404	0.220156
ArcZ	ncRNA	NC_009648.1	+	3973082	3973203	folX	CDS	NC_009648.1	+	2964309	2964671	135	9	1	0.00110532	0.0204188
KPN_RS16290	CDS	NC_009648.1	+	3333248	3334228	ArcZ	ncRNA	NC_009648.1	+	3973082	3973203	135	2	2	0.00146527	0.0243615
lysC_2	CDS	NC_009648.1	-	4828146	4829495	malM 3'	ncRNA	NC_009648.1	+	4844452	4844548	135	2	1	NaN	NaN
dnaE	CDS	NC_009648.1	+	230879	234361	KPN_RS23795:KPN_RS23785	IGR	NC_009648.1	-	4836007	4836681	134	4	1	NaN	NaN
frdC	CDS	NC_009648.1	-	4979837	4980232	MicL	ncRNA	NC_009648.1	-	2609852	2610162	134	0	1	5.25546e-06	0.000268852
KPN_RS18215	CDS	NC_009648.1	+	3720196	3720909	acnB	CDS	NC_009648.1	+	147236	149833	134	134	1	0.0691991	0.232852
KPN_RS02225	CDS	NC_009648.1	+	462325	462582	FnrS	ncRNA	NC_009648.1	+	1539850	1539972	134	3	2	0.0169376	0.109843
KPN_RS20430	CDS	NC_009648.1	-	4127886	4128155	miaA	CDS	NC_009648.1	+	4999961	5000911	134	4	1	0.077994	0.247562
KpnR_040	ncRNA	NC_009648.1	-	1595047	1595119	clpX	CDS	NC_009648.1	+	441130	442404	134	1	2	0.0240026	0.13152
glmS	5UTR	NC_009648.1	-	4530177	4530354	acpP	CDS	NC_009648.1	+	1242526	1242762	134	6	1	NaN	NaN
hupB	CDS	NC_009648.1	+	445152	445424	bssS	CDS	NC_009648.1	-	1221615	1221869	134	134	1	0.069936	0.232852
KPN_RS23860	3UTR	NC_009648.1	+	4851575	4851724	crr	CDS	NC_009648.1	+	3033940	3034449	134	2	1	0.063296	0.22026
cobT_2	CDS	NC_009648.1	-	3497239	3498294	ChiX	ncRNA	NC_009648.1	+	510362	510442	134	13	1	0.00680237	0.0648813
kbl	CDS	NC_009648.1	-	4342514	4343707	KPN_RS15925	5UTR	NC_009648.1	-	3267808	3267869	134	134	1	0.00240794	0.0339852
dnaA	CDS	NC_009648.1	-	4495248	4496651	CyaR	ncRNA	NC_009648.1	+	2775703	2775790	133	5	1	0.0261209	0.136863
KPN_RS27785	CDS	NC_009651.1	-	1008	1712	KPN_RS28210	CDS	NC_009651.1	+	71666	72370	133	37	2	NaN	NaN
KPN_RS24405	CDS	NC_009648.1	-	4954904	4956700	KPN_RS13400	CDS	NC_009648.1	-	2713904	2714737	133	2	1	0.051774	0.197463
KPN_RS23405:KPN_RS23410	IGR	NC_009648.1	+	4756759	4756826	KpnR_127	ncRNA	NC_009649.1	-	134020	134087	133	60	1	0.000755162	0.015318
damX	5UTR	NC_009648.1	-	4104187	4104336	malM 3'	ncRNA	NC_009648.1	+	4844452	4844548	133	0	1	0.015704	0.105099
GcvB	ncRNA	NC_009648.1	+	3469834	3470041	SdsR	ncRNA	NC_009648.1	-	2580978	2581082	133	3	1	0.107792	0.297909
SroC	ncRNA	NC_009648.1	-	769973	770129	KPN_RS23795	3UTR	NC_009648.1	-	4836682	4836831	133	24	1	0.0456243	0.187855
serS	CDS	NC_009648.1	+	1038711	1040003	ftsH	CDS	NC_009648.1	-	3948580	3950514	133	6	1	0.001994	0.0297872
KPN_RS20220	CDS	NC_009648.1	+	4084331	4085200	KPN_RS24445	CDS	NC_009648.1	+	4962325	4962618	133	4	1	0.137812	0.336399
fabR	CDS	NC_009648.1	+	4657784	4658419	CyaR	ncRNA	NC_009648.1	+	2775703	2775790	132	2	1	0.013259	0.0959996
serS	CDS	NC_009648.1	+	1038711	1040003	CyaR	ncRNA	NC_009648.1	+	2775703	2775790	132	2	1	0.0259289	0.13656
betT_2	CDS	NC_009649.1	+	97145	99142	GcvB	ncRNA	NC_009648.1	+	3469834	3470041	132	11	1	0.00119181	0.0212304
betT_2	CDS	NC_009649.1	+	97145	99142	KpnR_124	ncRNA	NC_009649.1	-	50982	51224	132	1	1	NaN	NaN
araC	5UTR	NC_009648.1	+	73879	74043	KPN_RS20565:KPN_RS20575	IGR	NC_009648.1	+	4162648	4164315	132	9	1	0.00594836	0.0607356
KpnR_040	ncRNA	NC_009648.1	-	1595047	1595119	glgC	5UTR	NC_009648.1	-	4149802	4149951	132	132	1	4.84693e-05	0.00177615
eno	CDS	NC_009648.1	-	3420222	3421520	truA	CDS	NC_009648.1	-	2977468	2978280	132	5	1	0.0721239	0.239287
KPN_RS10375	CDS	NC_009648.1	-	2122404	2123549	spoT	CDS	NC_009648.1	+	4379133	4381253	132	0	1	NaN	NaN
MicF	ncRNA	NC_009648.1	+	2896241	2896333	KpnR_023	ncRNA	NC_009648.1	-	1121359	1121526	132	31	2	0.012664	0.0938376
ArcZ	ncRNA	NC_009648.1	+	3973082	3973203	KPN_RS23595	CDS	NC_009648.1	+	4792722	4793417	132	3	1	0.0599449	0.217668
KPN_RS05620	CDS	NC_009648.1	-	1200873	1201550	dtd	CDS	NC_009648.1	+	4583111	4583548	132	7	1	0.0112153	0.088426
deoD	CDS	NC_009648.1	+	5296115	5296834	KPN_RS18085	3UTR	NC_009648.1	-	3696103	3696218	132	7	1	0.017306	0.109843
astE_2	CDS	NC_009648.1	+	1664287	1665282	sucD	CDS	NC_009648.1	+	827133	828002	132	12	1	0.122268	0.312609
kup	CDS	NC_009648.1	+	4548240	4550108	CyaR	ncRNA	NC_009648.1	+	2775703	2775790	131	7	1	0.00152309	0.0251135
bcsO	CDS	NC_009648.1	-	4269080	4269613	KpnR_018	ncRNA	NC_009648.1	-	975650	975775	131	1	1	0.0187886	0.116763
KpnR_124	ncRNA	NC_009649.1	-	50982	51224	KPN_RS22045	CDS	NC_009648.1	-	4473805	4475427	131	0	2	0.0151994	0.10505
KPN_RS25740	CDS	NC_009648.1	+	5230375	5231745	mglB	5UTR	NC_009648.1	-	2840033	2840249	131	131	1	0.000896786	0.0174437
secD	CDS	NC_009648.1	+	400381	402228	mreB	CDS	NC_009648.1	-	4019968	4021011	131	2	1	0.025934	0.13656
pnp	CDS	NC_009648.1	-	3932399	3934646	KPN_RS23375	3UTR	NC_009648.1	-	4747147	4747296	131	8	2	0.000676803	0.0141146
KpnR_040	ncRNA	NC_009648.1	-	1595047	1595119	rmuC	CDS	NC_009648.1	+	4737231	4738679	131	131	1	NaN	NaN
KPN_RS32390:KPN_RS08445	IGR	NC_009648.1	+	1748580	1749771	kpnE	CDS	NC_009648.1	+	1743439	1743801	131	0	1	0.0537944	0.203354
ArcZ	ncRNA	NC_009648.1	+	3973082	3973203	KPN_RS16240	3UTR	NC_009648.1	-	3322606	3322755	131	100	2	0.00788317	0.07178
zapB	CDS	NC_009648.1	-	4391547	4391792	KPN_RS07430	5UTR	NC_009648.1	-	1552599	1552660	131	131	1	0.011494	0.088426
KPN_RS02755	3UTR	NC_009648.1	-	571056	571137	KpnR_128	ncRNA	NC_009649.1	+	134372	134491	131	10	1	0.00041193	0.00987531
GcvB	ncRNA	NC_009648.1	+	3469834	3470041	KPN_RS11910	CDS	NC_009648.1	-	2418183	2418626	131	7	1	0.0121936	0.0922365
KPN_RS26590	CDS	NC_009649.1	+	68214	68711	GcvB	ncRNA	NC_009648.1	+	3469834	3470041	131	2	1	0.0826522	0.25715
serS	CDS	NC_009648.1	+	1038711	1040003	aceE	CDS	NC_009648.1	+	137677	140340	131	4	1	0.046391	0.187855
KPN_RS05075	CDS	NC_009648.1	+	1063823	1065052	CpxQ	ncRNA	NC_009648.1	+	4622452	4622509	130	6	1	0.133748	0.32795
groL	CDS	NC_009648.1	+	4962656	4964302	uspF	CDS	NC_009648.1	-	1601591	1602025	130	3	1	0.069936	0.232852
cbpM	CDS	NC_009648.1	-	4935784	4936089	KPN_RS28220	CDS	NC_009651.1	-	73772	74335	130	4	1	0.0423607	0.178646
accD	5UTR	NC_009648.1	-	2976597	2976683	MgrR	ncRNA	NC_009648.1	+	1792507	1792605	130	5	1	0.0393808	0.171798
KPN_RS25740	CDS	NC_009648.1	+	5230375	5231745	mglB	CDS	NC_009648.1	-	2839034	2840032	130	128	1	NaN	NaN
ribF	CDS	NC_009648.1	+	19766	20704	KPN_RS02415	3UTR	NC_009648.1	+	501250	501360	130	130	1	0.0590334	0.214706
ArcZ	ncRNA	NC_009648.1	+	3973082	3973203	clpA	CDS	NC_009648.1	+	1022830	1025109	130	2	1	0.000860934	0.0169506
rhlB	CDS	NC_009648.1	-	4688566	4689831	ArcZ	ncRNA	NC_009648.1	+	3973082	3973203	130	6	1	0.00643793	0.0631346
CyaR	ncRNA	NC_009648.1	+	2775703	2775790	END:arcA	IGR	NC_009648.1	-	5313983	5315120	130	2	1	0.129101	0.32795
KPN_RS00535	3UTR	NC_009648.1	+	119243	119392	KpnR_128	ncRNA	NC_009649.1	+	134372	134491	130	0	1	0.101904	0.284129
KpnR_124	ncRNA	NC_009649.1	-	50982	51224	KPN_RS28175	3UTR	NC_009651.1	-	66089	66238	130	12	2	0.0361924	0.166122
KPN_RS28210	CDS	NC_009651.1	+	71666	72370	KPN_RS27785	CDS	NC_009651.1	-	1008	1712	130	37	2	NaN	NaN
ArcZ	ncRNA	NC_009648.1	+	3973082	3973203	dcuC	CDS	NC_009648.1	-	743086	744459	130	20	2	0.0501536	0.197463
dppB	CDS	NC_009648.1	-	4273045	4274064	CyaR	ncRNA	NC_009648.1	+	2775703	2775790	130	3	1	0.122056	0.312155
garD	CDS	NC_009648.1	+	3901422	3902993	CyaR	ncRNA	NC_009648.1	+	2775703	2775790	130	1	1	0.000343913	0.00853158
MgrR	ncRNA	NC_009648.1	+	1792507	1792605	KPN_RS07720	CDS	NC_009648.1	-	1597377	1598762	130	130	1	0.0393808	0.171798
CpxQ	ncRNA	NC_009648.1	+	4622452	4622509	KPN_RS22255	CDS	NC_009648.1	-	4520075	4521241	129	128	1	0.00191633	0.0290131
KPN_RS21425	CDS	NC_009648.1	+	4353370	4354464	KPN_RS18335	CDS	NC_009648.1	-	3745402	3745896	129	1	1	0.00022127	0.0061031
SdhX	ncRNA	NC_009648.1	+	827990	828076	KpnR_023	ncRNA	NC_009648.1	-	1121359	1121526	129	25	2	0.0207604	0.122832
KPN_RS15580	CDS	NC_009648.1	-	3190699	3191784	KPN_RS23860	3UTR	NC_009648.1	+	4851575	4851724	129	129	1	NaN	NaN
ChiX	ncRNA	NC_009648.1	+	510362	510442	KPN_RS28175	CDS	NC_009651.1	-	66239	66898	129	42	2	0.0898886	0.270427
ArcZ	ncRNA	NC_009648.1	+	3973082	3973203	dolP	5UTR	NC_009648.1	+	3919695	3919844	129	69	1	0.00161505	0.0257851
KPN_RS04080	CDS	NC_009648.1	-	844375	844908	FnrS	ncRNA	NC_009648.1	+	1539850	1539972	129	19	2	5.16749e-05	0.00187829
KPN_RS13820:KPN_RS13845	IGR	NC_009648.1	+	2819958	2823449	KPN_RS24390:KPN_RS24365	IGR	NC_009648.1	-	4949450	4951946	129	0	2	NaN	NaN
CpxQ	ncRNA	NC_009648.1	+	4622452	4622509	KPN_RS13790	CDS	NC_009648.1	-	2811050	2811787	129	5	2	0.00239469	0.0339645
KPN_RS28235	CDS	NC_009651.1	+	76813	77517	KPN_RS27865	CDS	NC_009651.1	-	10667	11371	129	41	2	NaN	NaN
KPN_RS11480	5UTR	NC_009648.1	+	2335255	2335485	ArcZ	ncRNA	NC_009648.1	+	3973082	3973203	129	0	2	6.42387e-05	0.0021846
hslU	CDS	NC_009648.1	-	4626292	4627626	KpnR_122	ncRNA	NC_009648.1	+	5116601	5116790	129	2	1	0.021172	0.122832
OmrB	ncRNA	NC_009648.1	-	3563274	3563356	KPN_RS25290:KPN_RS25340	IGR	NC_009648.1	+	5133511	5142110	129	1	1	0.00607497	0.0607356
glyQ	CDS	NC_009648.1	-	4301693	4302604	CpxQ	ncRNA	NC_009648.1	+	4622452	4622509	129	1	1	0.000688898	0.0143502
minD	CDS	NC_009648.1	+	2540943	2541755	relA	CDS	NC_009648.1	-	3424423	3426660	129	2	1	0.069936	0.232852
ppx	CDS	NC_009648.1	+	3099288	3100820	asd_2	5UTR	NC_009648.1	-	4155387	4155560	129	1	1	0.0111631	0.088426
gppA	5UTR	NC_009648.1	-	4688448	4688597	ArcZ	ncRNA	NC_009648.1	+	3973082	3973203	129	3	1	0.00169599	0.0269498
zipA	CDS	NC_009648.1	-	3028286	3029347	ArcZ	ncRNA	NC_009648.1	+	3973082	3973203	128	3	2	0.0352185	0.162275
fpr	CDS	NC_009648.1	+	4385244	4385990	yajC	CDS	NC_009648.1	+	400022	400354	128	15	1	0.0591255	0.21498
ydgT	5UTR	NC_009648.1	+	2160116	2160321	KPN_RS23795:KPN_RS23785	IGR	NC_009648.1	-	4836007	4836681	128	128	1	NaN	NaN
nlpD	CDS	NC_009648.1	-	3401389	3402525	KpnR_128	ncRNA	NC_009649.1	+	134372	134491	128	1	1	0.084738	0.25715
KPN_RS26435	5UTR	NC_009649.1	+	43476	43558	KPN_RS28175	CDS	NC_009651.1	-	66239	66898	128	3	1	0.00011266	0.00353659
KPN_RS30735	CDS	NC_009648.1	-	5136576	5137652	CpxQ	ncRNA	NC_009648.1	+	4622452	4622509	128	3	2	2.17737e-06	0.000127352
KPN_RS00290	CDS	NC_009648.1	+	61194	62558	fabD	CDS	NC_009648.1	+	1240639	1241568	128	9	1	0.0308885	0.152182
KPN_RS14710	5UTR	NC_009648.1	+	3013686	3013836	GcvB	ncRNA	NC_009648.1	+	3469834	3470041	128	0	1	0.000613809	0.0132153
malE	CDS	NC_009648.1	-	4839399	4840589	malM 3'	ncRNA	NC_009648.1	+	4844452	4844548	128	5	1	0.00510735	0.0544049
KPN_RS23640:KPN_RS23645	IGR	NC_009648.1	+	4802049	4802230	KPN_RS01160:KPN_RS01165	IGR	NC_009648.1	+	251298	251474	128	0	2	NaN	NaN
dsbA	CDS	NC_009648.1	+	4566610	4567233	CyaR	ncRNA	NC_009648.1	+	2775703	2775790	128	128	1	0.122056	0.312155
KPN_RS18370	CDS	NC_009648.1	+	3751896	3752555	htpG	CDS	NC_009648.1	+	499375	501249	128	5	1	0.122056	0.312155
DinR	ncRNA	NC_009648.1	-	1222098	1222253	KPN_RS29070	5UTR	NC_009648.1	-	2733981	2734130	128	3	1	0.125051	0.319178
CyaR	ncRNA	NC_009648.1	+	2775703	2775790	miaA	CDS	NC_009648.1	+	4999961	5000911	127	22	2	0.061401	0.22026
hupB	5UTR	NC_009648.1	+	445033	445151	lacY	CDS	NC_009649.1	-	15602	16855	127	17	1	0.00159154	0.0256602
SroC	ncRNA	NC_009648.1	-	769973	770129	rpoC	CDS	NC_009648.1	+	4774182	4778405	127	10	1	3.03336e-05	0.00118665
CpxQ	ncRNA	NC_009648.1	+	4622452	4622509	KPN_RS32165	3UTR	NC_009648.1	-	859658	859761	127	120	1	NaN	NaN
KpnR_023	ncRNA	NC_009648.1	-	1121359	1121526	KpnR_043	ncRNA	NC_009648.1	+	1686189	1686371	127	6	2	0.063296	0.22026
gltX	CDS	NC_009648.1	-	3021810	3023228	CyaR	ncRNA	NC_009648.1	+	2775703	2775790	127	4	2	0.00174858	0.0274041
ArcZ	ncRNA	NC_009648.1	+	3973082	3973203	KPN_RS22040	CDS	NC_009648.1	-	4472486	4473808	127	0	2	0.088076	0.266604
groL	CDS	NC_009648.1	+	4962656	4964302	sucC	CDS	NC_009648.1	+	825967	827133	127	6	1	NaN	NaN
KPN_RS03820	CDS	NC_009648.1	+	797778	798215	miaA	CDS	NC_009648.1	+	4999961	5000911	127	3	1	NaN	NaN
nagE	CDS	NC_009648.1	+	786056	788011	KPN_RS02435	CDS	NC_009648.1	-	504610	506286	127	2	1	0.146301	0.345787
CpxQ	ncRNA	NC_009648.1	+	4622452	4622509	lolE	CDS	NC_009648.1	+	1267108	1268352	127	4	2	0.000520621	0.0116853
KpnR_124	ncRNA	NC_009649.1	-	50982	51224	crp	CDS	NC_009648.1	+	4085966	4086598	127	5	2	0.113687	0.303097
traI_2	CDS	NC_009650.1	+	100737	105998	traI	CDS	NC_009649.1	+	169040	174301	127	0	2	NaN	NaN
KPN_RS02710	CDS	NC_009648.1	+	561225	562148	groL	CDS	NC_009648.1	+	4962656	4964302	127	40	1	0.00467113	0.0518386
envC	CDS	NC_009648.1	+	4338291	4339562	KPN_RS20735	CDS	NC_009648.1	+	4194631	4195188	127	3	1	0.122056	0.312155
dinD	CDS	NC_009648.1	-	4478203	4479027	CyaR	ncRNA	NC_009648.1	+	2775703	2775790	127	2	1	0.0461537	0.187855
KPN_RS22205	CDS	NC_009648.1	+	4508776	4512537	SdsR	ncRNA	NC_009648.1	-	2580978	2581082	127	5	1	0.006144	0.0607356
hns	CDS	NC_009648.1	+	2411908	2412315	metH	CDS	NC_009648.1	+	4813394	4817077	127	4	1	NaN	NaN
FnrS	ncRNA	NC_009648.1	+	1539850	1539972	sul2	CDS	NC_009651.1	+	18529	19344	127	4	1	0.000894124	0.0174437
KPN_RS26590	CDS	NC_009649.1	+	68214	68711	MicL	ncRNA	NC_009648.1	-	2609852	2610162	126	5	1	0.0170543	0.109843
nrdB	CDS	NC_009648.1	+	2909264	2910394	KPN_RS18705	CDS	NC_009648.1	-	3816585	3817688	126	6	1	0.063296	0.22026
putP	CDS	NC_009648.1	+	1191666	1193174	GcvB	ncRNA	NC_009648.1	+	3469834	3470041	126	3	1	0.000637019	0.0136516
KPN_RS13390	CDS	NC_009648.1	-	2709020	2712586	rpoA	CDS	NC_009648.1	-	4054728	4055717	126	3	1	0.0721751	0.239287
KPN_RS23860	3UTR	NC_009648.1	+	4851575	4851724	lepA	5UTR	NC_009648.1	-	3182110	3182182	126	2	1	0.028744	0.145186
KPN_RS02800	CDS	NC_009648.1	+	577878	578267	secA	CDS	NC_009648.1	+	120125	122830	126	6	1	0.015564	0.105099
KPN_RS25045	3UTR	NC_009648.1	-	5077081	5077230	mdtK	CDS	NC_009648.1	+	2196435	2197808	126	5	1	0.0113506	0.088426
KPN_RS14745	CDS	NC_009648.1	+	3021009	3021362	KPN_RS23795:KPN_RS23785	IGR	NC_009648.1	-	4836007	4836681	126	1	1	6.35137e-05	0.0021749
KPN_RS28185	5UTR	NC_009651.1	+	67909	68153	KpnR_040	ncRNA	NC_009648.1	-	1595047	1595119	126	5	1	0.144814	0.345787
tgt	CDS	NC_009648.1	+	398872	399999	rraA	CDS	NC_009648.1	-	4624724	4625209	126	0	1	0.146684	0.345787
KPN_RS02650	CDS	NC_009648.1	+	544209	544481	SroC	ncRNA	NC_009648.1	-	769973	770129	126	3	1	NaN	NaN
zapB	CDS	NC_009648.1	-	4391547	4391792	yoaE	5UTR	NC_009648.1	-	2556139	2556314	125	5	1	0.000540787	0.0119881
KPN_RS28175	CDS	NC_009651.1	-	66239	66898	KPN_RS32165	3UTR	NC_009648.1	-	859658	859761	125	123	1	0.018598	0.116479
KPN_RS23875	CDS	NC_009648.1	+	4852435	4852923	galU	CDS	NC_009648.1	-	2412437	2413339	125	11	1	0.101904	0.284129
FnrS	ncRNA	NC_009648.1	+	1539850	1539972	hupB	CDS	NC_009648.1	+	445152	445424	125	0	1	0.00252158	0.0348826
KPN_RS28030	CDS	NC_009651.1	+	41515	42855	GcvB	ncRNA	NC_009648.1	+	3469834	3470041	125	6	2	6.49812e-05	0.00220568
FnrS	ncRNA	NC_009648.1	+	1539850	1539972	KPN_RS30735	CDS	NC_009648.1	-	5136576	5137652	125	5	1	NaN	NaN
KPN_RS22450:KPN_RS22455	IGR	NC_009648.1	+	4560433	4560614	KPN_RS22950:KPN_RS22955	IGR	NC_009648.1	+	4665232	4665400	125	0	2	NaN	NaN
ilvB	5UTR	NC_009648.1	-	4463443	4463671	rseP	CDS	NC_009648.1	+	222312	223664	125	4	1	0.148127	0.348696
ArcZ	ncRNA	NC_009648.1	+	3973082	3973203	KPN_RS17380	3UTR	NC_009648.1	+	3558275	3558384	125	0	2	0.042582	0.178646
pnp	CDS	NC_009648.1	-	3932399	3934646	iraM	CDS	NC_009648.1	+	4875624	4875977	125	2	1	0.000249453	0.00664566
rsfS	5UTR	NC_009648.1	-	757378	757567	ArcZ	ncRNA	NC_009648.1	+	3973082	3973203	125	6	2	0.148633	0.348696
htpG	CDS	NC_009648.1	+	499375	501249	carB	CDS	NC_009648.1	+	43661	46885	125	0	1	0.0670035	0.231349
KPN_RS23140	5UTR	NC_009648.1	+	4705220	4705319	SroC	ncRNA	NC_009648.1	-	769973	770129	125	0	1	NaN	NaN
KPN_RS08335	CDS	NC_009648.1	+	1728533	1729453	wzxE	CDS	NC_009648.1	+	4700696	4701946	125	2	1	0.0536647	0.202907
KPN_RS12485	CDS	NC_009648.1	-	2539137	2539796	KPN_RS23860	CDS	NC_009648.1	+	4851365	4851574	125	0	1	0.051774	0.197463
hupB	CDS	NC_009648.1	+	445152	445424	KPN_RS02640	CDS	NC_009648.1	-	541811	542677	125	3	1	0.042602	0.178646
MgrR	ncRNA	NC_009648.1	+	1792507	1792605	ompX	CDS	NC_009648.1	+	939222	939734	125	125	1	NaN	NaN
KPN_RS07720	CDS	NC_009648.1	-	1597377	1598762	ompX	CDS	NC_009648.1	+	939222	939734	125	125	1	0.00159912	0.0256602
ftsZ	5UTR	NC_009648.1	+	117041	117072	KpnR_019	ncRNA	NC_009648.1	-	976289	976417	124	99	1	NaN	NaN
KPN_RS04730	CDS	NC_009648.1	+	983826	984389	deoD	CDS	NC_009648.1	+	5296115	5296834	124	19	1	0.009252	0.0776303
frdC	CDS	NC_009648.1	-	4979837	4980232	menA	CDS	NC_009648.1	-	4625302	4626222	124	3	1	0.069936	0.232852
CpxQ	ncRNA	NC_009648.1	+	4622452	4622509	pbpC	CDS	NC_009648.1	-	3127425	3129749	124	124	1	0.0556381	0.209198
KPN_RS19310	CDS	NC_009648.1	-	3923702	3924205	KPN_RS19665	3UTR	NC_009648.1	+	3992124	3992210	124	4	1	0.00462474	0.0518386
RaiZ	ncRNA	NC_009648.1	+	3210661	3210819	KPN_RS02295	5UTR	NC_009648.1	+	476373	476522	124	1	1	1.41138e-08	1.59388e-06
KPN_RS17070:pduA	IGR	NC_009648.1	+	3497164	3515859	KPN_RS28175	CDS	NC_009651.1	-	66239	66898	124	121	1	0.0334274	0.159506
kefF	CDS	NC_009648.1	+	47420	47953	cadB	CDS	NC_009648.1	+	546709	548043	124	12	1	0.0061138	0.0607356
hupB	5UTR	NC_009648.1	+	445033	445151	KpnR_040	ncRNA	NC_009648.1	-	1595047	1595119	124	124	1	NaN	NaN
mfd	CDS	NC_009648.1	-	1261464	1264910	KPN_RS17995	CDS	NC_009648.1	+	3678033	3678791	124	3	1	NaN	NaN
fbp	CDS	NC_009648.1	-	5056906	5057904	KPN_RS07015	CDS	NC_009648.1	+	1466238	1467290	124	3	1	0.049072	0.195895
KPN_RS13440:rfbB	IGR	NC_009648.1	-	2719272	2721760	GcvB	ncRNA	NC_009648.1	+	3469834	3470041	123	2	1	0.014294	0.100064
ltaE	CDS	NC_009648.1	-	1008540	1009541	KPN_RS02740	CDS	NC_009648.1	-	566581	567981	123	4	1	0.0899256	0.270427
KPN_RS14255	CDS	NC_009648.1	-	2923533	2924075	KpnR_128	ncRNA	NC_009649.1	+	134372	134491	123	1	1	0.138659	0.337869
pyrB	CDS	NC_009648.1	-	5089755	5090690	KPN_RS07435	3UTR	NC_009648.1	-	1552686	1552772	123	123	1	NaN	NaN
KPN_RS22940:KPN_RS22945	IGR	NC_009648.1	+	4664902	4664972	KpnR_127	ncRNA	NC_009649.1	-	134020	134087	123	47	1	0.003911	0.0458693
purL	CDS	NC_009648.1	-	3167342	3171229	nagZ	CDS	NC_009648.1	+	1252708	1253718	123	6	1	0.0111277	0.0883721
CpxQ	ncRNA	NC_009648.1	+	4622452	4622509	gpmM	CDS	NC_009648.1	+	4336737	4338281	123	6	1	0.0669671	0.231349
minD	CDS	NC_009648.1	+	2540943	2541755	KPN_RS25155	CDS	NC_009648.1	-	5102385	5103887	123	8	1	0.000263102	0.00695766
dtpA	CDS	NC_009648.1	+	2168061	2169566	wbaP	CDS	NC_009648.1	-	2738813	2740240	122	5	1	6.35635e-05	0.0021749
KPN_RS06380	CDS	NC_009648.1	-	1340588	1341871	KpnR_023	ncRNA	NC_009648.1	-	1121359	1121526	122	3	1	0.0670494	0.231349
clpK	CDS	NC_009649.1	+	44559	47354	KPN_RS23160:GlmZ	IGR	NC_009648.1	+	4707245	4707420	122	8	1	0.0525488	0.200035
fkpA	CDS	NC_009648.1	-	4076197	4077027	phoR	CDS	NC_009648.1	+	380770	382065	122	5	1	0.00740849	0.0689898
ftsQ	CDS	NC_009648.1	+	114921	115751	KPN_RS20710	CDS	NC_009648.1	-	4189920	4190270	122	10	1	0.000357104	0.00878377
gabT	CDS	NC_009648.1	-	287232	288515	GcvB	ncRNA	NC_009648.1	+	3469834	3470041	122	122	1	NaN	NaN
gabP	5UTR	NC_009648.1	-	287083	287232	GcvB	ncRNA	NC_009648.1	+	3469834	3470041	122	122	1	NaN	NaN
hflX	CDS	NC_009648.1	+	5001388	5002668	KPN_RS06845	CDS	NC_009648.1	+	1433149	1433457	122	2	1	0.00451052	0.0509057
KPN_RS08760	CDS	NC_009648.1	+	1808335	1809126	SroC	ncRNA	NC_009648.1	-	769973	770129	122	13	1	0.148633	0.348696
ArcZ	ncRNA	NC_009648.1	+	3973082	3973203	KPN_RS08350	5UTR	NC_009648.1	+	1733612	1733761	122	0	2	0.00756734	0.0690797
ribB	CDS	NC_009648.1	-	3778154	3778807	KPN_RS03625	CDS	NC_009648.1	+	763390	763872	122	23	1	NaN	NaN
rraB	CDS	NC_009648.1	+	5092708	5093130	ybiB	CDS	NC_009648.1	+	928337	929305	122	7	1	0.000234659	0.00635526
KPN_RS14160	CDS	NC_009648.1	-	2894808	2895911	KPN_RS18485:nudF	IGR	NC_009648.1	-	3772709	3776193	122	0	1	0.031672	0.152182
KPN_RS16290	CDS	NC_009648.1	+	3333248	3334228	KpnR_023	ncRNA	NC_009648.1	-	1121359	1121526	122	3	1	0.120374	0.312155
KpnR_124	ncRNA	NC_009649.1	-	50982	51224	KPN_RS16085	CDS	NC_009648.1	-	3299681	3300043	122	16	1	NaN	NaN
CpxQ	ncRNA	NC_009648.1	+	4622452	4622509	KPN_RS15925	5UTR	NC_009648.1	-	3267808	3267869	122	122	1	NaN	NaN
cytR	CDS	NC_009648.1	-	4629320	4630348	KPN_RS05820	CDS	NC_009648.1	+	1239670	1240623	122	118	1	NaN	NaN
KPN_RS26745	CDS	NC_009649.1	+	94898	95219	KPN_RS26360	CDS	NC_009649.1	+	30103	30617	121	0	2	NaN	NaN
KPN_RS02035	5UTR	NC_009648.1	-	421673	421751	SroC	ncRNA	NC_009648.1	-	769973	770129	121	5	1	0.0140586	0.100064
KPN_RS23160:GlmZ	IGR	NC_009648.1	+	4707245	4707420	KpnR_124	ncRNA	NC_009649.1	-	50982	51224	121	17	1	0.0519236	0.197949
KPN_RS11505	CDS	NC_009648.1	+	2338585	2338821	KPN_RS00290	CDS	NC_009648.1	+	61194	62558	121	116	1	NaN	NaN
KPN_RS30125	CDS	NC_009648.1	-	2736704	2737768	KPN_RS28175	CDS	NC_009651.1	-	66239	66898	121	22	1	6.359e-05	0.0021749
KPN_RS27960	5UTR	NC_009651.1	-	28950	29013	KPN_RS28180	5UTR	NC_009651.1	-	67810	67965	121	119	1	NaN	NaN
wbaP	CDS	NC_009648.1	-	2738813	2740240	MicF	ncRNA	NC_009648.1	+	2896241	2896333	121	2	1	0.130728	0.32795
KPN_RS26745_2	CDS	NC_009649.1	+	95219	96105	KPN_RS26360	CDS	NC_009649.1	+	30103	30617	121	0	2	NaN	NaN
KPN_RS09460	5UTR	NC_009648.1	-	1942220	1942251	CyaR	ncRNA	NC_009648.1	+	2775703	2775790	121	1	2	0.00871885	0.0755942
KPN_RS22450:KPN_RS22455	IGR	NC_009648.1	+	4560433	4560614	KPN_RS25590:KPN_RS25595	IGR	NC_009648.1	+	5200091	5200272	121	18	2	NaN	NaN
CpxQ	ncRNA	NC_009648.1	+	4622452	4622509	KPN_RS14635	CDS	NC_009648.1	+	2999180	3000109	121	7	1	0.000510888	0.0115244
sul2	CDS	NC_009651.1	+	18529	19344	truA	CDS	NC_009648.1	-	2977468	2978280	121	121	1	0.0109153	0.0869546
gpmB	CDS	NC_009648.1	+	5307260	5307907	SroC	ncRNA	NC_009648.1	-	769973	770129	121	13	1	NaN	NaN
fkpA	CDS	NC_009648.1	-	4076197	4077027	gshA	CDS	NC_009648.1	-	3318182	3319738	120	120	1	NaN	NaN
KPN_RS27210	CDS	NC_009650.1	+	8516	9127	KPN_RS28190	CDS	NC_009651.1	-	69331	69942	120	0	2	NaN	NaN
ftsY	CDS	NC_009648.1	-	4187339	4188862	SroC	ncRNA	NC_009648.1	-	769973	770129	120	3	2	0.00862157	0.0751943
nrdD	CDS	NC_009648.1	-	5074736	5076874	FnrS	ncRNA	NC_009648.1	+	1539850	1539972	120	1	1	0.000190349	0.00539953
drmA	CDS	NC_009648.1	+	5151896	5155894	MgrR	ncRNA	NC_009648.1	+	1792507	1792605	120	0	1	0.00698229	0.0661953
sohB	CDS	NC_009648.1	+	1422290	1423336	SroC	ncRNA	NC_009648.1	-	769973	770129	120	4	1	0.000558177	0.0122676
KPN_RS04400	CDS	NC_009648.1	-	909658	910623	CyaR	ncRNA	NC_009648.1	+	2775703	2775790	120	4	1	NaN	NaN
KPN_RS09205	CDS	NC_009648.1	+	1892199	1893602	KPN_RS26485	CDS	NC_009649.1	-	53566	54969	120	0	2	NaN	NaN
KPN_RS14160	CDS	NC_009648.1	-	2894808	2895911	crp	CDS	NC_009648.1	+	4085966	4086598	120	6	2	NaN	NaN
KPN_RS12940	3UTR	NC_009648.1	+	2627860	2628009	SroC	ncRNA	NC_009648.1	-	769973	770129	120	3	1	0.00023995	0.00646928
KPN_RS27005	CDS	NC_009649.1	+	144584	146008	KPN_RS27630	CDS	NC_009650.1	+	76424	77848	120	0	2	NaN	NaN
dinD	CDS	NC_009648.1	-	4478203	4479027	KPN_RS28185	5UTR	NC_009651.1	+	67909	68153	120	0	1	1.95316e-05	0.000825197
KPN_RS15265	CDS	NC_009648.1	-	3120873	3121493	KPN_RS23765	CDS	NC_009648.1	-	4832424	4832933	120	2	1	0.115286	0.306724
KPN_RS15875	CDS	NC_009648.1	+	3251320	3252999	GcvB	ncRNA	NC_009648.1	+	3469834	3470041	120	6	1	0.0986976	0.284129
KPN_RS23945	CDS	NC_009648.1	+	4867339	4869597	dnaJ	CDS	NC_009648.1	+	15616	16749	120	0	1	0.093074	0.270427
uspA	CDS	NC_009648.1	+	4217328	4217765	KPN_RS10440	CDS	NC_009648.1	-	2135338	2136006	120	2	1	0.000822137	0.016358
mazG	5UTR	NC_009648.1	-	3424312	3424461	KPN_RS23375	3UTR	NC_009648.1	-	4747147	4747296	119	119	1	NaN	NaN
ompW	CDS	NC_009648.1	+	1399483	1400121	KPN_RS14515	3UTR	NC_009648.1	-	2973545	2973652	119	0	1	0.0670494	0.231349
aceE	CDS	NC_009648.1	+	137677	140340	KPN_RS14160	CDS	NC_009648.1	-	2894808	2895911	119	7	1	0.111539	0.299047
KPN_RS28220	CDS	NC_009651.1	-	73772	74335	KPN_RS04395	CDS	NC_009648.1	+	908773	909477	119	0	1	0.120628	0.312155
mltD	CDS	NC_009648.1	-	259761	261128	KPN_RS01215:dnaQ	IGR	NC_009648.1	+	262861	263193	119	4	1	0.00390868	0.0458693
gpsA	CDS	NC_009648.1	-	4334157	4335176	CpxQ	ncRNA	NC_009648.1	+	4622452	4622509	119	4	1	0.111005	0.299047
KPN_RS26360	CDS	NC_009649.1	+	30103	30617	KPN_RS26745	CDS	NC_009649.1	+	94898	95219	119	0	2	NaN	NaN
nuoG	CDS	NC_009648.1	-	2941953	2944679	KPN_RS26050	CDS	NC_009648.1	+	5284347	5284760	119	3	1	2.58572e-05	0.00104335
KPN_RS24745	CDS	NC_009648.1	+	5019612	5020466	CyaR	ncRNA	NC_009648.1	+	2775703	2775790	119	2	1	0.00298949	0.0392481
KPN_RS02955	CDS	NC_009648.1	+	613227	615956	DsrA	ncRNA	NC_009648.1	-	2645420	2645508	119	10	1	6.89181e-08	6.31374e-06
KPN_RS01520	CDS	NC_009648.1	-	321074	321640	CyaR	ncRNA	NC_009648.1	+	2775703	2775790	119	1	1	0.146684	0.345787
yeaG	CDS	NC_009648.1	-	1341957	1343891	SdsR	ncRNA	NC_009648.1	-	2580978	2581082	119	2	1	0.00805443	0.0727491
uspE	CDS	NC_009648.1	-	1699390	1700340	SroC	ncRNA	NC_009648.1	-	769973	770129	119	10	1	0.000130318	0.00395267
cfa	5UTR	NC_009648.1	+	2194179	2194384	CpxQ	ncRNA	NC_009648.1	+	4622452	4622509	119	2	1	0.084738	0.25715
KPN_RS09045	CDS	NC_009648.1	-	1857794	1859239	GcvB	ncRNA	NC_009648.1	+	3469834	3470041	119	2	1	0.023428	0.12916
rpoH	CDS	NC_009648.1	-	4184496	4185350	MgrR	ncRNA	NC_009648.1	+	1792507	1792605	119	2	1	0.114632	0.305118
KPN_RS27925	5UTR	NC_009651.1	-	24461	24603	tetR(D)	CDS	NC_009651.1	-	85162	85818	118	113	1	NaN	NaN
katG	CDS	NC_009648.1	+	2009577	2011754	KpnR_128	ncRNA	NC_009649.1	+	134372	134491	118	0	1	0.000672594	0.0140889
alaS	CDS	NC_009648.1	-	3323305	3325932	KPN_RS13800	CDS	NC_009648.1	-	2812711	2813868	118	7	1	0.0174762	0.11065
groL	5UTR	NC_009648.1	+	4962506	4962655	KPN_RS23375	3UTR	NC_009648.1	-	4747147	4747296	118	1	1	0.00125682	0.022125
KpnR_124	ncRNA	NC_009649.1	-	50982	51224	KPN_RS30525	CDS	NC_009648.1	-	2731206	2732828	118	4	1	NaN	NaN
KPN_RS23815	CDS	NC_009648.1	+	4842153	4843442	KPN_RS19875	CDS	NC_009648.1	+	4034492	4037602	118	118	1	2.96481e-05	0.0011649
KpnR_023	ncRNA	NC_009648.1	-	1121359	1121526	KPN_RS17070:pduA	IGR	NC_009648.1	+	3497164	3515859	118	118	1	0.042582	0.178646
KPN_RS14160	5UTR	NC_009648.1	-	2895912	2895984	icd	CDS	NC_009648.1	+	1298996	1300246	118	2	1	0.0363181	0.166147
MicL	ncRNA	NC_009648.1	-	2609852	2610162	fepA	CDS	NC_009648.1	-	679165	681393	118	3	1	0.001296	0.022484
KPN_RS05700	CDS	NC_009648.1	-	1216134	1216520	KPN_RS11505	CDS	NC_009648.1	+	2338585	2338821	118	118	1	7.96203e-06	0.000387442
KPN_RS04215	CDS	NC_009648.1	+	869905	870639	malM 3'	ncRNA	NC_009648.1	+	4844452	4844548	118	1	1	0.00915182	0.0776303
KPN_RS11505	CDS	NC_009648.1	+	2338585	2338821	GlmZ	ncRNA	NC_009648.1	+	4707421	4707597	118	0	1	0.00893445	0.0771655
ybgE	5UTR	NC_009648.1	+	831532	831681	drmD	CDS	NC_009648.1	+	5144603	5147743	118	3	1	0.000274031	0.00718322
lacZ	CDS	NC_009649.1	-	16907	19981	mglB	CDS	NC_009648.1	-	2839034	2840032	118	2	1	NaN	NaN
ChiX	ncRNA	NC_009648.1	+	510362	510442	RaiZ	ncRNA	NC_009648.1	+	3210661	3210819	118	20	2	0.00188323	0.0288773
KpnR_099	ncRNA	NC_009648.1	+	4276216	4276497	SdsR	ncRNA	NC_009648.1	-	2580978	2581082	117	2	1	0.122726	0.313733
KPN_RS02030	CDS	NC_009648.1	-	418970	420334	malM 3'	ncRNA	NC_009648.1	+	4844452	4844548	117	8	1	0.138659	0.337869
KPN_RS23860	3UTR	NC_009648.1	+	4851575	4851724	KPN_RS19875	CDS	NC_009648.1	+	4034492	4037602	117	117	1	NaN	NaN
KPN_RS19465:greA	IGR	NC_009648.1	-	3952499	3953859	infC	CDS	NC_009648.1	-	2387441	2387983	117	5	1	0.0692296	0.232852
KPN_RS20430	CDS	NC_009648.1	-	4127886	4128155	KPN_RS28000	CDS	NC_009651.1	-	36996	37334	117	1	1	NaN	NaN
hns	CDS	NC_009648.1	+	2411908	2412315	queG	CDS	NC_009648.1	-	4993620	4994759	117	11	1	0.0636489	0.221403
wbaP	CDS	NC_009648.1	-	2738813	2740240	CpxQ	ncRNA	NC_009648.1	+	4622452	4622509	117	4	1	1.92548e-06	0.000115403
folX	CDS	NC_009648.1	+	2964309	2964671	KPN_RS00290	CDS	NC_009648.1	+	61194	62558	117	5	1	0.0284197	0.145186
KPN_RS27920	5UTR	NC_009651.1	-	23826	24062	KPN_RS26375	5UTR	NC_009649.1	+	33228	33417	117	115	2	NaN	NaN
gdhA	CDS	NC_009648.1	-	1361394	1362737	GcvB	ncRNA	NC_009648.1	+	3469834	3470041	117	2	2	9.17237e-05	0.0029516
KPN_RS02800	CDS	NC_009648.1	+	577878	578267	ChiX	ncRNA	NC_009648.1	+	510362	510442	117	11	2	0.00082072	0.016358
deoB	CDS	NC_009648.1	+	5294789	5296012	KPN_RS23860	3UTR	NC_009648.1	+	4851575	4851724	117	1	1	0.00665691	0.0647012
KPN_RS28130:KPN_RS32115	IGR	NC_009651.1	-	55131	59561	CyaR	ncRNA	NC_009648.1	+	2775703	2775790	117	6	1	0.0289196	0.145773
KPN_RS02800	CDS	NC_009648.1	+	577878	578267	KPN_RS22045	CDS	NC_009648.1	-	4473805	4475427	117	116	1	0.000149434	0.0044351
groL	CDS	NC_009648.1	+	4962656	4964302	KPN_RS14580	CDS	NC_009648.1	-	2987343	2988152	116	7	1	0.0161031	0.107052
FnrS	ncRNA	NC_009648.1	+	1539850	1539972	KPN_RS10895:KPN_RS10900	IGR	NC_009648.1	+	2217368	2217555	116	1	1	1.79142e-05	0.00077324
upp	CDS	NC_009648.1	-	3091924	3092550	SdhX	ncRNA	NC_009648.1	+	827990	828076	116	0	1	0.018554	0.116479
silC	CDS	NC_009649.1	-	89077	90462	cusF_2	CDS	NC_009649.1	-	88695	89048	116	113	1	0.111568	0.299047
bfr	CDS	NC_009648.1	-	4068811	4069287	pqqB	5UTR	NC_009648.1	+	1998846	1999029	116	4	1	0.121614	0.312155
hfq	5UTR	NC_009648.1	+	5000763	5001003	aroA	5UTR	NC_009648.1	+	1053999	1054148	116	116	1	NaN	NaN
rfaD	CDS	NC_009648.1	+	4343921	4344853	rodZ	5UTR	NC_009648.1	-	3125038	3125190	116	1	1	0.12886	0.327736
bcsC	CDS	NC_009648.1	-	4244009	4247485	CpxQ	ncRNA	NC_009648.1	+	4622452	4622509	116	3	1	0.0621766	0.22026
eco	CDS	NC_009648.1	+	2884883	2885374	lrp	5UTR	NC_009648.1	+	1031506	1031650	116	3	1	0.037923	0.169322
KPN_RS05055	3UTR	NC_009648.1	+	1058537	1058639	DsrA	ncRNA	NC_009648.1	-	2645420	2645508	116	7	1	0.0434532	0.181537
KPN_RS23860	3UTR	NC_009648.1	+	4851575	4851724	grcA	CDS	NC_009648.1	-	3189256	3189639	116	11	1	4.92469e-08	4.72876e-06
KpnR_023	ncRNA	NC_009648.1	-	1121359	1121526	cfa	5UTR	NC_009648.1	+	2194179	2194384	116	14	1	NaN	NaN
ArcZ	ncRNA	NC_009648.1	+	3973082	3973203	KPN_RS26075	CDS	NC_009648.1	+	5288517	5288678	116	0	2	0.0245329	0.134221
alaC	CDS	NC_009648.1	-	3005437	3006651	proP	CDS	NC_009648.1	+	4927460	4928962	116	5	1	0.101504	0.284129
KPN_RS28800	CDS	NC_009648.1	+	1594540	1594962	KPN_RS11750	3UTR	NC_009648.1	-	2390198	2390347	115	0	1	0.012832	0.0938376
KPN_RS20665	CDS	NC_009648.1	+	4180135	4181139	KPN_RS27890	CDS	NC_009651.1	+	16555	17559	115	0	2	NaN	NaN
KPN_RS23860	3UTR	NC_009648.1	+	4851575	4851724	KpnR_045	ncRNA	NC_009648.1	+	1745946	1746213	115	0	1	0.017306	0.109843
hlyD	CDS	NC_009648.1	-	917343	918338	CyaR	ncRNA	NC_009648.1	+	2775703	2775790	115	3	1	0.0132702	0.0960034
KPN_RS14160	CDS	NC_009648.1	-	2894808	2895911	DsrA	ncRNA	NC_009648.1	-	2645420	2645508	115	0	1	0.0202642	0.121773
yhjD	CDS	NC_009648.1	+	4232702	4233733	KPN_RS21955	3UTR	NC_009648.1	-	4456275	4456342	115	6	1	0.00427051	0.0494022
KPN_RS13340	CDS	NC_009648.1	-	2698542	2699366	KPN_RS25195	CDS	NC_009648.1	+	5113883	5114896	115	3	1	0.057286	0.209198
cra	CDS	NC_009648.1	+	99727	100731	KpnR_128	ncRNA	NC_009649.1	+	134372	134491	115	5	2	0.0021455	0.0315001
KPN_RS06885	CDS	NC_009648.1	-	1437673	1439607	ArcZ	ncRNA	NC_009648.1	+	3973082	3973203	115	4	1	5.77763e-05	0.00202228
KPN_RS28180	5UTR	NC_009651.1	-	67810	67965	KPN_RS27960	5UTR	NC_009651.1	-	28950	29013	115	115	2	NaN	NaN
nagZ	CDS	NC_009648.1	+	1252708	1253718	MicF	ncRNA	NC_009648.1	+	2896241	2896333	115	6	1	0.00285179	0.0379307
citX	CDS	NC_009648.1	+	62738	63277	iolB	CDS	NC_009648.1	+	5106683	5107492	115	115	1	0.111568	0.299047
KPN_RS28140	CDS	NC_009651.1	+	61648	62619	KPN_RS27440	CDS	NC_009650.1	+	51214	51885	115	0	2	NaN	NaN
CpxQ	ncRNA	NC_009648.1	+	4622452	4622509	silP	CDS	NC_009649.1	-	81032	83479	115	2	1	0.069936	0.232852
KPN_RS27910:KPN_RS32530	IGR	NC_009651.1	-	18066	19758	RaiZ	ncRNA	NC_009648.1	+	3210661	3210819	115	3	1	0.084738	0.25715
ppc	CDS	NC_009648.1	-	4647592	4650243	malM 3'	ncRNA	NC_009648.1	+	4844452	4844548	115	4	1	0.0203144	0.121792
KPN_RS26110	3UTR	NC_009648.1	+	5296835	5296984	pepA	CDS	NC_009648.1	-	5098256	5099767	114	5	1	0.000117789	0.00366553
bcp	CDS	NC_009648.1	+	3085058	3085528	chiP	5UTR	NC_009648.1	+	790188	790292	114	114	1	0.063296	0.22026
bcp	CDS	NC_009648.1	+	3085058	3085528	ChiX	ncRNA	NC_009648.1	+	510362	510442	114	114	1	NaN	NaN
cfa	CDS	NC_009648.1	+	2194385	2195533	KPN_RS13500	CDS	NC_009648.1	-	2740343	2742505	114	6	1	0.0186487	0.116674
clpK	CDS	NC_009649.1	+	44559	47354	SdsR	ncRNA	NC_009648.1	-	2580978	2581082	114	2	1	0.0308388	0.152182
clpP	5UTR	NC_009648.1	+	440122	440255	KPN_RS19095	CDS	NC_009648.1	+	3889226	3889594	114	114	1	NaN	NaN
KPN_RS23860	3UTR	NC_009648.1	+	4851575	4851724	KPN_RS19095	CDS	NC_009648.1	+	3889226	3889594	114	114	1	0.012832	0.0938376
KPN_RS00475	CDS	NC_009648.1	+	103152	104918	ArcZ	ncRNA	NC_009648.1	+	3973082	3973203	114	4	1	0.000589532	0.0128779
ArcZ	ncRNA	NC_009648.1	+	3973082	3973203	apbC	CDS	NC_009648.1	-	2804402	2805511	114	0	1	0.031672	0.152182
focA	CDS	NC_009648.1	-	1048987	1049844	KPN_RS10290:KPN_RS31350	IGR	NC_009648.1	-	2108453	2109112	114	0	1	NaN	NaN
KPN_RS26485	CDS	NC_009649.1	-	53566	54969	KPN_RS09205	CDS	NC_009648.1	+	1892199	1893602	114	0	2	NaN	NaN
CpxQ	ncRNA	NC_009648.1	+	4622452	4622509	KPN_RS12485	CDS	NC_009648.1	-	2539137	2539796	114	4	2	0.148633	0.348696
cof	CDS	NC_009648.1	+	451251	452069	SdsR	ncRNA	NC_009648.1	-	2580978	2581082	114	16	1	0.0540514	0.204283
fabD	CDS	NC_009648.1	+	1240639	1241568	KPN_RS05820	CDS	NC_009648.1	+	1239670	1240623	114	2	1	0.0240026	0.13152
aadB	CDS	NC_009651.1	-	37667	38200	KPN_RS20735	3UTR	NC_009648.1	+	4195189	4195338	114	2	1	0.057286	0.209198
[truncated: 5,070 more rows]
