# Supplementary material for: The global RNA–RNA interactome of Klebsiella pneumoniae unveils a small RNA regulator of cell division
Source: Proc Natl Acad Sci U S A. 2024 Feb 20;121(9):e2317322121. doi: 10.1073/pnas.2317322121 (PMC10907235; doi:10.1073/pnas.2317322121)
Supplement: Supplementary file 5 — Dataset S04 (XLSX) [file pnas.2317322121.sd04.xlsx]

## Sheet: Description
Dataset S4: Hfq RIL-seq analysis 3' end sRNAs
RNA was co-immunoprecipitated with WT and Hfq-3xFLAG at ESP (OD600 of 2)
column	explanation
name	gene name; fragment at the 5' end (name1) or 3' end (name2) of the chimeric read.
type	transcript type of the ligated fragment at the 5' end (type1) or 3' end (type2) of the chimeric read.
reference genome	K. pneumoniae MGH78578 chromosome (NC_009648.1) or plasmids (NC_009649.1, NC_009650.1, NC_009651.1, NC_009652.1 and NC_009653.1)
strand	position of the annotated gene on the leading (+) or lagging (-) strand
left/right	left and right position of the annotation.
nb_chi	number of recovered chimeras with these two fragments.
nb_multi	number of interactions containing more than two partners
in_libs	detection of the chimeric fragment in a single (1) or both (2) replicates.
p_value	On the pooled replicates, a p-value is computed based on sequence complementarity. NaN: not a number.
fdr	The method of Benjamini-Hochberg is used to compute the false discovery rate.

## Sheet: interactions 3'end sRNAs_Hfq-3F
Dataset S4: Hfq RIL-seq analysis 3' end sRNAs
name1	type1	ref1	strand1	left1	right1	name2	type2	ref2	strand2	left2	right2	nb_chi	nb_multi	in_libs	pvalue	fdr
skp	5UTR	KpnR_009648.1	+	226075	226246	CpxQ	ncRNA	KpnR_009648.1	+	4622452	4622509	19972	306	2	9.08941e-15	3.0224e-12
CpxQ	ncRNA	KpnR_009648.1	+	4622452	4622509	CsrB	ncRNA	KpnR_009648.1	-	3438471	3438838	17063	514	2	3.57258e-26	3.56385e-23
KPN_RS11505	CDS	KpnR_009648.1	+	2338585	2338821	MicL	ncRNA	KpnR_009648.1	-	2609852	2610162	4298	84	2	5.28143e-12	1.21581e-09
hns	CDS	KpnR_009648.1	+	2411908	2412315	CpxQ	ncRNA	KpnR_009648.1	+	4622452	4622509	2761	65	2	2.76395e-06	0.000157554
ArcZ	ncRNA	KpnR_009648.1	+	3973082	3973203	MicL	ncRNA	KpnR_009648.1	-	2609852	2610162	2722	65	2	8.33457e-06	0.000401222
ftsZ	5UTR	KpnR_009648.1	+	117041	117072	DinR	ncRNA	KpnR_009648.1	-	1222098	1222253	2430	86	2	0.00219439	0.0318546
CsrB	ncRNA	KpnR_009648.1	-	3438471	3438838	CpxQ	ncRNA	KpnR_009648.1	+	4622452	4622509	2328	173	2	4.86342e-17	2.07923e-14
KPN_RS22320	5UTR	KpnR_009648.1	-	4532847	4532996	CpxQ	ncRNA	KpnR_009648.1	+	4622452	4622509	1517	81	2	3.75937e-13	1.03851e-10
FnrS	ncRNA	KpnR_009648.1	+	1539850	1539972	RaiZ	ncRNA	KpnR_009648.1	+	3210661	3210819	1177	152	2	3.77353e-05	0.00142948
groL	CDS	KpnR_009648.1	+	4962656	4964302	MicL	ncRNA	KpnR_009648.1	-	2609852	2610162	1129	48	2	1.78027e-05	0.000772139
KpnR_023	ncRNA	KpnR_009648.1	-	1121359	1121526	CpxQ	ncRNA	KpnR_009648.1	+	4622452	4622509	1032	8	2	0.00280621	0.0374355
sucA	5UTR	KpnR_009648.1	+	821696	821814	GlnZ	ncRNA	KpnR_009648.1	-	4577815	4577914	1029	46	2	2.10319e-27	2.36031e-24
lrp	CDS	KpnR_009648.1	+	1031651	1032145	CpxQ	ncRNA	KpnR_009648.1	+	4622452	4622509	919	415	2	4.39341e-06	0.000231343
SroC	ncRNA	KpnR_009648.1	-	769973	770129	KpnR_122	ncRNA	KpnR_009648.1	+	5116601	5116790	801	29	2	7.18226e-09	8.65535e-07
CsrC	ncRNA	KpnR_009648.1	+	4572621	4572867	CpxQ	ncRNA	KpnR_009648.1	+	4622452	4622509	739	27	2	3.40813e-07	2.62645e-05
CpxQ	ncRNA	KpnR_009648.1	+	4622452	4622509	SdhX	ncRNA	KpnR_009648.1	+	827990	828076	672	11	2	0.0455118	0.187855
KPN_RS26435	5UTR	KpnR_009649.1	+	43476	43558	CpxQ	ncRNA	KpnR_009648.1	+	4622452	4622509	657	42	2	1.92762e-08	2.07259e-06
ackA	5UTR	KpnR_009648.1	+	2957708	2957928	SdhX	ncRNA	KpnR_009648.1	+	827990	828076	620	21	2	1.4512e-06	9.01652e-05
dapF	CDS	KpnR_009648.1	+	4715452	4716276	MicL	ncRNA	KpnR_009648.1	-	2609852	2610162	580	30	2	3.53027e-14	1.09292e-11
eptB	5UTR	KpnR_009648.1	-	4281594	4281700	RaiZ	ncRNA	KpnR_009648.1	+	3210661	3210819	554	15	2	6.58712e-07	4.54917e-05
KPN_RS13390	CDS	KpnR_009648.1	-	2709020	2712586	CpxQ	ncRNA	KpnR_009648.1	+	4622452	4622509	528	26	2	2.36804e-11	4.77759e-09
lysM	CDS	KpnR_009648.1	-	1906913	1907362	MicL	ncRNA	KpnR_009648.1	-	2609852	2610162	450	6	2	0.0288187	0.145479
moaA	5UTR	KpnR_009648.1	+	905892	906014	CpxQ	ncRNA	KpnR_009648.1	+	4622452	4622509	413	13	2	0.000137114	0.00412398
RaiZ	ncRNA	KpnR_009648.1	+	3210661	3210819	KPN_RS02170	3UTR	KpnR_009648.1	+	452070	452219	392	25	2	0.00210584	0.0310361
lacZ	CDS	KpnR_009649.1	-	16907	19981	CpxQ	ncRNA	KpnR_009648.1	+	4622452	4622509	381	29	2	5.02416e-09	6.39815e-07
CpxQ	ncRNA	KpnR_009648.1	+	4622452	4622509	KpnR_023	ncRNA	KpnR_009648.1	-	1121359	1121526	333	8	2	0.0179626	0.11329
KPN_RS02800	CDS	KpnR_009648.1	+	577878	578267	CpxQ	ncRNA	KpnR_009648.1	+	4622452	4622509	320	13	2	0.000755835	0.015318
CpxQ	ncRNA	KpnR_009648.1	+	4622452	4622509	RaiZ	ncRNA	KpnR_009648.1	+	3210661	3210819	317	167	2	0.0149745	0.103816
KpnR_124	ncRNA	KpnR_009649.1	-	50982	51224	DapZ	ncRNA	KpnR_009648.1	+	41908	41977	281	11	2	5.43441e-09	6.8238e-07
hupA	5UTR	KpnR_009648.1	+	4792333	4792436	CpxQ	ncRNA	KpnR_009648.1	+	4622452	4622509	273	11	2	0.00188505	0.0288805
KpnR_006	ncRNA	KpnR_009648.1	+	137318	137597	KPN_RS23375	3UTR	KpnR_009648.1	-	4747147	4747296	271	3	2	5.09278e-12	1.18761e-09
KPN_RS28175	CDS	KpnR_009651.1	-	66239	66898	GlnZ	ncRNA	KpnR_009648.1	-	4577815	4577914	230	5	2	0.0529732	0.201565
DinR	ncRNA	KpnR_009648.1	-	1222098	1222253	FnrS	ncRNA	KpnR_009648.1	+	1539850	1539972	206	2	2	0.0161774	0.107387
DinR	ncRNA	KpnR_009648.1	-	1222098	1222253	KpnR_128	ncRNA	KpnR_009649.1	+	134372	134491	205	5	2	0.0896473	0.270427
KPN_RS11045	5UTR	KpnR_009648.1	-	2246298	2246327	CpxQ	ncRNA	KpnR_009648.1	+	4622452	4622509	204	3	2	0.00275578	0.0368724
KPN_RS28175	CDS	KpnR_009651.1	-	66239	66898	CpxQ	ncRNA	KpnR_009648.1	+	4622452	4622509	188	14	2	0.00537736	0.0567728
thrS	CDS	KpnR_009648.1	-	2387987	2389915	CpxQ	ncRNA	KpnR_009648.1	+	4622452	4622509	187	16	2	4.29238e-17	1.87985e-14
CpxQ	ncRNA	KpnR_009648.1	+	4622452	4622509	CsrC	ncRNA	KpnR_009648.1	+	4572621	4572867	184	11	2	5.38028e-05	0.00192005
KPN_RS23815	CDS	KpnR_009648.1	+	4842153	4843442	CpxQ	ncRNA	KpnR_009648.1	+	4622452	4622509	184	1	2	0.0517344	0.197463
pagP	CDS	KpnR_009648.1	+	744798	745316	CpxQ	ncRNA	KpnR_009648.1	+	4622452	4622509	174	1	2	3.08021e-07	2.44727e-05
KPN_RS30125	CDS	KpnR_009648.1	-	2736704	2737768	CpxQ	ncRNA	KpnR_009648.1	+	4622452	4622509	169	12	2	0.0997847	0.284129
CpxQ	ncRNA	KpnR_009648.1	+	4622452	4622509	KPN_RS28175	3UTR	KpnR_009651.1	-	66089	66238	166	2	2	0.00567585	0.0582375
dxs	CDS	KpnR_009648.1	-	411529	413391	CpxQ	ncRNA	KpnR_009648.1	+	4622452	4622509	166	12	2	0.0134591	0.0971623
SdhX	ncRNA	KpnR_009648.1	+	827990	828076	KpnR_023	ncRNA	KpnR_009648.1	-	1121359	1121526	129	25	2	0.0207604	0.122832
KPN_RS30735	CDS	KpnR_009648.1	-	5136576	5137652	CpxQ	ncRNA	KpnR_009648.1	+	4622452	4622509	128	3	2	2.17737e-06	0.000127352
KpnR_023	ncRNA	KpnR_009648.1	-	1121359	1121526	KpnR_043	ncRNA	KpnR_009648.1	+	1686189	1686371	127	6	2	0.063296	0.22026
ChiX	ncRNA	KpnR_009648.1	+	510362	510442	RaiZ	ncRNA	KpnR_009648.1	+	3210661	3210819	118	20	2	0.00188323	0.0288773
KPN_RS20225	CDS	KpnR_009648.1	-	4085255	4085659	CpxQ	ncRNA	KpnR_009648.1	+	4622452	4622509	112	1	2	6.04054e-06	0.000302128
uvrY	CDS	KpnR_009648.1	-	2635906	2636562	CpxQ	ncRNA	KpnR_009648.1	+	4622452	4622509	111	10	2	0.0431741	0.180791
KPN_RS10770	CDS	KpnR_009648.1	-	2198418	2198996	CpxQ	ncRNA	KpnR_009648.1	+	4622452	4622509	103	3	2	2.88019e-05	0.00113914
ydfG	CDS	KpnR_009648.1	-	1766180	1766929	CpxQ	ncRNA	KpnR_009648.1	+	4622452	4622509	100	11	2	5.00454e-09	6.39815e-07
aadB	CDS	KpnR_009651.1	-	37667	38200	CpxQ	ncRNA	KpnR_009648.1	+	4622452	4622509	100	0	2	0.017306	0.109843
GcvB	ncRNA	KpnR_009648.1	+	3469834	3470041	RaiZ	ncRNA	KpnR_009648.1	+	3210661	3210819	92	4	2	0.000246277	0.00661998
KPN_RS14160	CDS	KpnR_009648.1	-	2894808	2895911	GlnZ	ncRNA	KpnR_009648.1	-	4577815	4577914	88	3	2	0.000243909	0.00656617
glnA	5UTR	KpnR_009648.1	-	4579324	4579490	GlnZ	ncRNA	KpnR_009648.1	-	4577815	4577914	80	2	2	8.16736e-06	0.000395292
KPN_RS26975	5UTR	KpnR_009649.1	+	140655	140773	CpxQ	ncRNA	KpnR_009648.1	+	4622452	4622509	78	2	2	2.51376e-06	0.00014467
KPN_RS30525	CDS	KpnR_009648.1	-	2731206	2732828	CpxQ	ncRNA	KpnR_009648.1	+	4622452	4622509	77	4	2	0.104116	0.288778
cfa	CDS	KpnR_009648.1	+	2194385	2195533	MicL	ncRNA	KpnR_009648.1	-	2609852	2610162	74	1	2	0.00423426	0.0493704
fabR	CDS	KpnR_009648.1	+	4657784	4658419	DinR	ncRNA	KpnR_009648.1	-	1222098	1222253	64	2	2	0.119775	0.312155
aroA	5UTR	KpnR_009648.1	+	1053999	1054148	RaiZ	ncRNA	KpnR_009648.1	+	3210661	3210819	63	61	2	9.14903e-10	1.3922e-07
KPN_RS05160:dpaL	IGR	KpnR_009648.1	+	1089416	1092247	CpxQ	ncRNA	KpnR_009648.1	+	4622452	4622509	63	7	2	0.00608906	0.0607356
CpxQ	ncRNA	KpnR_009648.1	+	4622452	4622509	KPN_RS01225	3UTR	KpnR_009648.1	+	263971	264120	60	0	2	0.133748	0.32795
KPN_RS32495	CDS	KpnR_009649.1	+	47789	47935	CpxQ	ncRNA	KpnR_009648.1	+	4622452	4622509	53	41	2	0.140273	0.341293
fabR	CDS	KpnR_009648.1	+	4657784	4658419	CpxQ	ncRNA	KpnR_009648.1	+	4622452	4622509	52	12	2	2.10011e-06	0.000123914
MicL	ncRNA	KpnR_009648.1	-	2609852	2610162	ArcZ	ncRNA	KpnR_009648.1	+	3973082	3973203	51	27	2	0.000801424	0.0161327
betT_2	CDS	KpnR_009649.1	+	97145	99142	CpxQ	ncRNA	KpnR_009648.1	+	4622452	4622509	50	30	2	6.69279e-08	6.19463e-06
KPN_RS01280	CDS	KpnR_009648.1	+	273372	274610	CpxQ	ncRNA	KpnR_009648.1	+	4622452	4622509	49	0	2	1.60877e-07	1.36905e-05
proP	CDS	KpnR_009648.1	+	4927460	4928962	CpxQ	ncRNA	KpnR_009648.1	+	4622452	4622509	45	10	2	0.0350389	0.161682
fruB	5UTR	KpnR_009648.1	-	2855671	2855820	GlnZ	ncRNA	KpnR_009648.1	-	4577815	4577914	44	3	2	0.00727878	0.0683749
dtpB	CDS	KpnR_009648.1	+	4218046	4219494	CpxQ	ncRNA	KpnR_009648.1	+	4622452	4622509	42	2	2	0.0051175	0.0544049
KPN_RS03215	CDS	KpnR_009648.1	+	672080	673030	CpxQ	ncRNA	KpnR_009648.1	+	4622452	4622509	40	6	2	0.134755	0.33006
rpoE	5UTR	KpnR_009648.1	-	3184986	3185200	CpxQ	ncRNA	KpnR_009648.1	+	4622452	4622509	37	0	2	0.00455823	0.0514118
malM_3'	ncRNA	KpnR_009648.1	+	4844452	4844548	CpxQ	ncRNA	KpnR_009648.1	+	4622452	4622509	34	4	2	0.0521149	0.198636
dksA	CDS	KpnR_009648.1	-	170075	170530	CpxQ	ncRNA	KpnR_009648.1	+	4622452	4622509	31	21	2	9.59819e-05	0.00307759
KPN_RS11235	5UTR	KpnR_009648.1	-	2283920	2284069	CpxQ	ncRNA	KpnR_009648.1	+	4622452	4622509	27	17	2	0.057286	0.209198
nagZ	CDS	KpnR_009648.1	+	1252708	1253718	CpxQ	ncRNA	KpnR_009648.1	+	4622452	4622509	26	2	2	0.0144228	0.100589
CpxQ	ncRNA	KpnR_009648.1	+	4622452	4622509	KPN_RS02135	3UTR	KpnR_009648.1	+	444943	445047	23	0	2	0.084738	0.25715
coaBC	CDS	KpnR_009648.1	+	4360713	4361927	CpxQ	ncRNA	KpnR_009648.1	+	4622452	4622509	23	1	2	0.0127223	0.0938376
frdA	CDS	KpnR_009648.1	-	4980970	4982760	CpxQ	ncRNA	KpnR_009648.1	+	4622452	4622509	20	4	2	0.0472958	0.189225
mntS	5UTR	KpnR_009648.1	-	941800	941941	CpxQ	ncRNA	KpnR_009648.1	+	4622452	4622509	18	2	2	0.0763439	0.246051
mak	CDS	KpnR_009648.1	+	374549	375463	CpxQ	ncRNA	KpnR_009648.1	+	4622452	4622509	17	0	2	0.0522544	0.199083
KPN_RS13185	CDS	KpnR_009648.1	-	2669517	2670953	CpxQ	ncRNA	KpnR_009648.1	+	4622452	4622509	17	9	2	0.0848592	0.257431
KPN_RS05925	CDS	KpnR_009648.1	-	1259070	1259705	CpxQ	ncRNA	KpnR_009648.1	+	4622452	4622509	16	5	2	7.34813e-08	6.69762e-06
nuoJ	5UTR	KpnR_009648.1	-	2940411	2940560	CpxQ	ncRNA	KpnR_009648.1	+	4622452	4622509	12	12	2	0.0141397	0.100064
cfa	CDS	KpnR_009648.1	+	2194385	2195533	CpxQ	ncRNA	KpnR_009648.1	+	4622452	4622509	11	2	2	0.0202927	0.121783
mlaA	CDS	KpnR_009648.1	-	2998129	2998890	CpxQ	ncRNA	KpnR_009648.1	+	4622452	4622509	11	10	2	0.0192173	0.117011
KPN_RS11630	CDS	KpnR_009648.1	-	2362942	2365998	CpxQ	ncRNA	KpnR_009648.1	+	4622452	4622509	11	9	2	0.0895838	0.270427
KPN_RS23375	3UTR	KpnR_009648.1	-	4747147	4747296	KpnR_006	ncRNA	KpnR_009648.1	+	137318	137597	10	1	2	1.10104e-11	2.3536e-09
fabZ	5UTR	KpnR_009648.1	+	227839	227866	CpxQ	ncRNA	KpnR_009648.1	+	4622452	4622509	10	1	2	0.0622675	0.22026
KPN_RS22255	5UTR	KpnR_009648.1	-	4521242	4521391	CpxQ	ncRNA	KpnR_009648.1	+	4622452	4622509	9	1	2	0.031672	0.152182
KPN_RS16780	CDS	KpnR_009648.1	-	3435021	3436373	CpxQ	ncRNA	KpnR_009648.1	+	4622452	4622509	9	6	2	0.00918892	0.0776303
KPN_RS13475	CDS	KpnR_009648.1	-	2729995	2731116	CpxQ	ncRNA	KpnR_009648.1	+	4622452	4622509	8	3	2	0.116463	0.309578
acnA	CDS	KpnR_009648.1	+	1428761	1431433	CpxQ	ncRNA	KpnR_009648.1	+	4622452	4622509	8	0	2	0.0220501	0.126611
ribF	CDS	KpnR_009648.1	+	19766	20704	CpxQ	ncRNA	KpnR_009648.1	+	4622452	4622509	7	0	2	0.0904678	0.270427
FnrS	ncRNA	KpnR_009648.1	+	1539850	1539972	DinR	ncRNA	KpnR_009648.1	-	1222098	1222253	7	2	2	0.0893931	0.270226
KPN_RS27745	CDS	KpnR_009650.1	+	96684	97415	CpxQ	ncRNA	KpnR_009648.1	+	4622452	4622509	6	0	2	NaN	NaN
KPN_RS22320	CDS	KpnR_009648.1	-	4532427	4532846	CpxQ	ncRNA	KpnR_009648.1	+	4622452	4622509	5	4	2	0.00108648	0.020133
